# Supplementary material for: Genome-wide differential gene expression in immortalized DF-1 chicken embryo fibroblast cell line
Source: BMC Genomics. 2011 Nov 23;12:571. doi: 10.1186/1471-2164-12-571 (PMC3258366; doi:10.1186/1471-2164-12-571)
Supplement: Additional file 1 — List of entire 3876 DE genes before sorting by IPA. The values indicate Log2 fold changes. The Agilent ID, gene symbol, gene name, GenBank accession numbers, chromosomal region, cytoband, GO ID, and oligo sequence on the array were provided. [file 1471-2164-12-571-S1.XLS]

## Sheet: Sheet1
Agilent ID	Log2FC	SD_Log2FC	P-value	FDR	GeneSymbol	GeneName	PrimaryAccession	1-LogFC	2-LogFC	3-LogFC	4-LogFC	CHROMOSOMAL_LOCATION	CYTOBAND	GO_ID	SEQUENCE
A_87_P008904	-8.4028	0.318438	3.10655e-09	6.51244e-09	NOV	Mesenchyme homeobox 2	X59284	-8.2039	-8.34659	-8.19203	-8.8687	chr2:132704696-132704637	2q26	GO:0001558(regulation of cell growth)|GO:0005520(insulin-like growth factor binding)|GO:0005576(extracellular region)|GO:0008083(growth factor activity)	AGAAAGTGTCTTACAAGAGCTTGGTTCTAACCAGTGTCTGTCTGTAGATAAAGTAGTTGT
A_87_P037123	-7.69395	0.169976	1.2238e-10	1.32786e-09	SLC25A4	solute carrier family 25 (mitochondrial carrier; adenine nucleotide translocator), member 4	AJ719388	-7.52184	-7.77999	-7.58543	-7.88856	chr4:39969744-39969685	4q21	GO:0005215(transporter activity)|GO:0005488(binding)|GO:0005739(mitochondrion)|GO:0005743(mitochondrial inner membrane)|GO:0006810(transport)|GO:0006839(mitochondrial transport)|GO:0016020(membrane)|GO:0016021(integral to membrane)	AAATGCCCTCTATTTTCACAAAGCAAGAAGTTGTCTGCTCTGATGTTCAATTGAACTAAA
A_87_P035264	-7.67623	0.19407	2.74727e-10	1.57453e-09	CDKN2A	cyclin-dependent kinase inhibitor 2A (melanoma, p16, inhibits CDK4)	AY138247	-7.74597	-7.39901	-7.8498	-7.71012	chrUn:2763541-2763482	unmapped		CGTGCTTCTCTGTGTTCACTATTTATGCTCACAAGGATGTACGAGAAGCGCACATTAAAT
A_87_P000207	-7.29585	0.0763726	1.38709e-12	4.5885e-10			TC227254	-7.3367	-7.3595	-7.2998	-7.18739	chr4:6722920-6722862	4q11		TGCCTATAGTATCCACATTGCTATCTGGCTCTTTCAAAAATGTGTATTTGGCTATTTGAT
A_87_P021615	-7.29142	0.121733	2.28153e-11	5.8023e-10			BX950489	-7.46726	-7.27704	-7.19848	-7.22292	chr4:69114932-69114873	4q22		ATTAATGGAGCTATTGGTTGATATTTCCTTGTCCTTAACGAGAATAAAACTTTCTGCTGG
A_87_P008816	-7.25934	0.294475	4.66899e-09	9.31416e-09	ST3GAL1	ST3 beta-galactoside alpha-2,3-sialyltransferase 1	X80503	-7.30635	-7.3046	-6.85851	-7.56792	chr2:141709948-141710008	2q26	GO:0003836(beta-galactoside alpha-2,3-sialyltransferase activity)|GO:0005795(Golgi stack)|GO:0006486(protein amino acid glycosylation)|GO:0016020(membrane)|GO:0016021(integral to membrane)|GO:0030173(integral to Golgi membrane)	TTGCCGGAGTAGTAACTGTTTCTACCATTGCCACATTCTGCATTGATGGCATCTAGAAAA
A_87_P003803	-6.89965	0.165178	1.98106e-10	1.48084e-09			TC210627	-6.74795	-6.81082	-6.915	-7.12484	chr17:10488662-10488603	17p14	GO:0004177(aminopeptidase activity)|GO:0004252(serine-type endopeptidase activity)|GO:0005764(lysosome)|GO:0006508(proteolysis)|GO:0008236(serine-type peptidase activity)|GO:0016787(hydrolase activity)	TTGTATGGTTTCACGCTCACATGCTCATAATGAGAAGGTACTTGAAATGGTGGAAAGAAT
A_87_P009311	-6.77646	0.147396	1.11482e-10	1.32786e-09	PTGS2	prostaglandin-endoperoxide synthase 2 (prostaglandin G/H synthase and cyclooxygenase)	M64990	-6.84916	-6.8267	-6.55718	-6.87281	chr8:9750892-9750951	8q11	GO:0001516(prostaglandin biosynthesis)|GO:0004601(peroxidase activity)|GO:0004666(prostaglandin-endoperoxide synthase activity)|GO:0005506(iron ion binding)|GO:0005634(nucleus)|GO:0005737(cytoplasm)|GO:0006633(fatty acid biosynthesis)|GO:0008217(blood pre	ACCCAACCTGCTGGGTTTGGCTGGGTTCAAGTTGCTAGTGATAAATGTGTATGTTTGAGA
A_87_P022082	-6.7613	0.378295	3.19585e-08	3.866e-08	CTHRC1	collagen triple helix repeat containing 1	BX935556	-6.6123	-6.96658	-6.30691	-7.15943	chr2:128122895-128122954	2q26	GO:0005737(cytoplasm)|GO:0006817(phosphate transport)	AGTTGGATGCAGGTTTTTGTCTAAAAGGCACCAAACTCTGCACCCGTAGTGTTTGTCTAA
A_87_P009307	-6.73236	0.283933	5.89352e-09	1.07525e-08	EPHA3	EPH receptor A3	M68514	-6.86101	-6.57958	-7.06197	-6.42688	chr1:83372690-83372749	1q21	GO:0000166(nucleotide binding)|GO:0004713(protein-tyrosine kinase activity)|GO:0004872(receptor activity)|GO:0005003(ephrin receptor activity)|GO:0005524(ATP binding)|GO:0006468(protein amino acid phosphorylation)|GO:0007169(transmembrane receptor protein	AATAGGAGCGAACTTGTTTTCTATCTGTTAATCCTGAAGGGTGGGTGCTCTTAACTGACT
A_87_P031643	-6.66418	0.645113	8.36651e-07	6.27957e-07			BU251206	-6.25881	-7.23639	-5.97131	-7.19019	unmapped	unmapped		TGATATCAAAGTTCACTGGTTCACTCCTGGCATCCGGGGCTTATGGGTTTTGGAATTACT
A_87_P036749	-6.6542	0.409664	5.65787e-08	6.06065e-08	RCJMB04_8k11	MANSC domain containing 1	AJ719946	-6.14014	-7.08966	-6.541	-6.84599	chrUn:149756264-149756323	unmapped		CTTCTTTGGTCACCAGTAGCCACATGGTTTTGCTGGGGAAGAAAACTTTCCAGACTGAAT
A_87_P037483	-6.63306	0.100378	1.26554e-11	5.8005e-10	CCK	cholecystokinin	AJ251273	-6.69998	-6.66444	-6.48408	-6.68375	chr2:42924302-42924272	2q14	GO:0005179(hormone activity)|GO:0005615(extracellular space)|GO:0007586(digestion)	ATACATATGCAGAATTTTCCAGGAAACACTGTTTTCTTTCTTTTGTGGTTTCTCATACGC
A_87_P035293	-6.44291	0.157711	2.26345e-10	1.57453e-09	MAB21L1	mab-21-like 1 (C. elegans)	AY049705	-6.34028	-6.42952	-6.67001	-6.33185	chr1:165227282-165227341	1q33		CCCGAACCGGCTTCTGTCCCGACGAAGTTTAAGCTTCCCGTTCGAAAAGTCAGAGATTTC
A_87_P022269	-6.34221	0.136146	1.0302e-10	1.32786e-09	FTD	ferritoid	BX935096	-6.33927	-6.25311	-6.53557	-6.24087	chr5:9751564-9751623	5q11		TATGCAATTGGGGTTTGCTTCCTTGAAAGATTCTTACTTTTATGTTGCAAACAATGTTCC
A_87_P024395	-6.31873	0.396294	6.32036e-08	6.62594e-08			BX930215	-6.13298	-6.57845	-5.85369	-6.70979	chr1:158140960-158141019	1q32		ATCAATGTTGTTACTTTGCAGCAGCTGGAATCAGATACCTTAAATTTCCCAGCTATATTT
A_87_P037458	-6.31797	0.357451	3.41585e-08	4.15604e-08	LRRC17	leucine rich repeat containing 17	AJ295847	-6.50078	-5.82429	-6.64349	-6.30332	chr1:10818235-10818176	1p12		TTGCAAGACTATTTGCCTACAAGGATTTCTGTTTAATGTAGTGAACAAATACAGAATGGC
A_87_P018237	-6.23302	0.346738	3.08786e-08	3.85391e-08			CR352986	-6.4896	-6.1014	-6.53777	-5.80331	chr2:15058457-15058516	2q11		GGTACCTTTGGTGACTTCTCTGGAGCAAAACTGGAGAAGACAAGCCATACTATAAACAAC
A_87_P007801	-6.20696	0.255332	5.07683e-09	1.03222e-08			TC191928	-6.28426	-6.32604	-6.3882	-5.82936	chrZ:26333160-26333101	unmapped		AAAGGAAAGCTCCTCAGTTTGGTACAGAATGGAGACCTGTGGTTTTAATAAAACTCTCAA
A_87_P007282	-6.11422	0.397644	7.84932e-08	7.65867e-08			TC196650	-5.77846	-6.34266	-5.77821	-6.55755	chr4:10738949-10738890	4q11		AAATGGAAAACCCACTTAGATCACCATTTCCATCACTTTGCTACAGTGGCTCCAATAAAT
A_87_P014765	-6.05155	0.257857	6.26751e-09	1.158e-08			CR389532	-5.84991	-6.40291	-6.08657	-5.8668	unmapped	unmapped		TTTTTTGTAAGTGCCATTTGTATAACTTAAACAACAATGAAAAATAGCTTCAACTGGAGA
A_87_P007892	-6.04262	0.132238	1.15637e-10	1.32786e-09			TC190863	-5.9629	-6.00674	-5.96235	-6.23851	chr1:163207561-163207619	1q33		ATAGATTTTGGTCGCTGTTATGTTTAGCTCATTGATGTCGTATGGTGCTGTCACCATGTT
A_87_P003005	-6.00831	0.201138	1.47794e-09	4.79176e-09			TC218211	-5.81022	-5.86045	-6.19608	-6.16646	chr1:36331346-36331287	1p11		TATTTCTGGATTTGTGGTGTAACTTTTCTTGTTCGAGGTTTTGGCTAGTTGTAATTTTCC
A_87_P033372	-5.97255	0.245287	5.02731e-09	1.03222e-08			BU204506	-5.79651	-6.10124	-5.73949	-6.25296	chrUn:77431074-77431132	unmapped		AAGTGTATGACGATGAAAGTGTTAATTCCCTGCGTGCAATATGGAATCTAGGCTGAGAAA
A_87_P037750	-5.93316	0.33516	3.38433e-08	4.20299e-08	COL4A1	collagen, type IV, alpha 1	AF239838	-5.69141	-6.25288	-5.59982	-6.18854	chr1:131798856-131798797	1q31		TTAGGTGTCTCAAAATCCCAGACTCTTGTGTATGTACTTATTGTTCCTTATTGTACAAAG
A_87_P037962	-5.88488	0.303657	1.96992e-08	2.74966e-08	FBLN1	fibulin 1	AF051399	-5.47642	-5.83165	-6.10211	-6.12934	chr1:67116485-67116544	1q12	GO:0005509(calcium ion binding)|GO:0005578(extracellular matrix (sensu Metazoa))	TGGTATTCAGATGAACACGTTAAACTATCCACCTCCTATGCACCAAATCAAGGCACATGT
A_87_P017832	-5.85586	0.374075	7.05305e-08	7.23395e-08	IGFBP7	insulin-like growth factor binding protein 7	CR353604	-5.35437	-5.93704	-5.87447	-6.25757	chr4:49742300-49742359	4q22	GO:0001558(regulation of cell growth)|GO:0005520(insulin-like growth factor binding)|GO:0005576(extracellular region)	AGTGTCATGCATCAAATGCCAAAGGAGAGGCAACAGCTTCTGCAAAAATCCATGTTGTGG
A_87_P002484	-5.77446	0.565966	9.00507e-07	6.80214e-07			TC221684	-5.16837	-6.19546	-5.42021	-6.31379	chr5:34748470-34748411	5q21		CCATAAGGGAGAGAAGCACATCAGAGACCTGTTCAGAAGCAGTTCTGAAAGTTCCCATTA
A_87_P023434	-5.74264	0.118744	8.22997e-11	1.32786e-09			BX932600	-5.75357	-5.7881	-5.57566	-5.85324	chr27:1831480-1831421	unmapped		GTTGACTAGCATAATGTGCAAAATTAGGATTGGTTCTGTCAAGGCTCTTGTTGTTCAGAA
A_87_P007891	-5.73798	0.181527	1.05321e-09	4.09911e-09			TC190864	-6.00866	-5.64632	-5.67254	-5.6244	unmapped	unmapped		TGGCCGCTGTAATGTTAAGCTCATTGATGTCGTATTGTGGCTGTACCAGTGTTTATTATT
A_87_P007927	-5.73371	0.276568	1.31628e-08	2.07096e-08			TC190546	-6.0497	-5.79168	-5.37889	-5.71457	chr1:54417999-54418058	1q12	GO:0000074(regulation of progression through cell cycle)|GO:0001503(ossification)|GO:0004864(protein phosphatase inhibitor activity)|GO:0005125(cytokine activity)|GO:0005615(extracellular space)|GO:0007185(transmembrane receptor protein tyrosine phosphata	CTTTTGGAATTAGCTTATAGAAATGCAGAGTCTTTTACTGGTCTATCTTCTCACTTCCCT
A_87_P015638	-5.71983	0.170106	7.27153e-10	3.42744e-09			CR387689	-5.65753	-5.79684	-5.90854	-5.5164	chr1:54421596-54421655	1q12		AAAGTGCATCCATAACTCAAAATGTGACTCGCAGCTAGTGCTGCCGTGTTTTAAAGCTAA
A_87_P017727	-5.70609	0.121344	9.73718e-11	1.32786e-09			CR353781	-5.84038	-5.58683	-5.62175	-5.7754	unmapped	unmapped		TGTTCTGTGTAGCTACTGAAGTCCTTTCAGGTAACTGAAATAAAACTGGATTTGTGCGCG
A_87_P016419	-5.68184	0.209795	2.65849e-09	6.9224e-09			CR386526	-5.53795	-5.70662	-5.51377	-5.96903	chr8:9634821-9634762	8q11		GTACTGCATCATCCCTTCTTAAATCTGCTTGTGATGCTGGGTGATTAATAACATTTTCTG
A_87_P017561	-5.68084	0.259283	9.45661e-09	1.61173e-08	DKK3	dickkopf homolog 3 (Xenopus laevis)	CR354079	-5.50798	-5.89389	-5.41013	-5.91134	chr5:5682250-5682309	5q11	GO:0005576(extracellular region)|GO:0007275(development)|GO:0016055(Wnt receptor signaling pathway)|GO:0030178(negative regulation of Wnt receptor signaling pathway)	GTCTTGCTTACATACACCCTTAACAGATACTGCTGGATAGAAGTGCAATAAACATCTTCA
A_87_P003624	-5.64426	0.165281	6.62763e-10	3.3423e-09			TC212549	-5.6872	-5.45375	-5.84636	-5.58973	chr3:29889338-29889397	3q12		AAGCATTTCGTTTCCCATCTTTTTACTGTTTGTGAGAAATGTTTCTTCTGTGTGTGAAAG
A_87_P014664	-5.62808	0.186084	1.372e-09	4.79176e-09	HRASLS	HRAS-like suppressor	CR389674	-5.63727	-5.47138	-5.51694	-5.88671	chr9:12552462-12552403	9q12		TTTTTTAAACAGCAGTTGTTTCAGTGCTTGAAAGAACAAAGCCAAGCCTTCTGGTCATAT
A_87_P037721	-5.62552	0.11644	8.28009e-11	1.32786e-09	CXCL14	chemokine (C-X-C motif) ligand 14	AF285876	-5.63273	-5.52996	-5.55226	-5.78715	chr13:14237653-14237712	13p13		TATAGCCACGTGCAAAAGGCTTCCAGATTCCATGAGCATCTGTTGCACTTCAGATTTCAC
A_87_P027933	-5.6222	0.186694	1.40792e-09	4.84542e-09			BU408232	-5.53056	-5.902	-5.5375	-5.51875	chr23:3659198-3659257	unmapped		CCTTCTCTTCAGAACCTAAAACTTGCGTACTTGACTGGATTGACAAACCATCCATTAACA
A_87_P038218	-5.61543	0.298428	2.34984e-08	3.19178e-08	TGFBI	transforming growth factor, beta-induced, 68kDa	AB005553	-5.29248	-5.63509	-5.52575	-6.00843	chrUn:25806544-25806603	unmapped	GO:0007155(cell adhesion)	CTTGCTACCTATGATGGACAAGGGCAGGCGCCTAATTCAGGCCTGATCCAGCAGCACAGA
A_87_P028600	-5.57195	0.285914	1.90548e-08	2.74072e-08			BU377262	-5.84559	-5.51114	-5.73386	-5.19719	unmapped	unmapped		CTGGATTGTGGGTGTAACTTTTTCTTGCTTCGAGGTTATGGCTAGTGGTAATTTTCCTGT
A_87_P023564	-5.55338	0.0614079	1.92716e-12	5.8005e-10			BX932277	-5.54494	-5.6176	-5.47275	-5.57822	chr9:5426100-5426159	9q11		TCCCACTACACAACTTCTGGTAGACTACTTACCATTGAACAGTCTGCATATCTTTCTCAG
A_87_P002653	-5.53331	0.0705729	4.53693e-12	5.8005e-10			TC220592	-5.55278	-5.50184	-5.45716	-5.62148	chr2:107563596-107563538	2q24		GTTGCCTATAGCAGCATCTATAGATAACTTGAAGAGAAGCGTGAAGTGAAATTTATGGTT
A_87_P003724	-5.50895	0.287825	2.12236e-08	2.95622e-08			TC211590	-5.85729	-5.16246	-5.56773	-5.44834	chr11:7067796-7067855	11p11		AATTAAAGACTAATGCTTTGATTGGATTTGCCAGTTCACCGGACAGTGATTAAAACTATG
A_87_P012772	-5.42784	0.226094	5.4718e-09	1.12868e-08			CR406450	-5.30977	-5.49465	-5.19497	-5.71196	chr21:2072600-2072541	unmapped		TCTTAATGGAGTCTCTGTGCAGAGGGGAAGATAAAGCCTCTGGAATCTCTCACGCAATAA
A_87_P023361	-5.41902	0.401563	1.7091e-07	1.55148e-07	ATP6V1G3	ATPase, H+ transporting, lysosomal 13kDa, V1 subunit G3	BX932779	-5.0325	-5.46506	-5.21895	-5.95959	chr8:2081991-2082050	8q11		GATAGTTCCTCCTCCATTGTTTCTGAATGTGTTAGAGAAAACAATAAAGCCAGAAGTGTA
A_87_P016670	-5.38677	0.232951	6.84782e-09	1.33119e-08	LOC419316	similar to hypothetical protein FLJ90166	CR386157	-5.20415	-5.52006	-5.17642	-5.64645	chr20:10689947-10690006	20p12		AACCCGGATAGTCTTGGTGCTAACATGATTTTTGTAACTTCCAACTGAGCACATCTGGAA
A_87_P038171	-5.35167	0.261228	1.4133e-08	2.26698e-08	CD9	CD9 molecule	AB032767	-5.08349	-5.49185	-5.1866	-5.64475	chr1:185085418-185086134	1q36		AAACTGAATGTCATTGGAGCAGTTGGCCTTGGTATTGCTGTGATAATGATTTTTGGCATG
A_87_P009279	-5.33213	0.355512	9.10471e-08	8.91901e-08	COL11A1	collagen, type XI, alpha 1	M88593	-4.90005	-5.7395	-5.23001	-5.45896	chr8:11709062-11709121	8q11		ATGACTTTGGCGATCAAAGCCAAAAGTTTGGATTTGAGGTTGGTCCTGTCTGCTTCCTTG
A_87_P008912	-5.32205	0.221463	5.43874e-09	1.12868e-08	HOXD8	homeobox D8	X57158	-5.38778	-5.30957	-5.02967	-5.56117	chr7:17087376-17087317	7q12	GO:0003700(transcription factor activity)|GO:0005634(nucleus)|GO:0006355(regulation of transcription, DNA-dependent)|GO:0007275(development)|GO:0043565(sequence-specific DNA binding)	TGATTGCGACGTACACTTCCTAATGACAAGCGCCAATAAGCGAGACATGTACCAATGCTT
A_87_P022249	-5.30316	0.26982	1.81108e-08	2.67836e-08			BX935133	-5.31374	-5.68108	-5.10772	-5.11009	chr17:10403544-10403603	17p14		GACAGGGATAGGGATGAAGTGGGGAAAGTCCAAGCCATGCATCAGAGCACCTGGAAATCA
A_87_P022189	-5.25497	0.198746	3.06937e-09	8.30598e-09	HTATIP2	HIV-1 Tat interactive protein 2, 30kDa	BX935289	-5.29404	-5.14219	-5.0665	-5.51714	chr8:3633648-3633589	8q11	GO:0003824(catalytic activity)|GO:0009225(nucleotide-sugar metabolism)|GO:0051287(NAD binding)	GGGGTGCAAATCCGGGTAAGTGTCTTATGATTGAAACAATTCCTTGAACTGAGACCTCGA
A_87_P027600	-5.25374	0.155906	7.17772e-10	3.70468e-09			BU419559	-5.36362	-5.02401	-5.33474	-5.29259	chr2:67427120-67427061	2q21		AGCAAGATGGGAATAGAAGACGCTTTCACTGAAGGTCAAGCTGATTTCAGGGGAATGTCA
A_87_P009923	-5.25268	0.160301	8.48908e-10	4.09911e-09			CV862368	-5.11318	-5.27848	-5.46843	-5.15063	unmapped	unmapped		GGTGAGGAGAAAGTTCTTAAAGTCTACTTTTTTACTACAAGCAACAAAAATCAATGGACC
A_87_P004185	-5.24483	0.216766	5.22119e-09	1.12667e-08			TC206921	-4.93898	-5.26284	-5.33547	-5.442	chr3:36167942-36167883	3q12	GO:0000087(M phase of mitotic cell cycle)|GO:0000146(microfilament motor activity)|GO:0000910(cytokinesis)|GO:0003774(motor activity)|GO:0005200(structural constituent of cytoskeleton)|GO:0005737(cytoplasm)|GO:0005856(cytoskeleton)|GO:0005884(actin filame	ACTTCAAGAAGCATTAAATCATCAGTCATTCTGTCACACCCCTAAAAAAGAGAAAACAAG
A_87_P015286	-5.23901	0.273297	2.10275e-08	3.00299e-08			CR388715	-4.83783	-5.44604	-5.30949	-5.3627	chr1:76333705-76333764	1q21		GGGGGGTTTGGAACAGGACACCAGTTCCTTGAGCTTGTCAGTGTCATTGTGTTTGGTCGA
A_87_P008852	-5.22879	0.103652	6.39029e-11	1.32786e-09	GSC	goosecoid	X70471	-5.30288	-5.30318	-5.2259	-5.08319	chr5:42525640-42525582	5q21	GO:0003700(transcription factor activity)|GO:0005634(nucleus)|GO:0006355(regulation of transcription, DNA-dependent)|GO:0007275(development)|GO:0043565(sequence-specific DNA binding)	TCTGCCTTGTCGGAGGGGGGAAACTATCTGTATATAATGTACAATACCCCGAGTCGATTT
A_87_P007699	-5.22604	0.22028	5.87362e-09	1.18817e-08			TC192978	-5.34393	-4.90251	-5.27471	-5.38299	chrZ:6632969-6633028	unmapped		CATTATTCGCCGGTCAGAAGATGTGTCTTTCAGTTTCTATTTAACTTTCCTTATGTCAGT
A_87_P028627	-5.21962	0.329935	6.62292e-08	7.13378e-08			BU376598	-5.60668	-4.80063	-5.21689	-5.25429	chr9:10617811-10617870	9q12		AATCTTTATTATATGGGGCAGTATTGGAATAAAAATGGAATCCAGTACGCAAAACCTTGC
A_87_P011690	-5.21847	0.732788	7.49018e-06	5.14621e-06	PMP2	peripheral myelin protein 2	CR523331	-4.55655	-5.88969	-4.6129	-5.81475	chr2:120783070-120783011	2q25	GO:0006810(transport)|GO:0008289(lipid binding)	TTATTTCCTTTCATTGGGAAAATGACTGCATTATGATTTGATATTCCAGAGCCTTAGGTG
A_87_P029647	-5.17264	0.631399	3.29206e-06	2.31567e-06			BU328446	-5.55479	-4.78038	-5.84705	-4.50836	chrZ:7014061-7014002	unmapped		TGCTGGTATCCAGCTTTAGCATGCCTTTCATATCCACCATAGTCACTGAAGGGTCCAAAT
A_87_P009321	-5.1514	0.344782	9.31553e-08	9.23005e-08	THBS2	thrombospondin 2	M60853	-4.85072	-4.8662	-5.52576	-5.36291	chr3:37531602-37531661	3q12	GO:0005198(structural molecule activity)|GO:0005509(calcium ion binding)|GO:0005515(protein binding)|GO:0005576(extracellular region)|GO:0007155(cell adhesion)|GO:0008201(heparin binding)	ACCTTTGCTGGTGGACGATTAGGTCTATTTGTCTTCTCTCAAGAAATGGTCTATTTCTCT
A_87_P037686	-5.1401	0.558279	1.65349e-06	1.20796e-06	MOXD1	monooxygenase, DBH-like 1	AF327450	-4.61774	-5.46093	-4.72176	-5.75997	chrUn:9958309-9958250	unmapped		ACTATGTCCTGGCTCTTCACATCATGTTTTCAAAACCAACTATGTATATGGGTGAAATTA
A_87_P032366	-5.12917	0.620514	3.12311e-06	2.19442e-06			BU231555	-4.63774	-5.70413	-4.54911	-5.62571	unmapped	unmapped		ATAAGGGAGAGAAGCACAATCAGAGAACCTGTTCAAGAAGCAGTTCTGAAAAGTTCCCCA
A_87_P007452	-5.11316	0.244145	1.23876e-08	2.07558e-08			TC195237	-4.87712	-5.1998	-4.95934	-5.41637	chr14:1344476-1344417	14p22		CAGTAATCAGGGTACTTTCTTTTGTCTGTATCACTGTGTTCGAAAGATGATTTGATTCTA
A_87_P016541	-5.11089	0.159426	9.67917e-10	4.34694e-09	LOC422654	similar to K60 protein	CR386350	-5.00214	-5.22544	-5.26812	-4.94786	chr4:51501126-51501185	4q22		GTGCCGTGTATTTTATGTGCACTTACTGTGTAGAAACATCAGCACACAACAGAATAATTG
A_87_P010656	-5.10482	0.220255	6.75483e-09	1.35484e-08			CV854485	-5.34645	-4.90316	-5.23596	-4.93369	chr15:3776679-3776620	15p16		AATCCTGCCACCCAGTAACATAGACGGACGTTTTAACACGATCAGCCTAGTATGCATTGT
A_87_P011960	-5.10207	0.238147	1.08141e-08	1.89138e-08			CR522937	-5.1765	-5.03502	-5.38129	-4.81547	chrUn:76081129-76081070	unmapped		GCTTTGTATGGACAATGCTTGTACTGTGAGCCCTTTTAAACTGAAAACCTTTATCAGACA
A_87_P025060	-5.09407	0.318819	6.24197e-08	6.92791e-08			BX265589	-5.30495	-5.18391	-4.62185	-5.26556	chr2:128022811-128022870	2q26		AGAGAGGAAAATGATTAGGGTTTACAGTGGGCAGAATGCTCTCTGCGTTTGTAGTGTTAG
A_87_P033625	-5.09269	0.135589	3.74603e-10	2.57111e-09			BU141703	-4.92034	-5.06413	-5.14597	-5.24031	chr12:16224286-16224345	12q11		TGGTGTGGTTTAGTGGAAGTCGGTTTTTGGTGGGAGCTGTGGGTTCATTCATTCTCAAAT
A_87_P013744	-5.07501	0.200324	3.96495e-09	9.87945e-09			CR391073	-5.19997	-4.78647	-5.09302	-5.2206	chr2:58701451-58701338	2q16		TAACCTCTTGTTTTTGTTTTTGTTTTCTTCGGGAAGGAAATAAAATCAGCTGGAACTGAG
A_87_P017296	-5.04585	0.143913	5.65883e-10	3.39244e-09	CIP1	cdk inhibitor CIP1 (p21)	CR385180	-4.96092	-5.00621	-4.95716	-5.25912	chrUn:82451587-82451646	unmapped		CTTCTTGGAAGGGGAAATAACCTGTTTGTCTGTGTGTGTAACTGAATAAACACTCGTCTC
A_87_P026215	-5.04346	0.305533	5.13856e-08	6.06065e-08			BU458068	-5.25105	-4.69012	-5.34159	-4.89106	chr3:76055143-76055083	3q24		TTAGCTGCACAAATGATGGCTCACTTGGGGAAAACTAATGCAATCTTGGGTATATCAAGA
A_87_P010003	-5.03893	0.724442	8.59589e-06	5.88045e-06			CV861855	-4.37796	-5.52883	-4.46004	-5.7889	chr2:116687472-116687413	2q24		ACCCAATGGAATGAAACTAATTCCTTTGGTTATGCCTTGACGTGCCACGTGTAAGGATGT
A_87_P035063	-5.03435	0.369869	1.6239e-07	1.51557e-07	BMPER	BMP binding endothelial regulator	AY731507	-4.88977	-4.64853	-5.52315	-5.07594	chr2:46599719-46599660	2q14		TGTGTATATAGATACACGTATCTATACACAAGTGCCCTAAACCTAAGTACAACCCATATA
A_87_P024661	-5.00834	0.915907	3.46925e-05	2.25921e-05	PPP1R1C	protein phosphatase 1, regulatory (inhibitor) subunit 1C	BX929596	-4.08935	-5.88607	-4.35783	-5.7001	chr7:14907280-14907221	7q11		ATGGCAGTACTGCCAAAGCTTAACTTCTGCGTGTGAGCTGTGTTCTAAGACCTGTTGTAA
A_87_P022300	-4.98077	0.115035	1.59743e-10	1.79886e-09	RIC3	resistance to inhibitors of cholinesterase 3 homolog (C. elegans)	BX935033	-4.92293	-5.01445	-4.8607	-5.12501	chr5:7705822-7705881	5q11		GCACGCTGAGAAAGCGCAACACAAAAGGACTTGAGTAATAGTCACTATATGTGGATGCCA
A_87_P006172	-4.9726	0.426765	4.09473e-07	3.48787e-07			TC202691	-5.15739	-4.69165	-5.48365	-4.55771	chr9:10617540-10617599	9q12		GATAATCCCCTTTGGCTTTTTGTTTGTTTGTTTGAGTGAAGTACAATGTATGGCTTAAAG
A_87_P031749	-4.95783	0.307227	5.88275e-08	6.70356e-08			BU246375	-4.68341	-5.10341	-4.72362	-5.32089	chrUn:48887528-48887470	unmapped		TTGGTGGCAGCAGTGTCTGCTCCATGCCATATGGACTGTCCACCCTGTGCCTTGGAACAA
A_87_P017196	-4.92652	0.211349	6.52746e-09	1.35484e-08			CR385322	-4.76233	-5.04373	-5.16472	-4.73529	chr5:24877979-24878038	5q13		GTAATTGGATTGGCTGACTGCTGTTCCTATTCTGCGCAGTGTGCAGCTTGAGTTTTGAAT
A_87_P009320	-4.91023	0.275345	3.23898e-08	4.30041e-08	PRNP	prion protein (p27-30) (Creutzfeldt-Jakob disease, Gerstmann-Strausler-Scheinker syndrome, fatal familial insomnia)	M61145	-4.58514	-5.12928	-4.77865	-5.14784	chr22:428955-428896	unmapped	GO:0016020(membrane)	TTGGCCATACCCAACCGTCCTAAACGATTTTCACGTCGCTGTAACTTAAGTGGAGATACA
A_87_P014699	-4.88019	0.146946	7.83243e-10	4.09911e-09			CR389622	-4.82219	-4.96203	-4.7033	-5.03326	chr19:162313-162254	19p14		GCAGATTATGGGCTGCTTTAGGGGAATCTGAAAATACAAGTAGGATGCCATGAAGTTTTG
A_87_P023553	-4.85675	0.297639	5.50537e-08	6.40595e-08	AKAP12	A kinase (PRKA) anchor protein (gravin) 12	BX932296	-4.76671	-4.51178	-5.22266	-4.92584	chr3:47796618-47796677	3q21		CAGCAGCAGTTGCTACAGCAAGTGCCAAGGAGGGAAAAGCTGAAGATCAAGAAAGTAAAT
A_87_P024379	-4.81607	0.45951	7.67846e-07	6.03328e-07	MUSTN1	musculoskeletal, embryonic nuclear protein 1	BX930280	-5.35914	-4.44401	-5.0351	-4.42603	chr12:738766-738707	12p12		ATTTTAGTTTTTATCACGGGCCTTCTTTCTACGTGTCGAATGGTGTTTGCTACAATGGTT
A_87_P038655	-4.79338	0.287689	4.86032e-08	5.94928e-08				-5.02698	-4.6461	-5.04032	-4.46013	chr11:007067710-007067764	11p11		AAGCTGCTTTTTAATTGCAATTTTAGGTAAACTGTGCATTGTGATGTGATGCTTGGTATG
A_87_P008878	-4.79057	0.141056	6.84958e-10	4.01693e-09	DCN	decorin	X63797	-4.76866	-4.67794	-4.99472	-4.72095	chr1:40833742-40833683	1q11	GO:0005578(extracellular matrix (sensu Metazoa))	ACAGATGTACAAGATCAAACATACCATCAAAAAGAATTCCTGTCTGTGCTTTAAACTGAC
A_87_P038090	-4.78469	0.266268	3.09479e-08	4.23266e-08	GEM	GTP binding protein overexpressed in skeletal muscle	AB105812	-5.06889	-4.4672	-4.92497	-4.67771	chr2:125367545-125367486	2q25		TTGTGCTGGGAAAGCATTCCGGAATATACCTATTTCTTCTCCACTCACCTTTGGATAATA
A_87_P037397	-4.77946	0.129761	4.21161e-10	3.03472e-09	MEOX2	mesenchyme homeobox 2	AJ401088	-4.90124	-4.59913	-4.78182	-4.83565	chr2:27334797-27334738	2q12		CAACTGCTTATGTTGGTAGGAATCAAAATATGAAGGTAACTCAGTATTGTGTCCCGTGTG
A_87_P022318	-4.7772	0.162561	1.63005e-09	6.03775e-09	SELENBP1	selenium binding protein 1	BX935001	-4.5742	-4.76969	-4.9715	-4.79339	chrUn:97039577-97039518	unmapped	GO:0008430(selenium binding)	ATCGAGTAATCAGTGATTTACAGCACAAAATCACGCACTACTAACCCGAAGCCACGCGTT
A_87_P017854	-4.76692	0.260289	2.76274e-08	3.87179e-08	POSTN	periostin, osteoblast specific factor	CR353565	-4.90536	-4.61799	-5.05665	-4.4877	chr1:164110271-164110330	1q33		TCAGAGTGCCTTAATTCTGCAAACCAAAGTTTAAGAGGAAACATCTGATGTGCTTTTATA
A_87_P021804	-4.76168	0.0924494	5.6408e-11	1.36363e-09	LOC416054	similar to hypothetical protein MGC35097	BX936097	-4.62547	-4.83159	-4.79525	-4.79442	chr12:11523562-11523503	12p11	GO:0003824(catalytic activity)	CTCATGTAGCACAGAGGTGCCCTGTAGCTCAGTGCCTAGGAGGTGATGTAGCACCTCGAA
A_87_P015112	-4.71615	0.302207	7.1849e-08	7.66339e-08			CR388970	-4.70935	-4.83946	-4.30297	-5.01282	chr4:51010271-51010212	4q22		TTCATTAAAGTGTACACTACTGATCCTGTTTGTTGTATTGGGGAGCATGTAGCAATAAAA
A_87_P022440	-4.71393	0.330319	1.22478e-07	1.18725e-07			BX934750	-4.29011	-4.74987	-4.71921	-5.09654	chr18:7665715-7665656	18p13		TGACAGGGACACACACAGCCTGCAGCTTGCTCAGCCTGCACAGGAGCTTGCTCTTACTAT
A_87_P014568	-4.70606	0.211491	8.61938e-09	1.65384e-08			CR389819	-4.55346	-4.69088	-4.57019	-5.00972	chr21:2012612-2012671	unmapped		AACTGCCAGATGTGAACATTAACGGTATAACTGATGGGCTTTGTACCACGTTGGCATTGA
A_87_P026952	-4.70192	0.747284	1.54161e-05	1.03258e-05			BU436229	-5.51929	-4.06992	-5.15265	-4.06582	chrUn:78486896-78486955	unmapped		TTTGTCCTCTCTGTTGCTGGGGAAGTCAAAAGAATATGCTTGTTTGAACATGTTCCAAAA
A_87_P022816	-4.6851	0.1192	2.85338e-10	2.57111e-09	VMP	vesicular membrane protein p24	BX933919	-4.58455	-4.83879	-4.7197	-4.59736	chr2:57753884-57753825	2q16		ATCCAGAGTTACAACTAGGCTGTGAGAACTGCCACTTTTCTCTTAGTCATCGCCCTATTA
A_87_P025957	-4.68231	0.147592	1.03048e-09	4.79176e-09			BU464906	-4.70079	-4.59736	-4.88225	-4.54883	chr21:2389859-2389918	unmapped		GTTGGGGCTTCACAAAGTGTGTAACTCACATGAAGATCATTAAACCCTACCAACAAGGAC
A_87_P014361	-4.66116	0.325363	1.19692e-07	1.16822e-07	VDAC1	voltage-dependent anion channel 1	CR390115	-4.20008	-4.77356	-4.70989	-4.96112	chr13:15010759-15010818	13p13	GO:0005741(mitochondrial outer membrane)|GO:0006820(anion transport)|GO:0008308(voltage-gated ion-selective channel activity)	TTTTTAGCAACTAAATGGGTACATTTTTAGAGTCTTCCATTTTGTGTGGAAATAGACCCC
A_87_P007281	-4.642	0.310285	9.2436e-08	9.48417e-08			TC196675	-4.47588	-4.89773	-4.2875	-4.90689	chr18:1812378-1812319	18p13		AGCACACGGGAGCGACACTTCTTCACGTGCATCGATTTCAACCCAAACTAATAAATGTCT
A_87_P007777	-4.64155	0.300187	7.59215e-08	8.0377e-08			TC192245	-4.5937	-4.26703	-4.71382	-4.99164	chr1:83376189-83376247	1q21		TATTTTAGTTGTGTCAACTATTTCCCAAACTTCTGCATTTTCTCTTCCCTTGCCAGTGGA
A_87_P013195	-4.63357	0.255834	2.95241e-08	4.15604e-08	LOC420812	hypothetical gene supported by BX932365; BX934295; CR405801	CR405801	-4.59023	-4.46558	-4.47098	-5.00749	chr2:56008062-56008003	2q16		TATGGATAGAAAACTGTCCTATATAGTAGTGAGCTTACCCAGTCACAAACTTTTTCAATG
A_87_P011994	-4.61709	0.935532	6.23859e-05	4.03009e-05			CR522884	-3.80735	-5.28332	-3.81825	-5.55942	chr1:25640570-25640629	1p11		ATGCTGAATGATCTGTGCATGTGGGGGTAAACATACAGGCTTACTTCTGTAATAGTGCAA
A_87_P013806	-4.59231	0.27444	4.73724e-08	5.94928e-08			CR390979	-4.26458	-4.49487	-4.70828	-4.90151	chr5:7662096-7662155	5q11		GCTTAGCTGAGCACTGCATTGCCTGTATGTTTGTGAGTTTCCAGGGTCTGGGGGAGGGCT
A_87_P032010	-4.577	0.276855	5.09226e-08	6.20404e-08			BU237831	-4.57766	-4.49923	-4.94791	-4.2832	chr1:10814637-10814578	1p12		TTTTTCTTCGGCTCAACAACACATTCATTTGCCAAAAACAGTCTTGGCTGGAATCACATA
A_87_P024235	-4.57069	0.314336	1.0953e-07	1.09033e-07			BX930606	-4.33578	-4.69617	-4.29412	-4.9567	chrUn:9095624-9095683	unmapped		ATCGCTCCGGACTCTCAGCCTCCCCCCTTTTGGGGGAGAAGTGTACAGGTTTGGGTAAAA
A_87_P008749	-4.55433	0.29896	8.2968e-08	8.72594e-08	GRX	glutaredoxin	Y09235	-4.26646	-4.64521	-4.37212	-4.93354	chrW:003389288-003389229	unmapped	GO:0006118(electron transport)|GO:0045454(cell redox homeostasis)	CCATTTCATTCACATGTACCTCAACATGTCACATCTCTTCCTACTTTCTGTGGTACTGAA
A_87_P013017	-4.54601	0.414039	5.82762e-07	4.83445e-07	LOC418151	similar to ninjurin 2	CR406066	-4.12906	-4.63076	-4.33922	-5.08499	chr1:57019993-57019934	1q12	GO:0007155(cell adhesion)|GO:0016021(integral to membrane)|GO:0042246(tissue regeneration)	CTGCTTCACACAGTCAATATTGGCTCATTTTGTAGAGAAGAGCGAACAATGTACTTGGTA
A_87_P013199	-4.5421	0.226762	1.61715e-08	2.67338e-08	PENK	proenkephalin	CR405789	-4.34689	-4.71039	-4.34644	-4.7647	chr2:110572471-110572412	2q24		TCTGGTTTAGTCAAGTTTCAGTCTGTGCTGTAGTTTCCATGCTAAAACGATTTTGATTAC
A_87_P018092	-4.52028	0.23343	1.97935e-08	3.06066e-08			CR353211	-4.66341	-4.18233	-4.68767	-4.54773	chrUn:96378753-96378694	unmapped		AATATGTCCTTCTTGTGCATGTTCTGTTCGCATGTATAATGCAATAAACTCTGTAAACCA
A_87_P011202	-4.50863	0.228478	1.76822e-08	2.86103e-08			CR524023	-4.38508	-4.40085	-4.8512	-4.39741	chr7:36834790-36834849	7q13		AGCAGCAGTGACTAGAAGTCAAGATGGCCAGCAGAGCTGGGAGTTCCCTTCCAAGCAGGA
A_87_P003368	-4.48812	0.268563	4.7742e-08	6.01971e-08			TC214868	-4.22301	-4.29394	-4.75591	-4.67964	chr2:119718548-119718607	2q25		AAACTGGTTGCCCTTTTGTCATGAATGACAAGTTAGCGCCAATTTAGCACTAACACCAGA
A_87_P026998	-4.4848	0.34211	2.03116e-07	1.89745e-07			BU435347	-4.31604	-4.4709	-4.18514	-4.96714	chr5:54774124-54774065	5q22		CAACCTTCCGTCCTGCAAAAGATTATGTGGTTCTGAAGTTATACCTCAGGTCTTTACTAC
A_87_P007616	-4.46564	0.261596	4.2049e-08	5.55776e-08			TC193786	-4.10534	-4.52125	-4.50402	-4.73194	chr28:52303-52244	unmapped		ATGTTCTGTATACGGTCATGTTTCTGTAATCCACATGTACAACCTTGCCACTCCTCCACA
A_87_P017067	-4.46427	0.376063	3.6653e-07	3.24493e-07			CR385566	-3.99049	-4.90055	-4.41683	-4.54921	chr2:42183223-42183164	2q14		AGGGGTCAAAACACACACACACAGTGCATACTTCCCAGGCTGTCATTATTGCCAAACTTT
A_87_P033070	-4.44246	0.0664038	1.17533e-11	1.32786e-09			BU214537	-4.43535	-4.36152	-4.52356	-4.4494	chr6:2103049-2103108	6q11		CCTGGGGCAAAAGCTTCGGACAATGAAGATAACGTAACACCACTGAATGTATTCTTAAAT
A_87_P039460	-4.43255	0.782289	2.82696e-05	1.86244e-05				-5.01213	-3.75798	-5.20131	-3.75877	chr8:002234441-002234381	8q11		ACCAATGATTAGCGATGAGGTTTGTAAGCGTGAAGCAACTATTTGCAGAAAGATTTTTTA
A_87_P037636	-4.43245	0.0895462	7.15885e-11	1.57453e-09	ME1	malic enzyme 1, NADP(+)-dependent, cytosolic	AF408407	-4.342	-4.40008	-4.43351	-4.55421	chr3:76257967-76258026	3q24		TGGAAAAGCACTTCGATATTCAGAACGGTTCCGCCTAGGGAGCCGAAGAGTAGATAATTT
A_87_P013490	-4.43174	0.220216	1.57238e-08	2.67338e-08			CR391393	-4.21435	-4.72751	-4.33061	-4.45449	chr1:85954221-85954280	1q21		CTAGAAGCTGAGGGGCTAGACTTACCCCACAGATTTCCTTCTACTTGTGCCAATTTTGTA
A_87_P023143	-4.43135	0.110105	2.4757e-10	2.57111e-09			BX933220	-4.33064	-4.34201	-4.53605	-4.5167	chr21:4160018-4159959	unmapped		CCGGGGAGTGAGCCCTTCCCTGACCCTCCACTGGAGCTCTTCTTTGTATATACAGCTTGT
A_87_P001926	-4.42997	0.155941	1.99693e-09	7.01848e-09			TC223514	-4.54403	-4.44728	-4.52399	-4.20457	chr2:20971459-20971518	2q12		TTTTCATGCCTCGCTGGCATTGTCTTGCAGTGAACATAGCTTGTCTCCCATATGCAATAT
A_87_P001978	-4.42977	0.129032	6.42071e-10	4.09911e-09			TC223412	-4.37114	-4.52267	-4.27608	-4.54918	unmapped	unmapped		GTATCAACCGCAAGTCACTCGACCTTAGTTTGGTTTATTGGTTTATATTATGTGAATACA
A_87_P014834	-4.38851	0.319871	1.5489e-07	1.51557e-07			CR389414	-4.50513	-4.58868	-4.54879	-3.91144	chr2:55772970-55773029	2q16		TCCTGTCTGCCCAGAGAAGGGAACCTGTCTCCTAGATTTTAAAGGAATTAGATGATAGAA
A_87_P010865	-4.38135	0.357584	3.03675e-07	2.75664e-07			CR732853	-3.84882	-4.61917	-4.53273	-4.52465	chr21:4252293-4252235	unmapped		AGAAAGTCCGGTTTGGTGCACATAAGAATAAATAAGGGTTGGGGGAGGGGAAGGGAGGGG
A_87_P012702	-4.35536	0.118145	4.19002e-10	3.42744e-09			CR406552	-4.46943	-4.34979	-4.194	-4.40824	chrUn:2849834-2849775	unmapped		GAACCTGCTGAACGTAATATGCTTTTATGGTTCACTTCCCTTTATTTGTAACTTGAAAGT
A_87_P018054	-4.35063	0.183374	5.87221e-09	1.35484e-08			CR353265	-4.16019	-4.47401	-4.23062	-4.53768	chr12:1648630-1648571	12p12		GTTACTCCAGAAGTCAGTTTCTTCTATCTTGAACAGTTTGTTAAAATTCACTTGACTTGG
A_87_P026278	-4.34889	0.213701	1.47085e-08	2.59592e-08			BU456580	-4.13194	-4.22995	-4.61527	-4.41839	chr1:80697880-80697935	1q21		TCCACGTTCACTTGTAGGCACCGTTTCAAGAACCCAAGAGTGCAAAAGAACTGGATGTTT
A_87_P029744	-4.32319	0.16942	3.7972e-09	1.06105e-08			BU325227	-4.50235	-4.13434	-4.23238	-4.42368	chr5:20072109-20072168	5q12		AGTGAAACTTATGAAGAACCACAATGAGGTGCAGGCCATGATCTATGATGACAACCACTC
A_87_P021795	-4.31911	0.993522	0.00012784	8.2364e-05			BX936126	-3.53356	-5.26836	-3.39177	-5.08274	chr2:120718421-120718480	2q25		TGAAAACGGAAAGCACCTTCAAAACTTCACAGTTCAGCTTCAAGATTGGTGAGAAGTTTG
A_87_P008954	-4.3133	0.15391	2.16621e-09	7.77992e-09	LPL	lipoprotein lipase	X14670	-4.42516	-4.46538	-4.19841	-4.16422	chrZ:26334621-26334562	unmapped	GO:0004465(lipoprotein lipase activity)|GO:0005319(lipid transporter activity)|GO:0008201(heparin binding)|GO:0016020(membrane)|GO:0016042(lipid catabolism)|GO:0016787(hydrolase activity)|GO:0042627(chylomicron)	TGAATGTGCTTTACTGGGTGTAGATGCCAATGCTTCTTAGCAATAGTTATAATCTGTTAA
A_87_P016110	-4.30911	0.261266	5.16451e-08	6.40595e-08	LOC416335	apical protein 2	CR386996	-4.01833	-4.58245	-4.16722	-4.46843	chr13:16061242-16061183	13p13	GO:0003824(catalytic activity)	TGGTGTGCATTTCCCCTTCTTGTTGTCTGTCCATCTGTTTCCAGACTGACATAACCTCAA
A_87_P013866	-4.30587	0.327145	1.98322e-07	1.89268e-07			CR390889	-4.30182	-4.21494	-3.96074	-4.74595	chr10:9634557-9634616	10q12		TGCATATTAATCAAGGGGAAGGGAATTGCCACACTCTGTAACACTGACTCCCCAACATCA
A_87_P036682	-4.28566	0.45743	1.49157e-06	1.1276e-06	ST3GAL6	ST3 beta-galactoside alpha-2,3-sialyltransferase 6	AJ720044	-3.72014	-4.70543	-4.11247	-4.60459	chr1:78337885-78337944	1q21		AACATACAGACTTTAGTCTGCTCTTCTCCTGAGCAGAGGACTCATCCATCCATCTTCTGT
A_87_P015915	-4.28486	0.293909	1.07835e-07	1.10298e-07			CR387296	-4.05537	-4.7145	-4.15431	-4.21527	unmapped	unmapped		TCAACTTCACACACAGTTTTCCAACCTTAACGATCCTATGGTTCTATACTGTCCCTGGAG
A_87_P003289	-4.28459	0.142545	1.42391e-09	6.08317e-09			TC215654	-4.30727	-4.15726	-4.19772	-4.47612	chr2:36950918-36950977	2q13		GTGATGTACTTTCACTGGCTCTGTTTGTACATTGAGATTGTTTAACAATGCTTTCTATGT
A_87_P022491	-4.28105	0.395454	6.33716e-07	5.27869e-07	AKR1D1	aldo-keto reductase family 1, member D1 (delta 4-3-ketosteroid-5-beta-reductase)	BX934646	-3.89581	-4.6569	-3.98621	-4.58527	chr1:53267229-53267288	1q12		GAGGAGTGGTCGTCATCCCAAAAAGCTTCAATCCACAACGCATCAGAGAGAATTTTCAGA
A_87_P027387	-4.2712	0.313948	1.62843e-07	1.59454e-07			BU423947	-4.37916	-3.85809	-4.60656	-4.24101	chr4:4020206-4020265	4q11		CAACTATTGCAGAATGCACGTGCATTTAGAAGTGCCTTAACAATAGCACAGACAACCACA
A_87_P009709	-4.27071	0.268012	6.34359e-08	7.27993e-08	FRZB	frizzled-related protein	DQ017062	-4.12166	-4.08746	-4.66542	-4.20829	chr7:2276496-2276556	7q11	GO:0001501(skeletal development)|GO:0005576(extracellular region)|GO:0016020(membrane)|GO:0016055(Wnt receptor signaling pathway)|GO:0017147(Wnt-protein binding)|GO:0030154(cell differentiation)|GO:0030178(negative regulation of Wnt receptor signaling pat	AAACATAACGGCATATACACACACAGGTTACAGTCATATGGCACTTCTGGAAACATAATG
A_87_P037959	-4.26581	0.170637	4.29359e-09	1.12868e-08	CDH11	cadherin 11, type 2, OB-cadherin (osteoblast)	AF055342	-4.36471	-4.04221	-4.42765	-4.22865	chr11:12618045-12618103	11p11	GO:0005509(calcium ion binding)|GO:0005515(protein binding)|GO:0007155(cell adhesion)|GO:0007156(homophilic cell adhesion)|GO:0016020(membrane)|GO:0016021(integral to membrane)	GACTCCATCCTCATTGATGCTATCTATCTGGTCTTGTTTCACTATTGGAGCAAGTTTTAG
A_87_P024649	-4.25903	0.358797	3.66672e-07	3.27837e-07	NDP	Norrie disease (pseudoglioma)	BX929635	-4.1488	-4.64051	-3.81378	-4.43304	chr1:104920443-104920502	1q22		ATGAGGCATTATTCCCCTCTAAAAGCCTGTAAATGTGACACGTACATCTGTCACAAAAGC
A_87_P009763	-4.25405	0.157806	2.73339e-09	9.1086e-09	ANPEP	alanyl (membrane) aminopeptidase (aminopeptidase N, aminopeptidase M, microsomal aminopeptidase, CD13, p150)	D87992	-4.20425	-4.27471	-4.07971	-4.45754	chrUn:59182401-59182342	unmapped	GO:0004177(aminopeptidase activity)|GO:0004179(membrane alanyl aminopeptidase activity)|GO:0006508(proteolysis)	ACGGGGCCGGGCACAGCGAGGCTCGTGCCAGACATGGGGTCTTGTAAATAAAGAGGTGCA
A_87_P017040	-4.25379	0.305235	1.41091e-07	1.39637e-07			CR385608	-3.99672	-4.26678	-4.07296	-4.67871	chr28:345463-345522	unmapped		CGCAGAGAGAGATGGCTCTTTGTGGGATTCCTTTTTTGTATCGGAAGCAACAGCAACAAT
A_87_P006842	-4.24151	0.32981	2.27661e-07	2.17253e-07			TC199989	-4.62449	-3.94054	-4.4075	-3.99349	chr9:10616746-10616805	9q12		ATTAGAGACTATCTGAAGCATTGCTATGCTGGAGTGTCAAAGATACTGTGTTAAAGTGGT
A_87_P007472	-4.22806	0.544343	4.50305e-06	3.21035e-06			TC195011	-3.60554	-4.87144	-4.00877	-4.42649	chr15:8358592-8358651	15p16		ACCAGTGATGCAAGATTTCTAGTGTTTTCCACATTGCTCACGTTCTGTGTAAACCCAATA
A_87_P022360	-4.22685	0.180574	6.36568e-09	1.48236e-08	SERPINE2	serpin peptidase inhibitor, clade E (nexin, plasminogen activator inhibitor type 1), member 2	BX934893	-4.00153	-4.35315	-4.1619	-4.39081	chr9:5339320-5339379	9q11	GO:0003824(catalytic activity)|GO:0004867(serine-type endopeptidase inhibitor activity)	ATAGTGCATGTATCACTGAGAGTTTTAAAACTAATGTGATGTTAGATACACATCGCGTTG
A_87_P018104	-4.20865	0.335993	2.66318e-07	2.49004e-07			CR353195	-3.85472	-4.56621	-4	-4.41366	chr24:5446411-5446352	unmapped		AAACAAAAAATCTTTTTACCGAGTGAAACATCAGTTCCACCTTTATTCCCATTCTCACTG
A_87_P014832	-4.20353	0.13887	1.36528e-09	6.08317e-09	LOC423501	similar to nudix -type motif 14; uridine diphosphate glucose pyrophosphatase; nucleoside diphosphate linked moiety X-type motif 14; UDP-sugar diphosphatase	CR389417	-4.24722	-4.07873	-4.38024	-4.10791	chr5:48980264-48980205	5q21	GO:0016818(hydrolase activity, acting on acid anhydrides, in phosphorus-containing anhydrides)|GO:0046872(metal ion binding)	TAAATCCTTTTGCTAACATGTCATTCTGACAATAGACCAGCTGTAAGGCTGCTTACTTCT
A_87_P001850	-4.20296	0.101424	2.07798e-10	2.57111e-09			TC223665	-4.27952	-4.08746	-4.29625	-4.1486	chr4:6720990-6720930	4q11		GCATCCTGTGTCATGTTGTCATGCCTGGATTTCATATGAATATGTGTCCTACCAAAGTCA
A_87_P022321	-4.19895	0.223507	2.37241e-08	3.68876e-08	SLC2A10	solute carrier family 2 (facilitated glucose transporter), member 10	BX934997	-3.9477	-4.20753	-4.15112	-4.48943	chr20:5322652-5322711	20p12	GO:0003824(catalytic activity)|GO:0005215(transporter activity)|GO:0005351(sugar porter activity)|GO:0008643(carbohydrate transport)|GO:0016020(membrane)|GO:0016021(integral to membrane)	CCGGTCCCATGCAGGGAGCGTGTCCTTCCTCTGGCATCTTTTGTAGTCCACGGTTTGTAT
A_87_P009154	-4.18308	0.128	8.62578e-10	4.85831e-09	PLA2G4A	phospholipase A2, group IVA (cytosolic, calcium-dependent)	U10329	-4.1624	-4.01801	-4.22997	-4.32193	chr8:9637094-9637035	8q11	GO:0004622(lysophospholipase activity)|GO:0004623(phospholipase A2 activity)|GO:0005509(calcium ion binding)|GO:0009395(phospholipid catabolism)|GO:0016042(lipid catabolism)|GO:0016787(hydrolase activity)	TTTTTTAACTGGATTCACAAAGACATGAGAGAATCACTGCTCTTGAAATAAAGGGCTGTG
A_87_P016413	-4.17078	0.280145	9.51535e-08	1.00622e-07			CR386532	-4.01047	-4.18901	-3.92614	-4.55751	chr7:13459869-13459928	7q11		TTCACATATTCCTTGACATCTTTCTAAGAATGATGTGTTTTAGTACTCCTTTCCTGACTG
A_87_P035754	-4.15489	0.157078	3.06203e-09	9.88158e-09	RCJMB04_3k20	similar to taurine transporter	AJ851469	-4.35959	-4.18652	-3.99677	-4.0767	chr12:11029855-11029914	12p11	GO:0005369(taurine:sodium symporter activity)|GO:0005887(integral to plasma membrane)|GO:0006836(neurotransmitter transport)|GO:0015293(symporter activity)|GO:0016020(membrane)	TTGGGAGCAGGGTAACCTACAGAACACACAAAAGGCGCTCTGTTGAGAGATATGAGAAAA
A_87_P010799	-4.14273	0.208494	1.69685e-08	2.92238e-08			CR733197	-3.942	-4.30687	-3.98425	-4.33781	chr1:71332286-71332345	1q21		CTTGCCAGTCTGCTCTCAGAACAAGCTTCTTGGTCCTCTGGGGCCAAAGCCAAGAGTGCT
A_87_P009294	-4.12522	0.612777	1.0402e-05	7.15464e-06	HOXD11	homeobox D11	M81249	-4.80253	-3.55234	-4.48172	-3.66429	chr7:17102101-17102042	7q12	GO:0003700(transcription factor activity)|GO:0005634(nucleus)|GO:0006355(regulation of transcription, DNA-dependent)|GO:0007275(development)|GO:0043565(sequence-specific DNA binding)	GGATGAAAGAAAAGAAACTGAACAGAGATCGACTCCAATACTTCACTGGAAATCCCTTGT
A_87_P008803	-4.12387	0.207297	1.68476e-08	2.92238e-08	FST	follistatin	X87609	-3.94989	-4.11369	-4.41792	-4.01397	chrZ:8937230-8938010	unmapped	GO:0005515(protein binding)|GO:0005576(extracellular region)|GO:0017106(activin inhibitor activity)|GO:0046882(negative regulation of follicle-stimulating hormone secretion)	AACTCCATTAACGAAGACCCAGAGGAAGAAGAGGAAGATGAAGACCAGGACTACAGCTTT
A_87_P001641	-4.10623	0.45724	1.91563e-06	1.43079e-06			TC224033	-4.28628	-3.52116	-4.60068	-4.01681	chr11:6844153-6844212	11p11		GGGCGCGGAGGGGCTCGGCTTGTGGCGGTGCTATTTGCACATCGAAGGGAGGAGAAAAAA
A_87_P007437	-4.07971	0.185222	9.16186e-09	1.95737e-08			TC195397	-4.33399	-3.89117	-4.03019	-4.06348	chr12:3462767-3462823	12p12		CAGGTCAGGCATTAGAATTTCTCAATCCTGACAGTACTGTATTACAATGGATCATTTTCA
A_87_P037929	-4.07479	0.172725	6.07504e-09	1.48236e-08	KCNMB1	potassium large conductance calcium-activated channel, subfamily M, beta member 1	AF077369	-4.23686	-4.16375	-4.0584	-3.84016	chr13:5761503-5761444	13p13	GO:0005216(ion channel activity)|GO:0006813(potassium ion transport)|GO:0015269(calcium-activated potassium channel activity)|GO:0016020(membrane)	TTTCTGCTCGGCAGTAGGAAGTAAATATCTGGCAAAGACTGTTGCTACGTATTAAAGTGC
A_87_P012794	-4.07446	0.443194	1.66805e-06	1.26834e-06			CR406412	-3.79047	-4.44233	-3.60254	-4.46249	chr21:2074379-2074320	unmapped		ACTGCTAGATGCCAAATCCGTACCCTCTCTTGTATAAACATGCCTGACAAACAACAAACA
A_87_P008818	-4.06501	0.128596	1.05297e-09	5.50382e-09	VLDLR	very low density lipoprotein receptor	X80207	-4.03227	-3.99136	-4.25506	-3.98136	unmapped	unmapped	GO:0004872(receptor activity)|GO:0005319(lipid transporter activity)|GO:0005509(calcium ion binding)|GO:0005905(coated pit)|GO:0006629(lipid metabolism)|GO:0006869(lipid transport)|GO:0006897(endocytosis)|GO:0008202(steroid metabolism)|GO:0008203(choleste	TATGAATGCTCTTTGAGGAAACCACTGTAAATCTGAAATGCAGAGAAGGGGGAAAAATAA
A_87_P024233	-4.06121	0.215286	2.31468e-08	3.69122e-08	SOD3	superoxide dismutase 3, extracellular	BX930609	-3.80426	-4.13282	-3.99463	-4.31312	chr4:73901463-73901404	4q24	GO:0004785(copper, zinc superoxide dismutase activity)|GO:0006801(superoxide metabolism)|GO:0046872(metal ion binding)	CTTCTCTGAGAAATGCATATCACTTTGTAGAGCCACCTTTCTGTAAGCTGATCAATAAAA
A_87_P007262	-4.06069	0.141412	1.8723e-09	7.64778e-09			TC196914	-3.86755	-4.04399	-4.15162	-4.17961	chr3:36474884-36474825	3q12		TTTTACAAGTTTTGTACACCATGAGCTAAATTCTGAGTTCCAAAAATGTGAAGTGTGGCA
A_87_P014658	-4.05841	0.154073	3.13968e-09	1.03222e-08			CR389681	-4.0479	-4.11719	-4.21659	-3.85195	chr3:77668782-77668743	3q24		TGCGGGAGGGAGCACGTTGCATCCTAGACTGTGTACACGTGGAGTTTTAAATTATGTATT
A_87_P012025	-4.05113	0.209222	1.98045e-08	3.31001e-08			CR407515	-3.91402	-4.0522	-3.89192	-4.34638	chr18:2059679-2059738	18p13		GTGCCACGAAGCGTTCCCATGGACGGAGTCCGTTTGTACACCAGATTGGATGGAATGGCT
A_87_P016334	-4.04151	0.316145	2.35919e-07	2.2817e-07			CR386655	-3.60387	-4.24649	-4.01779	-4.29789	chr3:15685184-15685125	3p11		ATGCTATTAGACCTGATCCTACAGTGTGCAGAACTCATGGGTGAAACACCCCTCTATAGA
A_87_P016181	-4.03913	0.400037	9.57952e-07	7.6089e-07			CR386890	-3.77175	-4.12818	-3.68968	-4.56691	unmapped	unmapped		TTTTTATTTTAATTCTGTTTTGTGCAGAGGCCTGGGAGCCCAAGGGGCACGCGGTGGTGG
A_87_P011536	-4.03655	0.131234	1.24029e-09	6.08317e-09			CR523551	-4.13858	-3.94542	-4.15934	-3.90285	chr4:48948049-48948108	4q22		CTGGGCTGAAGTGGGCAAACAGCCCTGTATCAGAGGTATCTTCTTTTTTAGAGCTTTGTT
A_87_P014405	-4.03518	0.234321	3.99079e-08	5.64644e-08			CR390043	-4.05666	-4.21066	-3.69788	-4.17552	chr5:20677346-20677405	5q13		TCCTGTCTGTCCTGAGATAACGTCCGTGATTTCCCCGTGTTCCTGTGTAATGGTTTTAAT
A_87_P037824	-3.99767	0.452612	2.1131e-06	1.55808e-06	SLC24A2	solute carrier family 24 (sodium/potassium/calcium exchanger), member 2	AF177985	-4.12772	-3.44708	-4.52894	-3.88693	chrZ:13489797-13489856	unmapped	GO:0005509(calcium ion binding)|GO:0006811(ion transport)|GO:0006813(potassium ion transport)|GO:0006814(sodium ion transport)|GO:0006816(calcium ion transport)|GO:0007601(visual perception)|GO:0015293(symporter activity)|GO:0015297(antiporter activity)|G	GAGGATAAAGTGATCCAGTGTCCTGTCTCCATCTAGTGGAAAGTGCTGATTCTTGAGGAA
A_87_P030359	-3.99757	0.245576	5.58507e-08	7.00327e-08			BU299115	-4.01193	-3.71909	-4.31441	-3.94486	chr2:25348996-25349056	2q12		AAATGCTTTTCCTTATCGCTGCTCCACTTTTGTTTTCACACCATTAAAATGGTTCAAAGC
A_87_P029142	-3.99598	0.494608	3.57308e-06	2.59341e-06			BU356799	-4.63236	-3.71437	-4.12412	-3.51307	chr1:179529255-179529314	1q35		AAAGCAAGTTTAAATGCAGTTAGGTGAGCCACCTGTCTGGTTTCCAGCTTGGAGCTTGAA
A_87_P014012	-3.99087	0.091472	1.52598e-10	2.57111e-09			CR390655	-3.87575	-3.96403	-4.03888	-4.08481	chr2:14231087-14231028	2q11		GCTAACATTCTTCAGATAAGTTGTTCGTGTACATCACTGGTCCGTTCCACCGTCTTCTTT
A_87_P035221	-3.95807	0.109789	4.78923e-10	4.09911e-09	LHFPL5	lipoma HMGIC fusion partner-like 5	AY265159	-3.90496	-3.85718	-4.11025	-3.9599	chr32:953736-953677	unmapped		TGCGATTCGCTGTCTCTGGGGGGTTTGTACATCTTCTGAGGAAATGACTTCCGAATTAAA
A_87_P033226	-3.95459	0.177991	8.69864e-09	1.94858e-08			BU209776	-3.94979	-3.80192	-3.86111	-4.20554	chr9:13725402-13725344	9q12		TATGTACATATATATGTATGCATGTAACACAGAAGGCTCTCATCACCTAACTGTCCATGG
A_87_P013838	-3.9539	0.178961	8.99548e-09	1.97768e-08	TRAF3IP2	TRAF3 interacting protein 2	CR390935	-4.17386	-3.79071	-3.82688	-4.02414	chr3:64454050-64454109	3q24		TGCCTTGTACAGCATTATCAGACAGTTAATTCGTACATGCACTATTAAATATGTTTGCCT
A_87_P009069	-3.95291	0.0400364	1.13809e-12	1.32786e-09	TGM2	transglutaminase 2 (C polypeptide, protein-glutamine-gamma-glutamyltransferase)	U47273	-4.0114	-3.94228	-3.93698	-3.92097	chr20:9920326-9920386	20p12	GO:0003810(protein-glutamine gamma-glutamyltransferase activity)|GO:0005509(calcium ion binding)|GO:0008415(acyltransferase activity)|GO:0016740(transferase activity)|GO:0018149(peptide cross-linking)	TAGGTAAAGCAGGTTATTTGCTTTAATACTGTTCCTGTCACCGCAGAGATGGTGCGGTGA
A_87_P024680	-3.9523	0.139172	2.00085e-09	8.30598e-09			BX929562	-3.7799	-4.00217	-3.91766	-4.10946	chrUn:59344196-59344137	unmapped		AATGCTGAAATGATGTTCGTGTTCCACTACTCTTCTGTCCTGACATATTCTCCAGTAAAG
A_87_P038213	-3.94834	0.23373	4.47658e-08	6.06854e-08	WNT5A	wingless-type MMTV integration site family, member 5A	AB006014	-4.07305	-3.64598	-3.89374	-4.18057	chr12:7965474-7965415	12p11		TGCACAGAGATCGTGGACCAGTTTGTGTGCAAATAGGAGACGGACGAGGTGGGAGGAACT
A_87_P007322	-3.94824	0.171135	6.94272e-09	1.65344e-08			TC196306	-3.93879	-3.7297	-4.14597	-3.97849	chr5:24623543-24623484	5q13		ACTTATCCTGCCCCAGCACATTTCTGCCTATGGCATTGTTTGTTAGACTGAAAGGCATCT
A_87_P014119	-3.94429	0.077542	6.07954e-11	1.82523e-09			CR390488	-3.89243	-4.05956	-3.90754	-3.91763	chrUn:139081732-139081791	unmapped		AGAGCAGAGACAGACCCTACATTGCACCAAGGCCACGTCAGCTATGCAGGAGACAGTGGA
A_87_P014709	-3.94024	0.12723	1.19054e-09	6.08317e-09			CR389608	-3.7766	-3.96748	-4.08505	-3.93181	chrZ:33083610-33083551	unmapped		ACAGTTTAACCTGGTATGTGACTGATTCTCAAACCTTTTGTGCCTGAAATACTTTCTGTA
A_87_P015551	-3.93465	0.643985	1.82814e-05	1.23539e-05			CR387817	-4.58394	-3.5275	-4.3737	-3.25345	chr2:8216661-8216602	2q11		TTACACCAGCAAGATTTCATTTGAAGCTGTTCTTGCATGCTGTTTGTACTGTATTTGATG
A_87_P003003	-3.93293	0.196553	1.62721e-08	2.93039e-08			TC218221	-3.65984	-3.96272	-3.98098	-4.12819	chr4:66922562-66922503	4q22		CCGTCGTACAAAGTGACGTGTGTTTATTGCCATCGCCGGTGTATTTCCTCTCAAGTATAT
A_87_P032083	-3.92641	0.246914	6.42215e-08	7.65867e-08			BU236587	-3.76081	-3.89175	-3.76747	-4.2856	chrUn:47456412-47456471	unmapped		GGCCGTAGGCAAACGGGAACATGGTGCAATGGGCTCCCACCTCAGAGTGTGGGGGAACAA
A_87_P038049	-3.91851	0.438778	1.97979e-06	1.47857e-06			AB199734	-3.68079	-3.87352	-3.57043	-4.54929	chr5:51145067-51145126	5q21		GCGGGGCCCTTTGCGGCAGCGGGAGGAGGGAGGGGAACTTTTTCGTTTACATTTCTTTTT
A_87_P031283	-3.91449	0.334635	4.0001e-07	3.62766e-07			BU265936	-3.47927	-4.19906	-3.82521	-4.15443	chr6:16741092-16741152	6q12		ACTGACTTTACTGGACTTAAGATGGGAATCTTGCCCCATTGTTTTGGAGCATGATCTCCA
A_87_P011586	-3.91109	0.216721	3.0165e-08	4.55605e-08			CR523471	-3.60881	-3.99147	-3.926	-4.11809	chrUn:40315544-40315485	unmapped		GTAACTGACTTTATTCTTTTTCCTTTGGTAAGAAAGTGACTGTACTTAACACCAAGCAAG
A_87_P025997	-3.89778	0.165706	6.18247e-09	1.56886e-08			BU463624	-3.70022	-3.83678	-3.97143	-4.08271	unmapped	unmapped		ATTGGAAGGTTACATCCTCTGCACGAAAGCAGTCATCTCTGTTTGTAGTACCAGCTGTGA
A_87_P022310	-3.89333	0.505612	4.73814e-06	3.4002e-06	FAH	fumarylacetoacetate hydrolase (fumarylacetoacetase)	BX935011	-4.44305	-3.59458	-4.18258	-3.35312	chr10:13151810-13151751	10q12		ACAAAAGAAATTCCTCTTGGCCACGGACAGTCTCGTAAATTCCTGCAGGATGGAGATGAA
A_87_P022051	-3.8783	0.392811	1.09386e-06	8.72182e-07	PTCHD1	patched domain containing 1	BX935601	-3.66882	-4.01681	-3.46808	-4.35951	chr1:111790730-111790671	1q22		TGAGGAAATAGAGTGTGTTGAAATGGTGGATATGGATAGCACTCGAGTGGTTGACCAAAT
A_87_P008824	-3.87741	0.238578	5.63893e-08	7.13378e-08	LOC396164	gammaFBP-A	X79051	-3.71808	-3.8996	-3.68572	-4.20625	unmapped	unmapped	GO:0003677(DNA binding)|GO:0005515(protein binding)|GO:0005634(nucleus)|GO:0006350(transcription)|GO:0006355(regulation of transcription, DNA-dependent)|GO:0007275(development)|GO:0008270(zinc ion binding)|GO:0046872(metal ion binding)	ATCTGTGCCCATTTTGGGGGCCGAGCACCGGCAGTAGCTGCACCCAAAGCACAGCTGGAA
A_87_P010030	-3.86751	0.235092	5.24402e-08	6.81815e-08			CV861683	-3.97936	-4.03376	-3.93702	-3.51991	chrUn:157856521-157856580	unmapped		TTAAAGTCTATTGTTGTCCCTGACTTACATTATGATAAAACTATGTCTTCTGTGGCTCTC
A_87_P011847	-3.86536	0.0914055	1.8402e-10	2.93464e-09			CR523085	-3.76658	-3.80945	-3.95312	-3.93229	chrUn:406413-406354	unmapped		GTCTGCTTTTATTGCGGGTGCTGTTTGTTTTTAAGTGCCCTTTGGGTTTATGGAACACTA
A_87_P023998	-3.85806	0.265251	1.09345e-07	1.16822e-07	METTL7A	methyltransferase like 7A	BX931252	-3.59253	-3.90562	-3.72772	-4.20636	chrUn:6203337-6203396	unmapped		CATCGATTAATCCTGGCCAACGAACGTAGGCAGCGTGGTTGAGGACCTTAATAAATGTTT
A_87_P022752	-3.85603	0.172629	8.42439e-09	1.94858e-08			BX934069	-3.67404	-3.97182	-3.74652	-4.03176	unmapped	unmapped		CCCAGTGATGGTGCCTGGTGGGGAGGGGGCTGCAGCTTGGGGTGGGTAAAGCAATAAACT
A_87_P009115	-3.85523	0.815284	7.95418e-05	5.16394e-05	CRYAB	crystallin, alpha B	U26661	-3.17845	-4.48912	-3.12392	-4.62944	chr24:5881775-5881834	unmapped	GO:0005212(structural constituent of eye lens)	ACCCGTGAAGAGAAGCCTGCCATTGCAGGATCCCAGAGGAAGTAGGCTGCTATATAACAT
A_87_P015542	-3.84734	0.287752	1.80612e-07	1.81022e-07			CR387830	-4.00989	-3.60251	-4.17013	-3.60683	chr1:78343018-78342959	1q21		CAGTGATATAATGTGGTGCTTTATCTCAGAAGTTTTATGGAACGTTGGCAGGAACGGACG
A_87_P021815	-3.83132	0.754927	5.3197e-05	3.48336e-05	SYT12	synaptotagmin XII	BX936066	-3.17221	-4.30815	-3.20436	-4.64057	chr5:1972295-1972354	5q11	GO:0003824(catalytic activity)|GO:0005215(transporter activity)|GO:0006810(transport)|GO:0008021(synaptic vesicle)|GO:0016020(membrane)	CACTGCACCAGGGCTGAAACCCTTCAAATTCCAAGGAAAAAGGGAAAAATAATAGTAGAA
A_87_P024937	-3.82922	0.225594	4.35017e-08	6.06065e-08			BX271821	-3.62859	-4.11458	-3.6698	-3.9039	chr1:186993252-186993193	1q36		ATCTATTTATTTGGAGATCCGGATCTGTCGGATAAATCTGATTAAAGCGCCTTTTTGATT
A_87_P022541	-3.829	0.12176	1.08622e-09	6.08317e-09	LOC415664	similar to CG10964-PA	BX934560	-3.76576	-3.99165	-3.71191	-3.84668	chr11:1057184-1057243	11p12	GO:0008152(metabolism)|GO:0016491(oxidoreductase activity)	AAGTAACCTACCCAGGACTCTGCCACTGACTGTGCAGGGCAGGCCATGATTCCTGCATCT
A_87_P015557	-3.81839	0.382886	1.03084e-06	8.19334e-07			CR387807	-3.8061	-3.36344	-3.80352	-4.30052	chr1:85954563-85954621	1q21		TAAGCCGGTAAATTCCTCCAGGCACTGTGGAATTCAATCCAGGACAAGCTTGAGCATATA
A_87_P027905	-3.81298	0.374309	9.08977e-07	7.36003e-07			BU409518	-3.35494	-3.9142	-3.73004	-4.25275	chr28:3167528-3167587	unmapped		ACTCTGCACAGCACCAAGTGTCACTGCACTATCTGGCATGTTTTCTACAACAGCAACTTT
A_87_P010802	-3.81094	0.196737	1.97563e-08	3.42558e-08	LOC419500	LOC419500	CR733187	-3.77437	-3.97646	-3.54763	-3.94529	chr21:5618178-5618119	unmapped		TGCTGTAACAGCAAAGCAGAGCCATTCTTAGTACAAGAAGTGCCAAATAAACATCCTTGG
A_87_P032712	-3.81078	0.461452	3.14043e-06	2.30794e-06			BU221799	-3.29759	-4.05393	-3.57172	-4.31988	unmapped	unmapped		GGGAAGATAGGATGTCCCAAGCTCTATAGGATGTCTCGAGGTCTGTAGGATGTCCCGAGG
A_87_P018056	-3.79828	0.322508	3.84217e-07	3.54401e-07			CR353261	-3.33261	-3.86755	-3.91961	-4.07336	chr24:3680944-3680885	unmapped		AGGGCACTTCGGAGCCATGGGTTGCTGTCAGAGCTCCCCATAGTGAGCAGACTTCCAATA
A_87_P018333	-3.79415	0.0747862	6.1759e-11	2.06601e-09			CR352838	-3.76177	-3.84664	-3.864	-3.70418	chr2:50910253-50910194	2q16		ACTGATGGACATCTCTGAATTTCATAATCACGAGTTATGCACAGCAACACAGCACAGCTC
A_87_P009093	-3.78989	0.0552373	1.01017e-11	1.39441e-09	FMOD	fibromodulin	U34977	-3.7615	-3.8456	-3.82559	-3.72689	chr26:3600669-3600610	unmapped	GO:0005578(extracellular matrix (sensu Metazoa))	AAACCTGCACTATCACCAGCGCATGAACTGTAGATGTCATACCGACAAATAAAGCCCTTT
A_87_P032817	-3.78724	0.938796	0.000194083	0.000127575			BU219679	-4.59673	-2.8413	-4.59189	-3.11905	chr4:85272773-85272714	4q24		GAGGAGGTGTATTTTTTACATTCCTGTAGAATCTGGTTTCCTGTGCTGTATTTGGCATCT
A_87_P033931	-3.78007	0.2192	3.9576e-08	5.81648e-08			BU132565	-3.52585	-3.74685	-4.05999	-3.78759	chr1:76336431-76336492	1q21		ATTTAACTTCTGTATCTGGTTCTGTTTCTTTACATGTATGAATGCTCTGCTCTCCTGTGA
A_87_P027756	-3.77424	0.33763	5.23822e-07	4.63077e-07			BU414164	-3.96505	-4.11759	-3.35712	-3.65721	chr21:2389496-2389559	unmapped		ATCACATACACGGGATCCTCTCAGGGTCATAATATCCGTTGAGATCTGTCTGATGCAGTT
A_87_P022530	-3.76747	0.274205	1.53551e-07	1.59539e-07	LOC421209	similar to MGC15407 protein	BX934579	-3.68902	-3.45517	-3.81196	-4.11374	chr3:2232559-2231450	3p13		AGGAGGAACCATCTCCTAAAGAGGAAGTTTCAGAAGAGAAGCAAAAATTACTGCAGAAGA
A_87_P022033	-3.74433	0.150362	4.39497e-09	1.33119e-08	AKR1B1	aldo-keto reductase family 1, member B1 (aldose reductase)	BX935637	-3.66118	-3.57439	-3.87198	-3.86978	chr1:58781920-58781291	1q12	GO:0016491(oxidoreductase activity)	TCTCAGCTTTAACAGGAACTGGAGGATCTGTCAATTCATCCAGACCAAAACACACAAGGA
A_87_P017912	-3.74407	0.205105	2.81706e-08	4.49676e-08	LOC417248	similar to RIKEN cDNA 6330416G13 gene	CR353484	-3.79713	-3.61046	-4.01051	-3.5582	chr17:8430136-8430077	17p14		CCAGTCATTCTGGACTCCTCTGGAAGAAGGAGTGAAAATAGGACTCTAATAAAGCGTGCA
A_87_P024446	-3.73994	0.365113	8.79667e-07	7.19158e-07	TNFSF15	tumor necrosis factor (ligand) superfamily, member 15	BX930081	-4.1935	-3.3763	-3.86515	-3.52479	chr17:8382881-8382940	17p14	GO:0005164(tumor necrosis factor receptor binding)|GO:0006955(immune response)|GO:0016020(membrane)	TTTTTTATGGGTCAGGTAGGGATATTTATCGTAAATAGGCTAGGCTGCATCACTAATTCC
A_87_P017479	-3.73971	0.190366	1.81637e-08	3.31001e-08			CR354195	-3.47652	-3.92529	-3.74692	-3.81013	chr3:76058425-76058366	3q24		ATACATGAATCGCCTTTCTAAAAATTGGTTGCTGTTGATTGCCATGCAAGCCTTAATCTT
A_87_P037642	-3.73295	0.301551	2.85673e-07	2.75664e-07	DIO2	deiodinase, iodothyronine, type II	AF401753	-3.6885	-3.88042	-3.33233	-4.03057	chr5:37376507-37376448	5q21	GO:0004800(thyroxine 5'-deiodinase activity)|GO:0006590(thyroid hormone generation)|GO:0008430(selenium binding)|GO:0016020(membrane)|GO:0016021(integral to membrane)|GO:0042446(hormone biosynthesis)	ACTTCAGCAAAAGATGAAATCCGTTGTCTACAGAAGATTTGTCAACAGATGTGTCCCTTT
A_87_P011726	-3.73102	0.268552	1.43716e-07	1.51936e-07			CR523273	-3.5268	-4.03123	-3.48313	-3.88293	chr1:131796456-131796397	1q31		TGCAAGCACATCCTTTCTAAAACTGTCTTACGTAAGCTTCGTTTGAAGGAAAAAGCTTTC
A_87_P009282	-3.72895	0.220528	4.45059e-08	6.20562e-08	NPY	neuropeptide Y	M87294	-3.70861	-4.01241	-3.47386	-3.72091	chr2:30664864-30664923	2q12	GO:0005179(hormone activity)|GO:0005576(extracellular region)|GO:0007218(neuropeptide signaling pathway)	AAGCAAATCATAGCGTCATTCCCAGTGCATGCAGCCATTGTACTGAACTCTGTGGAGTTT
A_87_P032481	-3.72649	0.130995	1.98037e-09	9.1086e-09			BU228277	-3.54405	-3.78042	-3.85004	-3.73145	chr5:51841115-51841056	5q22		AAATGTGGACAAATTTGGTCCAAATGATATTGGGAACCATGCTAATTCTAGGCTGAAGTA
A_87_P024184	-3.72288	0.57808	1.34665e-05	9.26242e-06			BX930756	-4.23197	-3.30076	-4.2092	-3.14959	chr9:5529015-5528956	9q11		TCCTGACGTTGAGTTGTATATAGTTGTCTCACGTATTTAAAGTTTATTGTTTCTACTGGC
A_87_P039906	-3.7152	1.25889	0.00105108	0.000733062				-4.64349	-2.58832	-4.95535	-2.67364	chr3:037530344-037530402	3q12		TAAAAGTATGCTTTTCTCAATGTGGTAGCCAGATCTCTTGGTCTTGTTACATTGTGTCTA
A_87_P014221	-3.70174	0.103771	5.10274e-10	4.79176e-09			CR390340	-3.57573	-3.81084	-3.66341	-3.75699	chr6:8964321-8964262	6q12		CAGACGGTCACAGCGAAACGCAATTCTTGTATTGTTCTTTTACAATAGCGTAGTATACCA
A_87_P037837	-3.70028	0.453401	3.36674e-06	2.47844e-06	PDLIM4	PDZ and LIM domain 4	AF167295	-3.10973	-3.6565	-3.8374	-4.19752	chr13:15829416-15829475	13p13	GO:0005515(protein binding)|GO:0008270(zinc ion binding)|GO:0046872(metal ion binding)	GATCTCCAGGGGATGGTGTTGAAAGCGTATGAACAGGTTTTTCCCTTCTCTTTTGACACT
A_87_P010681	-3.69434	0.296115	2.72726e-07	2.66001e-07			CV853964	-3.81797	-3.54697	-4.0422	-3.37024	chr9:10612145-10612204	9q12		AGGCATTTTATTGAAAACCTTGATTGTGAAGGACATCTTGATTTAAAGGGAGTGCTGTGT
A_87_P007158	-3.68274	0.241387	8.22342e-08	9.57813e-08			TC197688	-3.32068	-3.80115	-3.8064	-3.80275	chr14:7289114-7289055	14p22		AGGACTTGGTGACTGTTGCAACAGAAGAAGACATCGACGAGCCCGTATAGCTGTCTGGGA
A_87_P008939	-3.67522	0.390828	1.45935e-06	1.14241e-06	NFIB	nuclear factor I/B	X51485	-3.64237	-3.18172	-4.13218	-3.74459	unmapped	unmapped	GO:0003700(transcription factor activity)|GO:0005634(nucleus)|GO:0006260(DNA replication)|GO:0006350(transcription)|GO:0006355(regulation of transcription, DNA-dependent)	CTGCCGACAAATGTCCCAAATTATGGTTTGAACATAATTGGAGAGCCTTTCCTTCAAGCA
A_87_P037386	-3.67035	0.238954	7.89831e-08	9.29181e-08	WFDC1	WAP four-disulfide core domain 1	AJ438290	-3.44581	-3.68256	-3.55495	-3.99809	chr11:17109402-17109461	11q11	GO:0004867(serine-type endopeptidase inhibitor activity)	CTATCCATGCATCCCATGCTTGATGAGTGCAGGTTCTGCCACTTTGGTGCTCAATAAAAA
A_87_P015849	-3.66784	0.466014	4.16652e-06	3.03858e-06			CR387390	-3.20771	-3.98749	-3.33327	-4.14289	chr4:2342001-2341942	4q11		TTCTCCCCGTTTTCAATGTTTCCCTTCTCGCTTTAGACTCCAATAAAATGGGTGATGCCC
A_87_P024718	-3.66727	0.178244	1.37761e-08	2.80159e-08	MALL	mal, T-cell differentiation protein-like	BX929438	-3.57787	-3.88935	-3.48009	-3.72176	chr3:2970658-2970599	3p13	GO:0016020(membrane)	AAGGTGTCCTGGCACCTCCACCGACCCTGTCGAGACGCGGCTGTTTTTTCAGTTCATTGA
A_87_P019895	-3.66235	0.540707	1.00379e-05	7.02093e-06			CO762290	-4.26614	-3.13111	-3.96347	-3.28868	chr12:3435506-3435565	12p12		CCTCAAAACACAGACATTTCAGCACATTGCAGATAATATACAGAAAGACTTGAATTCTCT
A_87_P034091	-3.65519	0.251529	1.09931e-07	1.21137e-07			BU126934	-3.54206	-3.8758	-3.35391	-3.849	unmapped	unmapped		AGCACAGCACAGCTCCAGGGGCGGATGGACGGGAGCTGCAGATCAGCACTCTTTGCCAAA
A_87_P024541	-3.64873	0.389952	1.50303e-06	1.17557e-06			BX929896	-3.80023	-3.12892	-4.05107	-3.61471	chr4:34559179-34559120	4q21		TGACAATTTTCTGACTTTATACCAAAGTATTCCTTCTAAACCAAATCTAGAACCTTGCCC
A_87_P023608	-3.64769	0.0645564	3.23677e-11	1.82523e-09	LOC419860	similar to Putative lymphocyte G0/G1 switch protein 2	BX932176	-3.62043	-3.60378	-3.62288	-3.74369	chr26:1721683-1721742	unmapped	GO:0005215(transporter activity)|GO:0006810(transport)|GO:0016020(membrane)	GTGCAAGATGCACGGCGTGGTTTCTTATTTTTACTACAGATGCGTTTTACAACGTTTTGC
A_87_P013843	-3.64206	0.224313	5.67151e-08	7.27993e-08			CR390929	-3.32263	-3.77928	-3.65106	-3.81528	chr4:1252287-1252228	4q11		AAATAAATTTCATTTGATTAATGTATTCTCGAAGCAAGGCGCTAATAAAGCCCCGTGTCC
A_87_P025053	-3.64021	0.985116	0.000314999	0.000210331			BX265961	-2.79578	-4.12132	-2.84699	-4.79677	chrUn:47888381-47888440	unmapped		CTCTTAATTAGCGGGGTTAATTAGCGAAAGGGTGGCGGGTATAAAGGAGTTTTTCACGGG
A_87_P009025	-3.63706	0.488803	5.79341e-06	4.17567e-06	ENTPD2	ectonucleoside triphosphate diphosphohydrolase 2	U74467	-3.49342	-3.64671	-3.11794	-4.29019	chr17:10408540-10408481	17p14	GO:0000287(magnesium ion binding)|GO:0005509(calcium ion binding)|GO:0016020(membrane)|GO:0016021(integral to membrane)|GO:0016787(hydrolase activity)	ACCCCAAGGCAGACAGCTGGGAGGATGTGCCTTTATTTCTGAACAAGTGAAAACAAACAA
A_87_P023559	-3.63678	0.290539	2.67414e-07	2.6357e-07	TRIM2	tripartite motif-containing 2	BX932285	-3.73164	-3.21582	-3.71656	-3.88309	chr4:20527816-20527875	4q12	GO:0003824(catalytic activity)|GO:0005515(protein binding)|GO:0005622(intracellular)|GO:0008270(zinc ion binding)	GATTACATTGATTAGTTGTTCAGCAGTTGATGTCTGACACAGTTGTACAATGTTTGTTAC
A_87_P035990	-3.63448	0.223783	5.66196e-08	7.27993e-08	IL16	interleukin 16 (lymphocyte chemoattractant factor)	AJ721031	-3.49298	-3.40923	-3.73967	-3.89604	chr10:12692875-12692816	10q12		ACATACAAGTTTACTGCCTGTTAGAGAAAGCTGTTTGGGATCAAATGAGAAGATGTGAAC
A_87_P011281	-3.62556	0.516271	8.12776e-06	5.77752e-06			CR523917	-4.17248	-3.57772	-3.80825	-2.94378	chr20:12200821-12200762	20p12		GGGGCTGGCGCTTCTTTCAGGAAGCACTGAGATTTCTTTTACATGCTCATATCTCCAAAA
A_87_P014486	-3.62185	0.134134	2.70658e-09	1.05923e-08			CR389931	-3.4815	-3.53625	-3.70819	-3.76147	chr15:8983071-8983130	15p16		TTTATAGCTGAGGGCCTAACAGGGAATAGCACTTGGCAGCAGGGGTTTTAGTGTTAATGT
A_87_P023880	-3.61751	0.215215	4.61177e-08	6.49293e-08	AP1S3	adaptor-related protein complex AP-1, sigma 3 subunit	BX931554	-3.87846	-3.35295	-3.59856	-3.64005	chr9:5389954-5390013	9q11	GO:0006810(transport)|GO:0006886(intracellular protein transport)|GO:0030125(clathrin vesicle coat)	CTACCAGTACATGGAAGAGGTATTTCAACTAGTTTTGGTCCACTGCTGACCACATGACTC
A_87_P007610	-3.61628	0.221188	5.44173e-08	7.2301e-08			TC193806	-3.29189	-3.68069	-3.78868	-3.70386	chr3:9335968-9335909	3p12		CTATGTGTCTCTTGCTGCTTCATGTCTGGAATAAGTCAAATTTTAAGTCTTCTTCCATAA
A_87_P023909	-3.61121	0.593887	1.87963e-05	1.28104e-05			BX931488	-3.05323	-3.90689	-3.18337	-4.30135	chr12:11359088-11359147	12p11		TGCCACACCTTGAGTTCTGCTCAGAGCACCTGAGGTACTGTCTTTCTCAAATTGGAATTA
A_87_P025058	-3.5959	0.74727	7.20335e-05	4.72086e-05			BX265775	-4.31088	-3.01487	-4.16824	-2.8896	chr1:90792613-90792554	1q22		GTAAATGCAATGTAAAGACACACAGCCACACATATCCCACAGATACTTGTGTTCTTCTCT
A_87_P026034	-3.59354	0.331688	6.30797e-07	5.48682e-07			BU462617	-3.48047	-3.34994	-3.46016	-4.08358	chr19:6562752-6562811	19p13		TAGCAGGGATACTTTTCACGTTATTTATGCTCCAACGTCTGCAAAGCTCTGGTCAGCTCT
A_87_P024552	-3.5862	0.184576	1.9402e-08	3.57444e-08	C7orf16	G-substrate	BX929876	-3.50203	-3.67292	-3.7942	-3.37564	chr2:47562257-47562198	2q14		ATTTGCCACAGTGACTGACCCAGCATCTTTCATCCCATTCACAGATGTTCAGCTTCAAGA
A_87_P009711	-3.58028	0.327225	5.94978e-07	5.25091e-07	WISP1	WNT1 inducible signaling pathway protein 1	DQ003338	-3.30654	-3.86134	-3.28743	-3.86583	chr2:141835892-141835833	2q26	GO:0001558(regulation of cell growth)|GO:0005520(insulin-like growth factor binding)|GO:0005576(extracellular region)	TGACATCTTTGCCGACTTGGCTCATTACCATGATTACTCTGAAATTGCTAATTAAATTGG
A_87_P023207	-3.5745	0.0590305	2.13711e-11	1.79886e-09	LOC421946	similar to NSE1	BX933089	-3.50834	-3.58723	-3.64858	-3.55383	chr3:96801098-96801157	3q34		TCTCAGTGTGTGGACAAAGTCTCTCCTGTTGATCGATGTTGACCATTCTAGCAACATGCT
A_87_P012290	-3.57194	0.200174	3.22693e-08	5.21539e-08			CR407116	-3.37949	-3.42144	-3.71421	-3.77264	chr12:11032586-11032645	12p11		GTCTGTTGTAGTTCACCTGTGACTTGTTATGATCTTACTGAATGGGCATCTATTGTAAGG
A_87_P011870	-3.5658	0.208983	4.2169e-08	6.17814e-08			CR523055	-3.43312	-3.68364	-3.35026	-3.79618	chr19:6617972-6618031	19p13		AGGCTGCAGAAATCGTCCTTACCTGCATCCTAAGGGAATTTTGTATTTCAGCATTATCTC
A_87_P017952	-3.55222	0.13922	3.7993e-09	1.3072e-08	LOC395210	osteopontin	CR353415	-3.6531	-3.4952	-3.6782	-3.38238	chr4:46242359-46242301	4q22	GO:0001503(ossification)|GO:0005125(cytokine activity)|GO:0005515(protein binding)|GO:0005615(extracellular space)|GO:0007155(cell adhesion)	GTCACCCGTTAAGAGGAACCTGTGCATTGCTTCTTTCTTTATTTTGGTCATTGCTGTGCA
A_87_P040816	-3.55005	0.714922	6.02418e-05	3.95678e-05				-4.08646	-3.30092	-4.16214	-2.65067	chr7:004311656-004311597	7q11		AACTGCTGATAGAGCCATCAAGTGTATGCCCATGGGGTAGTTCCATTACTAGCAGGATAT
A_87_P036048	-3.54174	0.220715	6.08397e-08	7.72857e-08	RCJMB04_30m16	similar to chromosome 10 open reading frame 58	AJ720950	-3.26131	-3.63703	-3.49065	-3.77799	chr6:3823898-3823839	6q11		TGGAGTTTTTGTTGCTTTGCTGTCTTTCAGGTGGGCAGAGTTTCAGCTGACCTTTTGTGT
A_87_P016685	-3.53915	0.51033	8.74603e-06	6.22265e-06			CR386133	-2.86481	-3.48746	-4.07587	-3.72844	chr2:119718174-119718233	2q25		TGTTTGTCACATGAAATTCTTTTGTGAGATGTGTGGACCAAAAAAGCCACAAAACAAACA
A_87_P003250	-3.53707	0.113561	1.15048e-09	7.00328e-09			TC215955	-3.57417	-3.43952	-3.45334	-3.68124	chr11:18255751-18255810	11q11	GO:0005554(molecular function unknown)|GO:0005783(endoplasmic reticulum)|GO:0005792(microsome)|GO:0007517(muscle development)|GO:0008307(structural constituent of muscle)|GO:0016021(integral to membrane)|GO:0016529(sarcoplasmic reticulum)|GO:0030018(Z dis	ACTGTCTTGTTTGCAAAACTAACAGTTACATGTTTGACTGAGGGGGTTACACCATCACCG
A_87_P013337	-3.5153	0.124593	2.08051e-09	9.82033e-09			CR391608	-3.43938	-3.4743	-3.70082	-3.44669	chr5:44963553-44963612	5q21		AAATTCCCAAATGGCTGTGTTTCAGTCTTTCTTATGCAGGTGTTTGCACTGTTTTCCTTG
A_87_P003299	-3.49464	0.290375	3.37843e-07	3.27389e-07			TC215539	-3.63833	-3.23447	-3.8338	-3.27196	chr1:180404256-180404315	1q36		AGGCACAGGCTCTTTCATCGAGCAGACAAGTCAGCTCCTTTATCTGAACTTCTAAGGAAA
A_87_P017938	-3.48844	0.240647	1.11562e-07	1.26414e-07			CR353436	-3.51074	-3.7606	-3.50825	-3.17416	chr9:9950154-9950095	9q12		ATGGAAACAAGAATGACTATCAAAGCAAACAATGCATGGAATAAAAAGCCAGTGTATTCC
A_87_P007303	-3.48776	0.255097	1.58113e-07	1.69727e-07			TC196480	-3.21088	-3.51107	-3.40733	-3.82175	chr2:83369941-83369999	2q22		AATTGCAGGAGTTTTTTGCTGAGCAGCTTAGTATTCCATAAGCAAGTACGTCACAAGGGA
A_87_P017064	-3.48499	0.311192	5.18235e-07	4.72754e-07			CR385574	-3.04853	-3.73629	-3.47825	-3.6769	chr3:61492339-61492280	3q24		AAAGCTGAACAAACCTTCCTTCATTTTGATATTTGCATGCTCCTATATGGACTGGCTGTG
A_87_P013434	-3.47549	0.15178	7.26187e-09	1.95981e-08			CR391470	-3.6191	-3.39456	-3.58553	-3.30278	chr1:164030532-164030591	1q33		TTGGGGCAGGGCCAGAAGCTTTTCTGTTTGGAAAGCACCTGAATTATTACAAGCGTAACA
A_87_P017927	-3.47086	0.213293	5.59645e-08	7.42902e-08			CR353460	-3.4133	-3.44505	-3.25856	-3.76654	chr6:8443820-8443879	6q12		TAATGCTTGCAGCTTTAGAAGTGGGTTGGTGCTCCAGTGGGCACAAGTTTGGGATATTTT
A_87_P020779	-3.4687	0.47115	6.16515e-06	4.44571e-06			CN224482	-2.85102	-3.72613	-3.37201	-3.92565	chr5:35305958-35305899	5q21		GAGCCAGGTCCGTTGAAGAGGAAGTGCTCCTTTTGCACTACTTGCATTTCTAGTAACATA
A_87_P004165	-3.46268	0.811713	0.000142128	9.29346e-05			TC207106	-4.10264	-2.68113	-4.22131	-2.84563	chr7:4328108-4328049	7q11		CTAGACTTAACATTTGGACGAGACAAAAAACTTAGGTCAACTACTAATATTTCAGAGGAG
A_87_P008280	-3.44836	0.184666	2.45969e-08	4.36779e-08			TC186581	-3.38847	-3.21647	-3.55981	-3.6287	chr2:147321545-147321604	2q31	GO:0003676(nucleic acid binding)|GO:0004519(endonuclease activity)|GO:0004528(phosphodiesterase I activity)|GO:0004551(nucleotide diphosphatase activity)|GO:0005886(plasma membrane)|GO:0005887(integral to plasma membrane)|GO:0006796(phosphate metabolism)|	TTCCCATGCTCCTTTACCACACTTTTAGTCCTGTACTGTGTATCAAAATACTGAACATGT
A_87_P034288	-3.43759	0.242836	1.28523e-07	1.43455e-07	FGF12	fibroblast growth factor 12	BU120158	-3.09272	-3.62235	-3.4434	-3.59187	chr9:12907571-12907630	9q12		CTTCCTTTATGTAGGACGAGGAAACCGAACCCCAGATCTTGCCTGTTGCAACGTTTTAAA
A_87_P022312	-3.42219	0.104755	8.6448e-10	6.51244e-09	SERPINF1	serpin peptidase inhibitor, clade F (alpha-2 antiplasmin, pigment epithelium derived factor), member 1	BX935009	-3.28681	-3.40353	-3.5337	-3.46474	chr19:5099645-5099704	19p13	GO:0003700(transcription factor activity)|GO:0003824(catalytic activity)|GO:0004867(serine-type endopeptidase inhibitor activity)|GO:0005634(nucleus)|GO:0006355(regulation of transcription, DNA-dependent)|GO:0043565(sequence-specific DNA binding)	CCAGAAGTGTTTAGATTCCTTCACAGTAATCTGCAGTGGTAGTGCTCGAGTGGAAAGGAT
A_87_P018726	-3.41765	0.203675	4.65934e-08	6.78208e-08			CR338941	-3.13955	-3.39725	-3.53414	-3.59966	chr13:15830229-15830288	13p13		GGTACCACCAGGTCCCTCTTGAAACACATTTCTGCTTTCTATGCTTTATAAATAAGAAAA
A_87_P013398	-3.41376	0.265838	2.2967e-07	2.38923e-07			CR391519	-3.58887	-3.29097	-3.10046	-3.67474	chr1:111789509-111789450	1q22		CATAGCAAACTGAAGTTCAATAGTAGCAAGTTGAACAACGTCCCCAAAGAGCCCATATCA
A_87_P017639	-3.41179	0.289828	3.85299e-07	3.67421e-07			CR353938	-3.07338	-3.4747	-3.76814	-3.33094	chr23:4699727-4699668	unmapped		GTCTCTTCCACGGATCCTTTGCCAGAACGTAGTCCTCCATCACCGAGAGGGAGAGGTCAA
A_87_P009824	-3.40926	0.326106	7.79421e-07	6.68913e-07	CTNNA2	catenin (cadherin-associated protein), alpha 2	D11090	-3.19078	-3.34724	-3.88723	-3.21178	chr4:87485977-87485918	4q24	GO:0005198(structural molecule activity)|GO:0005515(protein binding)|GO:0007155(cell adhesion)|GO:0015629(actin cytoskeleton)|GO:0045296(cadherin binding)	TACCAGCAGGGTTTTATATTCTTTTTGTATGCATACCTGCCGACTTGTATGCGTCTGGCA
A_87_P009319	-3.40844	0.222017	7.9227e-08	9.7418e-08	MDK	midkine (neurite growth-promoting factor 2)	M61754	-3.35393	-3.32822	-3.22147	-3.73017	chr5:20935340-20935281	5q13	GO:0000074(regulation of progression through cell cycle)|GO:0008083(growth factor activity)|GO:0008201(heparin binding)|GO:0008283(cell proliferation)|GO:0030154(cell differentiation)	TGCTGAATGTGAGGAGGTGGTCTATGTGAGCAAGCCCTGCACCGCCAAGATGAAGGCCAA
A_87_P014520	-3.40822	0.560533	1.88019e-05	1.28967e-05			CR389887	-3.10497	-3.94269	-2.77385	-3.81138	chr4:30268184-30268125	4q13		GACAGTGACTCAGCTGGGGGGAGTACTGAAACAATAAGGCTAACATTTGGAAGCGTTATT
A_87_P041031	-3.398	0.094305	4.80486e-10	5.04439e-09				-3.26804	-3.4125	-3.41754	-3.4939	chr20:009502310-009502252	20p12		GTCAGCTGTAATAAAGTGACAGTAATGCAGTCGGTTTTATTAAATTTCAGTGCTTTGGAA
A_87_P030375	-3.39739	0.162894	1.26989e-08	2.86103e-08			BU298479	-3.25123	-3.27544	-3.59239	-3.47049	chr1:58779061-58779002	1q12		GTAGAGGTGGGCTTCCAGTTTTGGAGCGCTGCTCTTGGGAAATAAATAAATCAAGACGAT
A_87_P022804	-3.39702	0.093706	4.63278e-10	5.04439e-09			BX933941	-3.30012	-3.48565	-3.46846	-3.33382	chr14:6306119-6306178	14p22		AGTCGTCCGTCACCAGCAGCAGCGATACGCCCGTGGACTTCTTTTTTGAGTTCTGCGACT
A_87_P021702	-3.38494	0.374575	1.84626e-06	1.44633e-06	GCHFR	GTP cyclohydrolase I feedback regulator	BX950302	-3.1656	-3.31347	-3.12698	-3.93371	chr5:2448467-2448408	5q11		GGTTCCCGAAGTAGCCCTAGATCAACACAAACAAGTCTTGTAAACATTTCAATTATGGGC
A_87_P011672	-3.38432	0.15324	9.01639e-09	2.32809e-08			CR523357	-3.2007	-3.36172	-3.40094	-3.57391	chr5:56149965-56149907	5q22		TTGCCAGTGGTGAGTTCACAAACTGTAATCATGGTAGCTTACATCACTGTAACAAATAAT
A_87_P006253	-3.38188	0.205436	5.22327e-08	7.27342e-08			TC202539	-3.44286	-3.15307	-3.63381	-3.29778	chr15:008058497-008058555	15p16		AGTTGGCCATTGTGTGGTCAACCCCCAGGAGCAAAGGACAAAACGTATCATTCAAATGTT
A_87_P009380	-3.38125	0.0942168	4.92154e-10	5.13725e-09	P20K	quiescence-specific protein	M25784	-3.31056	-3.51694	-3.37229	-3.32522	chr17:10339317-10339376	17p14	GO:0004667(prostaglandin-D synthase activity)|GO:0005215(transporter activity)|GO:0005488(binding)|GO:0006693(prostaglandin metabolism)|GO:0006810(transport)	AAAGGGGTGCAGAAAATGGGAGACAACCTTCAAGAAGACCAGTGATGATGGTGAAGTCTA
A_87_P032486	-3.38058	0.375462	1.88653e-06	1.46765e-06			BU228143	-3.27053	-3.20479	-3.93524	-3.11177	chr4:3658749-3658690	4q11		CAGGATCCCAGAGGCAGATGAGACTCTTGCTCAAGTGTTTCTTTGCATGTTACTTTGCTT
A_87_P008735	-3.37875	0.189757	3.26879e-08	5.49032e-08	MGP	matrix Gla protein	Y13903	-3.40024	-3.12742	-3.58849	-3.39886	chr1:44786564-44786623	1q11	GO:0001503(ossification)|GO:0005509(calcium ion binding)|GO:0005576(extracellular region)|GO:0030154(cell differentiation)|GO:0030500(regulation of bone mineralization)|GO:0051216(cartilage development)	TAGCAGAGATCAGAGAGAGTTCAGGATGTGGGTGTTTGCTGCACAATAAACTGCTGGTTT
A_87_P009549	-3.37137	0.288022	3.98495e-07	3.79316e-07	MYL4	myosin, light polypeptide 4, alkali; atrial, embryonic	J02823	-3.08746	-3.40893	-3.23329	-3.7558	chr27:1291003-1291063	unmapped	GO:0003774(motor activity)|GO:0005509(calcium ion binding)|GO:0016459(myosin)	CAAGCCTTAAATTATTCTTTTCAGGTTTTCCTGTGTCATTTGCATCATTAAACCTCATTC
A_87_P016218	-3.36956	0.557337	1.94319e-05	1.33201e-05			CR386839	-3.67646	-2.86533	-3.99925	-2.9372	chr9:3450759-3450700	9q11		TTACTACAAGTAACACGTTGAAGTAATGAGTTAAGTATTAATGACCAAATTAGACTTAAA
A_87_P009668	-3.36059	1.00287	0.000535715	0.000363004			DQ358720	-2.32193	-4.05244	-2.69744	-4.37054	chrUn:047395958-047396017	unmapped		CTACAGAGGCCCTTTCACTGCACTCCGGGCATCTCTCCACTCCCAGGGAGGGAGTTGGTT
A_87_P018344	-3.36014	0.307733	6.02236e-07	5.41853e-07			CR352817	-3.59597	-3.01309	-3.64143	-3.19008	chr8:7114005-7113946	8q11		CAGGAATACAGGGCTCTCCACTTCTCCTGGATTCCAACTGCTTTGCTACTGAATGTATTT
A_87_P011516	-3.3582	0.383945	2.23851e-06	1.71459e-06			CR523580	-3.34111	-3.87629	-3.26266	-2.95273	chr9:10039279-10039338	9q12		AGATAAACACTGAATGTCTAATTGTTGCTTTCTATTTTAATAAAACCATTTTGATTATCT
A_87_P009275	-3.35476	0.233355	1.17223e-07	1.35244e-07	AGRN	agrin	M94271	-3.10548	-3.52284	-3.20872	-3.58202	chr21:2605014-2604955	unmapped	GO:0005198(structural molecule activity)|GO:0005516(calmodulin binding)	CCAACCCGTGGAAGTCAACTCTTGATCTATCATCATGCCCCAAAAACCCAATGGTTATGT
A_87_P024512	-3.35304	0.513399	1.2411e-05	8.7402e-06	QPCT	glutaminyl-peptide cyclotransferase (glutaminyl cyclase)	BX929950	-2.98806	-3.49452	-2.91137	-4.01819	chr3:29884217-29884276	3q12	GO:0006508(proteolysis)|GO:0008233(peptidase activity)	ACTTCAGCTTATCTTTTTTGATGGAGAAGAAGCTTTTGTCCGGTGGTCCCCCTCTGATTC
A_87_P041651	-3.35272	0.28274	3.68949e-07	3.59193e-07				-2.99271	-3.58401	-3.26146	-3.57271	chr8:008167930-008167871	8q11		TTTGAAACAGAGAACAGTCCTCCCAGTTTTCCTGTTTCACTGATCTCAGATTACACATGC
A_87_P015673	-3.34885	0.244412	1.56103e-07	1.71151e-07			CR387636	-3.17195	-3.37151	-3.68627	-3.16568	chr7:23960168-23960109	7q13		GCTCTACGAGGGTCAGGCACAAGCTAACTGAATGCATAACTTTATTAAATAAATGCTTTG
A_87_P021939	-3.34787	0.114179	1.65212e-09	9.39514e-09	LOC419245	similar to MGC52838 protein	BX935801	-3.23256	-3.27012	-3.42057	-3.46822	chr20:8740336-8740277	20p12		TGCAGATTCCGTAACACGTTTATTGACTTTGTACTTGTACAATGGCTACTAATAAACTCG
A_87_P037776	-3.33856	0.145912	7.29553e-09	2.07096e-08	LOC395581	5-hydroxytryptamin receptor	AF217225	-3.34668	-3.16275	-3.51945	-3.32536	chr9:14518153-14518094	9q12		CCAGCAGAATCTCTTTCAGAAATTCTGTGACAGAAAATTCCAAGCTCTTTGTTATGCATG
A_87_P009131	-3.33681	0.0649554	5.7303e-11	2.792e-09	PKIA	protein kinase (cAMP-dependent, catalytic) inhibitor alpha	U19496	-3.42824	-3.30771	-3.27817	-3.33313	chr2:119716446-119716504	2q25	GO:0004862(cAMP-dependent protein kinase inhibitor activity)|GO:0006469(negative regulation of protein kinase activity)	TGGAAAGGAAAGTGCATGTGTCTTCACTGCTGGAACCCACTCAACGCAATGCTAACAAAT
A_87_P036257	-3.33117	0.138026	5.30117e-09	1.66408e-08	SLC25A15	solute carrier family 25 (mitochondrial carrier; ornithine transporter) member 15	AJ720668	-3.27569	-3.45568	-3.43117	-3.16213	chr1:162613861-162613802	1q33	GO:0005215(transporter activity)|GO:0005488(binding)|GO:0005743(mitochondrial inner membrane)|GO:0006810(transport)|GO:0016020(membrane)|GO:0016021(integral to membrane)	CCAAGAGAAATAATACCAGCTTTCATGATTGTACGCAGTTGTAATAAAGGTAACAGAATC
A_87_P013399	-3.32463	0.485648	9.43322e-06	6.72083e-06	PHLDB1	pleckstrin homology-like domain, family B, member 1	CR391517	-2.85647	-3.51806	-3.00746	-3.91655	chr24:5333104-5333045	unmapped	GO:0003824(catalytic activity)	AGCTGAAGGGCGTCATCTACTTCCAAGCCATCGAAGAGGTGTACTACGACCACCTCCGCA
A_87_P013384	-3.32236	0.0857035	3.09953e-10	4.79176e-09			CR391541	-3.19671	-3.342	-3.38637	-3.36436	chr22:141980-141921	unmapped		TTCCCTCTGTTTGTTGCATGTGTCATTTGTTAAATCCAGTCATTATTCTTGCTGACCTTG
A_87_P018888	-3.31414	0.537927	1.74193e-05	1.2025e-05			CR338721	-3.78233	-2.81045	-3.77605	-2.88773	chr1:2239552-2239493	1p13		AGTTATTTTCAGTGCAGCAGCATCTCAAATTATTCCAGGTATACAAGCACCCTCCTATAT
A_87_P017896	-3.31365	0.172881	2.10438e-08	4.10801e-08			CR353509	-3.20069	-3.33131	-3.17149	-3.5511	chr9:14496296-14496355	9q12		ACAGCTCCATGAGTTCCTAACTGAAGGGCACTGTTATTCCAAGTGCTGGCTGTAATCAAT
A_87_P021948	-3.30743	0.120609	2.46711e-09	1.12868e-08			BX935773	-3.2648	-3.47079	-3.30971	-3.18442	chr7:146744-146685	7q11		AGTGGTTTGTTCTGAAATACACATGTCCTTCTGGGTGGGAGTTCAGTGTTGGTGTGCTTT
A_87_P008382	-3.29898	0.179534	2.70817e-08	4.84568e-08			TC186184	-3.21368	-3.1266	-3.31272	-3.54294	chr19:1845990-1845931	19p14		CCGTGGTTTTGGTTTCTTTGCAATAAAAACGCACCTCTTGTGGCTGTCTTGACCACCAAA
A_87_P017133	-3.29787	0.229334	1.1703e-07	1.36456e-07	RARRES2	retinoic acid receptor responder (tazarotene induced) 2	CR385440	-3.06474	-3.38778	-3.1632	-3.57574	chr2:65857-65916	2q11		GAGGCCGGCAAGATGAGTGATGTCCTCTATCTGCCAGGCATGTTTGCTTTCTCCAAGGGG
A_87_P012543	-3.29326	0.14895	8.95622e-09	2.37085e-08	LHFP	lipoma HMGIC fusion partner	CR406772	-3.13048	-3.46637	-3.35895	-3.21723	chr1:163192947-163206615	1q33		ACCAGTTTGAATTGGGAACCTGCGAAATTGGCTGGGCTTATTACTGCACAGGTGGGGGTG
A_87_P009190	-3.28966	0.267523	2.97257e-07	2.99374e-07	GHR	growth hormone receptor	S68571	-3.21945	-3.37135	-2.9653	-3.60254	chrZ:6621566-6621625	unmapped	GO:0004872(receptor activity)|GO:0004896(hematopoietin/interferon-class (D200-domain) cytokine receptor activity)|GO:0006897(endocytosis)|GO:0016020(membrane)|GO:0016021(integral to membrane)	CCTCGATTTGGATACCATATTGTGTTAAGCTTGCCAATAAAGATGAAGTATTTGACGAAA
A_87_P034266	-3.28868	0.0751039	1.49307e-10	4.01693e-09			BU121158	-3.19502	-3.35963	-3.26224	-3.33782	chr1:180679197-180679867	1q36		CAGTCTATTGCTGCTGAGGTGACAGAGCAGAATCTTGCAGAGGGAAGACTCTATCCCCCC
A_87_P011610	-3.28745	0.132172	4.42635e-09	1.56886e-08			CR523439	-3.41105	-3.1162	-3.36903	-3.25351	chr4:3220406-3220465	4q11		GTGTATTGTGGTCTCCAACGCATCTTGTTTACAGTGAGGGTTTTCTCCCCAGTTTTGCTA
A_87_P006725	-3.28428	0.134145	4.86486e-09	1.63501e-08			TC200771	-3.09868	-3.30899	-3.41943	-3.31002	chr22:143395-143336	unmapped		CAACAGAACCTCGATATTCCAAAACAGGTTGGAAAAGAGATTGGTTTTCAGCATTACGGC
A_87_P009109	-3.2838	0.332685	1.09559e-06	9.12268e-07	SEMA3D	sema domain, immunoglobulin domain (Ig), short basic domain, secreted, (semaphorin) 3D	U28240	-2.96515	-3.75202	-3.21526	-3.20275	chr1:2238509-2238450	1p13	GO:0004872(receptor activity)|GO:0007399(nervous system development)|GO:0016020(membrane)|GO:0030154(cell differentiation)	AATTCATTCATTAAAAAGAAAAGATGTACACTTGTAGCTAATTTCTGGACAGCCTGAGGC
A_87_P014240	-3.28282	0.24038	1.59183e-07	1.76797e-07	PLTP	phospholipid transfer protein	CR390309	-2.9725	-3.42916	-3.21957	-3.51004	chr20:10048006-10047865	20p12	GO:0003824(catalytic activity)|GO:0008289(lipid binding)	CGTGCAGCTGGACCTGCGACGGTTTCGCATCTATTCCAAGCAGTCAGCATTGGAGTCACT
A_87_P018238	-3.27227	0.255368	2.32627e-07	2.46816e-07			CR352985	-2.93275	-3.43314	-3.22279	-3.50039	chr10:20590605-20590664	10q12		CGTCCGCACGGGAGCGCTCTCTGGAAATGCGTTTTCAATTTAAATGTGTTGTTGAGTAAA
A_87_P037582	-3.27189	0.098792	7.96349e-10	6.83464e-09	SCX	class II bHLH protein scleraxis	AF505881	-3.16205	-3.29645	-3.23399	-3.39508	chrUn:023654537-023654478	unmapped	GO:0003677(DNA binding)|GO:0005634(nucleus)|GO:0006355(regulation of transcription, DNA-dependent)|GO:0007275(development)|GO:0030528(transcription regulator activity)	ATGCTGGTGTTTCATGTCATTGATACGATAATATAAAGCCTGAGCAGTTCGTATAATTAA
A_87_P015589	-3.27111	0.200644	5.53461e-08	7.65867e-08	GPR162	G protein-coupled receptor 162	CR387762	-2.97747	-3.35615	-3.42813	-3.32269	chr1:71320798-71320857	1q21		ACCCTTGCATTCGCTCTGCCCTAAGAGACGAGGCAAGCACAGAATGGTATTAAAATTCTA
A_87_P016051	-3.26282	0.851206	0.000257523	0.000171578			CR387087	-2.45615	-4.05762	-2.60124	-3.93627	chr11:10495467-10495408	11p11		GGGACCGCATATACCGTTTTGTCGGATAGTCCTGGTTACATTCATAATAAACAGCATATA
A_87_P029249	-3.25888	0.962661	0.000507119	0.000343591			BU351194	-2.59615	-4.12251	-2.27104	-4.04581	unmapped	unmapped		ATGGTCCCACACAGGCCCTGGTATTGAGGGTGAGGCTGCTGGATGGAGAATGTATATATA
A_87_P012473	-3.25448	0.298771	6.10859e-07	5.52762e-07			CR406868	-3.26679	-3.60327	-3.27493	-2.87294	chr4:76913119-76913060	4q24		AGGCTATTTCTGACTGTAAGTCAAGAATCTGTTCTCGTGCTCACTTTTGTACTTTTCTGG
A_87_P017920	-3.23358	0.259924	2.77402e-07	2.85194e-07			CR353470	-3.42803	-2.9734	-3.48441	-3.04848	chr6:18521162-18521103	6q12		ACCAACGTGGGCTGCTGTTTGAGACTTTGATTTAGATAAGAGAACAGCCACAGGGTCATA
A_87_P013955	-3.22706	0.729039	0.000115508	7.55318e-05			CR390744	-3.60401	-2.47101	-4.05259	-2.78063	unmapped	unmapped		ATGAACACACACGCTCTGTGTAAGAGATGCCTCTATGTAGGTGAAAGTGTTATCTTTTCA
A_87_P029081	-3.22544	0.270369	3.55942e-07	3.54633e-07	MDK	midkine (neurite growth-promoting factor 2)	BU359918	-3.05433	-3.26785	-2.98985	-3.58974	unmapped	unmapped	GO:0000074(regulation of progression through cell cycle)|GO:0008083(growth factor activity)|GO:0008201(heparin binding)|GO:0008283(cell proliferation)|GO:0030154(cell differentiation)	AGGTGGTCTACTGTGATGCAACGCCCTGCACCGCCCAAAGATGAATGGCCAAGGCCAAAT
A_87_P010245	-3.21739	0.092915	6.09805e-10	6.26167e-09	FAM20C	family with sequence similarity 20, member C	CV860414	-3.1568	-3.24751	-3.13051	-3.33475	chr14:3981582-3981641	14p22		GGAAAACAAAAGTCTTGCAAAAGACTGGTATGCCACTTTGGGAATTCAGTGAATTCCGAA
A_87_P013057	-3.21247	0.323862	1.06414e-06	9.02437e-07			CR406002	-2.87682	-3.1577	-3.15992	-3.65546	chr13:15882305-15882364	13p13		TGGCTTGGAAACTGGGTTCCCTTCATTCCCACCTCTTTGATTCCTTTCATCTCCCTGGGA
A_87_P021529	-3.19127	0.456432	8.33932e-06	6.04569e-06	REEP1	receptor expression enhancing protein 1	BX950656	-2.65404	-3.4267	-2.99909	-3.68524	chr4:85583892-85583833	4q24		GTGAAATTGTTGACAAGGGAGTTGCCTTATATCTCTCCAAACATCCATTGTGTAAATGAG
A_87_P012656	-3.19088	0.564017	2.85214e-05	1.93653e-05			CR406622	-3.54913	-2.68993	-3.79367	-2.73078	chr12:8609205-8609146	12p11		ACCACACAAACAATCAGACTTGAACTGCTATTCACACTCCACATCTAGCAGTGAAACTGA
A_87_P018910	-3.18964	0.107038	1.49961e-09	9.73921e-09			CR338694	-3.16154	-3.31369	-3.22408	-3.05923	chr7:17450884-17450943	7q12		TGTCATTGAGGAACAGCTCCAGTTAGAAAAGGAGAGGGAGGCAGAGCTACAGATCATTTT
A_87_P004173	-3.18849	0.205455	7.42731e-08	9.72726e-08			TC207017	-2.88724	-3.25491	-3.26176	-3.35005	chr4:49746116-49746175	4q22		AAGCAGTCAATGCAATCACTGAACCATAAGCCTTACTGTCTGCCAAACGTATTAAAGATA
A_87_P026871	-3.17753	0.141845	8.28061e-09	2.37085e-08			BU440657	-3.07458	-3.17711	-3.08017	-3.37824	chr2:55761513-55761572	2q16		GACTACCTATAGGGCCTTTCTCTCATCACATTTGCAAGATCTGGTCACGGTTGTCAGAAA
A_87_P015868	-3.17558	0.567252	3.03049e-05	2.0483e-05			CR387365	-2.67131	-3.5805	-2.70461	-3.74589	chr4:10811920-10811979	4q11		ATCTTCCCATACATTTTCTATCTAAAAATCACAGCTGATCCAAGCTCCCTCTGTTGCAGG
A_87_P017977	-3.17379	0.111011	1.92201e-09	1.06802e-08			CR353383	-3.02094	-3.18972	-3.28685	-3.19767	chr28:3217282-3217223	unmapped		TTGAAATTTGAGTTAAAATGATGCACAGTTTGGTTTGTTTCTGTCTATCTGCTGGTTTGC
A_87_P007354	-3.15442	0.896647	0.000411839	0.000279315			TC196010	-3.71765	-2.51937	-4.10926	-2.27141	chr2:120436965-120436906	2q25		CCGACTGTTATGATGTCCACAAAACATTAATTAAATGCACTTGTAACCGACTACTGAGGA
A_87_P017273	-3.15203	0.249285	2.5183e-07	2.68694e-07			CR385213	-2.84361	-3.21426	-3.10611	-3.44414	unmapped	unmapped		CTGGTTACACAAACAGCTGTACAGATGTTGAGCTGTCACACGGTTCAGGAGAATAAAGCA
A_87_P014322	-3.15067	0.349477	1.87227e-06	1.48327e-06			CR390178	-3.47075	-2.95211	-3.4194	-2.7604	chr1:116540590-116540649	1q22		GAACTTCATTGTGCTGAATAATGGCAGAGAGGTATGATCGCTAAATAAATAGTCTGCTAT
A_87_P029813	-3.1486	0.361266	2.28605e-06	1.77716e-06	LOC427472	similar to UPF0308 protein C9orf21	BU322914	-3.39278	-2.82972	-3.52317	-2.84872	unmapped	unmapped		CAGTAAATTTCACAAACAAACCCCAGATTATGCGATGTATGACACTGAGACAGGGGGTCT
A_87_P006864	-3.14775	0.444806	7.77126e-06	5.69339e-06			TC199830	-3.44846	-3.03231	-3.54124	-2.56899	chr20:9439099-9439042	20p12		TCTGACCTTGAAAGCTGTATGCACTTATTCAGCTTTTCAACTATTTTATCTGCTTTCCTG
A_87_P003508	-3.14493	0.112414	2.18881e-09	1.12868e-08			TC213499	-3.03078	-3.28235	-3.07979	-3.1868	chr1:104997994-104998051	1q22		AGAAGTTCCCTTTTCAGTAGGCTCTGCAGATATTTTTATCTGACAGCTGTGAACCTTTTT
A_87_P017466	-3.143	0.445233	7.8842e-06	5.75403e-06	CLDN5	claudin 5 (transmembrane protein deleted in velocardiofacial syndrome)	CR354218	-2.67405	-3.0447	-3.10708	-3.74618	chr15:681962-681903	15p16		CTCGGCTCCCCACTGTAACTTCGGTAACATGCACTTGCCTTAATTTAATTAATCGGGCAA
A_87_P009299	-3.14072	0.255378	2.97028e-07	3.07526e-07	LUM	lumican	M80584	-3.15107	-3.25732	-3.37212	-2.78238	chr1:40808889-40808830	1q11	GO:0005578(extracellular matrix (sensu Metazoa))	ACCAGATCTCCAATATTCCTGATGAATACTTCCAAGGTTTTAAAACCCTGCAATATTTAC
A_87_P037938	-3.13755	0.141427	8.77622e-09	2.51893e-08	LOC395772	otokeratin	AF072698	-2.9929	-3.3302	-3.09335	-3.13376	chrUn:7861014-7860982	unmapped	GO:0005198(structural molecule activity)|GO:0005882(intermediate filament)	AAGTTTGGTTGCCTTTCGTAGGACAACATTGGCTGCAAAATTTCTGCAGTGATGAATGAA
A_87_P015545	-3.13415	0.116473	2.76318e-09	1.3072e-08	NT5C1B	5'-nucleotidase, cytosolic IB	CR387827	-3.10128	-3.02173	-3.11617	-3.29742	chr3:98783987-98783928	3q34	GO:0000166(nucleotide binding)|GO:0000287(magnesium ion binding)|GO:0003824(catalytic activity)|GO:0005737(cytoplasm)|GO:0008253(5'-nucleotidase activity)|GO:0009117(nucleotide metabolism)	GTAGCTTTGTTACCTGCAGGTTTCAGCTTCCATGGTCTTTCAAGTGAAATATTAGTATAT
A_87_P037761	-3.13162	0.380348	3.19624e-06	2.45164e-06	HABP4	hyaluronan binding protein 4	AF227683	-3.20271	-2.82007	-3.64105	-2.86264	unmapped	unmapped		CTACTTTCTGTTTCTTTCGTTGAACGTGTATTTTACACGTTTACAAGTTGCAGTTCTTGA
A_87_P022679	-3.13116	0.329031	1.36013e-06	1.12241e-06	LOC420679	similar to MGC53931 protein	BX934233	-2.84043	-3.04742	-3.03279	-3.60399	chr2:40470082-40470023	2q14		CTGTTCGATTTAGCGCATCACACGGGGATATCTGGCTCCCAGGATACAAGTTTTATGAAA
A_87_P005173	-3.12822	1.01131	0.000820951	0.00056732			TC204728	-3.93264	-2.05324	-4.0474	-2.47961	chr7:4343676-4343617	7q11		AGATTCAGTTTGTTGCCACTTGCTCTTCGTGCAGCAATATTTGTAAATAAATGTGGTTGC
A_87_P034042	-3.12684	0.619564	5.49196e-05	3.65794e-05			BU128610	-2.92283	-3.36646	-2.3838	-3.83425	chr5:29145630-29145689	5q13		ACCTTGCTCACAGAAGCACCCTTGAACCCTAAAGCTAATCGTGAAAAGATGACCCAGATA
A_87_P011709	-3.12434	0.289983	6.51883e-07	5.9319e-07			CR523297	-2.9386	-2.82531	-3.44038	-3.29308	chrUn:133172006-133172065	unmapped		CCTCGGCTTTCTATCTGTACAGAAATCCTTCTTGTTTTCTAAGCATATGGAAAGCTCTAG
A_87_P003373	-3.12309	0.161863	2.02263e-08	4.23266e-08			TC214850	-3.00285	-3.36047	-3.08614	-3.04291	chr5:37286712-37286771	5q21		AGACTTCATGGCTTACTTGTTTCATATCTCCAAGTGAGTCTCTAACAATGTTCGTGATTC
A_87_P016501	-3.11852	0.367542	2.67766e-06	2.07341e-06			CR386400	-3.36585	-2.70385	-3.48339	-2.92101	unmapped	unmapped		AAAGACACCAAGTAGTAAGGGTTCTTCAAACTAGCTTCATGTTTAAGGTATACAGCACTG
A_87_P017829	-3.11236	0.117307	3.00683e-09	1.35484e-08			CR353609	-3.08	-3.03621	-3.04713	-3.28609	chr11:7931740-7931681	11p11		TTTGGAATGCATGCTTCTAGGTTTGATTTTGTTACAGGTCCTCCTTATAATGGTACTTAA
A_87_P017883	-3.10851	0.32194	1.24812e-06	1.04449e-06			CR353526	-2.62752	-3.2834	-3.2943	-3.22882	chr1:64180121-64180062	1q12		ACCAGCCGGTTTAGAACAGATTAGTATGTGATATATTAGAGACCGATCTTTATATTCCGT
A_87_P033084	-3.10672	0.252606	2.96981e-07	3.09464e-07			BU214100	-3.25844	-2.81497	-3.36842	-2.98504	unmapped	unmapped		CAGACGCTCTACGAGGGGTCAGGGCACAAGGCCTAACTTGAATTGCATTAACTTTTATTA
A_87_P030391	-3.10386	0.355449	2.26025e-06	1.76881e-06			BU297950	-2.84214	-2.76482	-3.49121	-3.31729	chr28:3542836-3542896	unmapped		AGGGACGCTCAGTGTTATTCTTCTGTCAATTCTTCTGCCTTTGGTGCCACTCTTAGGAAT
A_87_P003567	-3.09918	0.117478	3.11115e-09	1.3799e-08			TC213113	-3.06622	-3.02941	-3.27337	-3.02773	chr10:1708714-1708655	10q11		CACTGGGGCAAAACATGTCCCTGGCTCTTACAGCAAGTGTCATCTCCTGTAATTAGTAAT
A_87_P026293	-3.09819	0.151532	1.43024e-08	3.37721e-08			BU456388	-2.9403	-3.14305	-3.02138	-3.28804	chr5:24625550-24625491	5q13		AACTTGTTGCTTACTTAACTTCAGTCAGATGCAGCTGTAAAGTCAGCAGATCTGCTATCC
A_87_P035249	-3.09773	0.330465	1.487e-06	1.22258e-06	UNC5C	unc-5 homolog C (C. elegans)	AY187310	-3.07075	-2.98857	-2.77483	-3.55677	chr4:59113211-59113152	4q22	GO:0004872(receptor activity)|GO:0005515(protein binding)|GO:0007165(signal transduction)|GO:0007275(development)|GO:0016020(membrane)|GO:0016021(integral to membrane)	AAACCCAGACCAATGAGTTACACAAGAGACATTTCAGAGAAGAAAGCAAGCAAACAAACA
A_87_P003954	-3.09583	0.384863	3.6658e-06	2.79799e-06			TC208637	-2.79751	-3.36239	-2.735	-3.4884	chr20:11770262-11770203	20p12	GO:0000165(MAPKKK cascade)|GO:0005066(transmembrane receptor protein tyrosine kinase signaling protein activity)|GO:0005158(insulin receptor binding)|GO:0007169(transmembrane receptor protein tyrosine kinase signaling pathway)|GO:0007399(nervous system de	TTAAAAGCGCACTCTCTGTCTTCTGTTTCCTGTATTTATTTCCATCCCTGTAAACGTTTG
A_87_P022251	-3.09438	0.840927	0.000322327	0.000216976	CPM	carboxypeptidase M	BX935129	-2.30581	-3.90545	-2.43447	-3.7318	chr1:32224179-32224120	1p11	GO:0004182(carboxypeptidase A activity)|GO:0006508(proteolysis)	CTTTGTTGGACCAGCAGTTTGTGTGCCCACACACGTGTAAGCAATTAGTTCCATCCTAAT
A_87_P009867	-3.0895	0.366809	2.79623e-06	2.16779e-06			CV862641	-2.79183	-3.40239	-2.75247	-3.4113	chr4:39160328-39160269	4q21		AGCACTGTATGTACAGCAGAAGCCCATTTGACCAAACAGACCGATATTCTCCTGCACAAA
A_87_P027139	-3.08733	0.329986	1.50392e-06	1.23873e-06			BU432906	-2.92223	-3.52883	-2.76707	-3.1312	chr28:2747514-2747573	unmapped		AAGATGTGCTATTAAGCGGAGCCTTTTGGTGGGAAGAAATGGAGTAGTCACTGTGTTCTA
A_87_P011855	-3.08571	0.078173	2.78125e-10	5.04439e-09			CR523074	-3.03905	-3.17526	-3.00419	-3.12433	chr5:2444407-2444348	5q11		AGCTCATAATACAGAAACAGCAGTTTATTCAGCCTACTAGCAGAAGAATTTTCTCTAGAT
A_87_P003072	-3.07948	0.171137	3.06938e-08	5.72513e-08			TC217439	-3.14144	-2.86728	-3.2723	-3.03689	chr10:12047105-12047048	10q12		ATACATTTTTATCAGTTTGGAACTCCGTGTTATACCTTGGTGCCCCACAGGGAAATAAAT
A_87_P011841	-3.07715	0.168969	2.85711e-08	5.43761e-08			CR523095	-2.91274	-3.11807	-3.29593	-2.98185	chr8:27685119-27685178	8q13		ACGCTTGTCTGGGTCGAGGTGTTCTGGTTTATTTAAAACTTTATTTCTGTGCAAGGGAAA
A_87_P008988	-3.07583	0.278281	5.60192e-07	5.28798e-07			V00403	-2.93211	-3.18818	-2.77643	-3.40659	chr7:4308469-4308528	7q11		AGTGTCTTCAATACATTTTATTCCCATTTAAAAACACTTAGTGGGCAGTTGACAAAGAGG
A_87_P003646	-3.07445	0.288692	6.98466e-07	6.31354e-07			TC212307	-2.86333	-2.78892	-3.30555	-3.34001	chr4:11986396-11986335	4q11		TTTGAAACAGGCTCTGACTTCCAAGGGAAATCTGCCACTACGCTTGATGTAGCTGACAAA
A_87_P020945	-3.07102	0.186911	5.28352e-08	7.72857e-08			CK608429	-3.10751	-2.82558	-3.07204	-3.27895	chrZ:31908618-31908677	unmapped		CAGGACAAGCCTAGCTTCTAACATACTACAGATAAGAGTAAAGATGACTGATGTTATGAT
A_87_P002866	-3.06167	0.661873	9.00991e-05	5.9552e-05			TC219158	-3.56071	-2.57559	-3.69893	-2.41143	chr13:9720264-9720324	13p13		TACTCTTGGTGCACATTTTTAACCAAAGCAGATAAGGTGGGAGATGAACCTTGTTGAGCA
A_87_P037880	-3.05887	0.199654	8.01987e-08	1.06624e-07	LOC395378	IPR328-like protein	AF118819	-2.79209	-3.02915	-3.16488	-3.24937	chr14:8789059-8789118	14p22		TCTTGAAACCGCATCCCGTTGTGGTGGGTGGAGTGCTCGGGATGGGCTTGTTTATGGTGT
A_87_P011005	-3.05852	0.0372686	3.45033e-12	2.1948e-09			CR524277	-3.10843	-3.06263	-3.02151	-3.04152	chr9:9841157-9841098	9q12		ATCGTCGGAGTTTGTAACGGTAACTTTCAGAGGATATTGTACTAAAGAGATAATTGCACT
A_87_P013171	-3.05341	0.771874	0.000216383	0.000143994			CR405845	-3.75642	-2.33939	-3.6847	-2.43311	unmapped	unmapped		ACAGTAAAACAGAAGGTGGTCTAAATAGATGGAAAGCAGTGTGAGCTAGTGACACTAAAG
A_87_P023646	-3.04633	0.242307	2.60548e-07	2.80354e-07	EGFL7	EGF-like-domain, multiple 7	BX932113	-2.76553	-2.92869	-3.20034	-3.29073	chr17:2683607-2683666	17p14	GO:0003824(catalytic activity)|GO:0005509(calcium ion binding)	AAGGTCATGAAGTTACTTCCAAACTGGACTTTTAACCCTGAGCATCTCACCCCACTCCTG
A_87_P022137	-3.04447	0.289024	7.45329e-07	6.72111e-07	EGLN3	egl nine homolog 3 (C. elegans)	BX935456	-2.63601	-3.05247	-3.28661	-3.20279	chr5:32581317-32581258	5q13	GO:0016706(oxidoreductase activity, acting on paired donors, with incorporation or reduction of molecular oxygen, 2-oxoglutarate as one donor, and incorporation of one atom each of oxygen into both donors)|GO:0019538(protein metabolism)	CTGTCGTGCCTGCATCTGGCAGAAGGAACCTTTGTTTTCTATTTGCCTTTTGCTGGAAAA
A_87_P035659	-3.03865	0.102682	1.5634e-09	1.05721e-08	PIK3CD	phosphoinositide-3-kinase, catalytic, delta polypeptide	AJ851606	-3.11164	-2.90926	-3.00371	-3.12998	chr21:3346890-3346949	unmapped	GO:0004428(inositol or phosphatidylinositol kinase activity)|GO:0005942(phosphoinositide 3-kinase complex)|GO:0007165(signal transduction)|GO:0016303(phosphatidylinositol 3-kinase activity)|GO:0016740(transferase activity)	TTCTGTAACAAGAGTGTGTTTACATGTTTCACTTCTCAGTTGCTCTAGGTACGTGTTTTG
A_87_P037742	-3.02779	0.349708	2.3769e-06	1.87176e-06	SNCB	synuclein, beta	AF253514	-3.20523	-3.21177	-2.50339	-3.19077	chr13:1029457-1029516	13p13		TTCCAAGGGACCATGTCCATGTCTCCGTACCGTGTCTAGCAGTGAGAACCCGCTGTGTCT
A_87_P008918	-3.0272	0.235258	2.26916e-07	2.52522e-07	RARB	retinoic acid receptor, beta	X56674	-2.94324	-3.28951	-3.13074	-2.7453	chr2:36949803-36949862	2q13	GO:0003700(transcription factor activity)|GO:0003707(steroid hormone receptor activity)|GO:0003708(retinoic acid receptor activity)|GO:0005634(nucleus)|GO:0006350(transcription)|GO:0006355(regulation of transcription, DNA-dependent)|GO:0008270(zinc ion bi	ATGGTGCAATAAGACATTTTCCAGCTACTTCAGACATTCCTAACACCTTATGTACAGGGA
A_87_P038170	-3.02705	0.101175	1.46402e-09	1.03222e-08	PDGFC	platelet derived growth factor C	AB033829	-3.05466	-3.10434	-2.8785	-3.07071	chr4:21893939-21893998	4q12		CTGGCTGTTTCATTTCTACACCTCCAGAACATCTGGCCCCTAGCTGAAAACATCTGAAAT
A_87_P036563	-3.02138	0.169691	3.26936e-08	5.99563e-08	EDEM1	ER degradation enhancer, mannosidase alpha-like 1	AJ720208	-3.16586	-2.80451	-2.96852	-3.14662	chr12:18557933-18557992	12q11	GO:0004571(mannosyl-oligosaccharide 1,2-alpha-mannosidase activity)|GO:0005509(calcium ion binding)|GO:0006487(protein amino acid N-linked glycosylation)|GO:0016020(membrane)	CCACCCAAATAGAGATTTCTGGTTTTAAGACTTCCTATGAAAAACGTTGAAAATGAAGGT
A_87_P038095	-3.02008	0.207607	1.09249e-07	1.37152e-07	LSP1	lymphocyte-specific protein 1	AB101641	-2.79216	-3.02542	-2.96927	-3.29347	chr5:11611440-11611381	5q11	GO:0004871(signal transducer activity)|GO:0007165(signal transduction)	TCTGCTCCATAGAAGATAATCCAAGGATATTTCTCTTCTCCTGCCTGACGTCAGTTTGCT
A_87_P011242	-3.01908	0.241416	2.68895e-07	2.87999e-07			CR523972	-2.73817	-3.11609	-2.92447	-3.2976	chr8:3721439-3721380	8q11		CAGCCTCCGTCCCTCCAGCCTGGCACCGCCTTGTATTTACCCGCTGTTAATAATAAAAGA
A_87_P010982	-3.01312	0.397542	5.19909e-06	3.91956e-06			CR524314	-2.65208	-3.44938	-2.7011	-3.24993	chrZ:26515209-26515150	unmapped		CATTCCAAGCACTTTATGCTATCTGTAATGGGATCTATTTTTGCACTGGAATATCTGTTA
A_87_P029880	-3.01111	0.269537	5.25844e-07	5.07946e-07			BU319823	-2.65016	-3.16993	-2.96723	-3.25712	chr4:055583608-055583667	4q22		TGTTGCAAGTGGTTGTAAAACTGGCCCTCAGTTTCTCTCCTCTAACTTACTGGCCCTATT
A_87_P009002	-2.99476	0.35105	2.59361e-06	2.04438e-06	MYH1	myosin, heavy polypeptide 1, skeletal muscle, adult	U87231	-3.2123	-2.52828	-3.31131	-2.92712	chr18:367389-367330	18p13	GO:0000166(nucleotide binding)|GO:0003774(motor activity)|GO:0003779(actin binding)|GO:0005516(calmodulin binding)|GO:0005524(ATP binding)|GO:0005863(striated muscle thick filament)|GO:0006941(striated muscle contraction)|GO:0016459(myosin)	GGAGAGAATGAAGAAGAATATGGACCAGACAGTGAAGGACTTACACGTCCGCCTGGATGA
A_87_P004179	-2.99116	0.475315	1.54019e-05	1.08642e-05			TC206960	-2.89386	-3.27134	-2.36442	-3.43501	chr22:944663-944722	unmapped	GO:0005200(structural constituent of cytoskeleton)|GO:0005883(neurofilament)|GO:0007399(nervous system development)	GGAGGCTTCAATAAGTATGTGCAATAAAGCTAGTCAATAAAGATACAGAAATGCTTACAC
A_87_P015139	-2.98888	0.466386	1.38558e-05	9.83464e-06			CR388926	-2.39734	-3.35699	-2.83399	-3.3672	chr4:68925345-68925286	4q22		AGGGATTGCTGTCCTCGCTGTGCTGATGTTGAATACCATTCACACTAATCTCTCCTTCTT
A_87_P016020	-2.98673	0.205899	1.11116e-07	1.39637e-07			CR387143	-2.88649	-2.74894	-3.11413	-3.19734	chr3:65691095-65691036	3q24		AGGAAGCAGCAAGAGAGGGAATGGTAAGGTGACAGTATCGTGCAAATGGCTTCTCATATA
A_87_P002836	-2.98224	0.249818	3.54546e-07	3.66017e-07			TC219352	-2.61944	-3.11299	-3.17438	-3.02217	chr7:4335413-4335354	7q11		CATTACTAGAAGCTCTTTTGCTGAAGTTGTTGACCTGCTCCCAGGAACGACCTATCTCTT
A_87_P004341	-2.98002	0.191132	7.22441e-08	1.00312e-07			TC206601	-2.94291	-3.25209	-2.80512	-2.91997	chr2:100708576-100708636	2q24		TAGAGATGGCTAATACACAGACCCAGATGGAATGTACATGAATCCTGTGCCTATCATGCC
A_87_P035504	-2.97915	0.281651	7.27203e-07	6.63843e-07			AL584203	-2.7228	-3.2578	-2.75077	-3.18522	chr1:87934477-87934536	1q21		CCAACCAACCTTGTATTGGACTTTATCACTACCTATAGAAGGAGTCATGCTTTGAAAGTA
A_87_P039082	-2.96998	0.0963303	1.22289e-09	1.00011e-08				-2.85387	-2.96617	-2.97013	-3.08974	chr7:004301231-004301172	7q11		TGCAAAGCTGAAACACCCCCTGGAAAAACAAAAGCAATGGAACTGAAAGAATGCCGGGTT
A_87_P015484	-2.96195	0.345696	2.5279e-06	2.00404e-06	LOC417998	similar to dJ756G23.1 (novel Leucine Rich Protein)	CR387914	-2.96463	-3.13177	-2.47897	-3.27244	chr1:46474931-46474990	1q11	GO:0003824(catalytic activity)	GTGCTACAGGGCTGTACCTACAACATGGCGAGAGCAGTTTTCTGGGCTTGTCCTCACTGC
A_87_P034543	-2.96057	0.193009	7.96325e-08	1.08185e-07			BU113497	-3.00157	-2.67974	-3.11548	-3.04551	unmapped	unmapped		TTCGATACACCTGCAAACCTTATAGCATCAAAGGGGATTTTCTACGGTATGGCTAAAGAT
A_87_P003217	-2.9529	0.226561	2.10238e-07	2.40995e-07			TC216250	-2.72055	-2.87859	-2.95218	-3.26028	chr2:100740122-100740181	2q24		AACACGGATGTACAGAAACTGATACCCAGCAACAGGAAGAAAACTGTTCAGTGGAAACCA
A_87_P003775	-2.94779	0.0905191	8.81008e-10	9.1086e-09			TC210933	-2.82762	-3.00817	-3.02619	-2.92916	chr3:11491538-11491597	3p11	GO:0004144(diacylglycerol O-acyltransferase activity)|GO:0005624(membrane fraction)|GO:0008415(acyltransferase activity)|GO:0016021(integral to membrane)|GO:0016740(transferase activity)|GO:0019432(triacylglycerol biosynthesis)	TTCCACGCGATGGACGGTACTTCACATTCCTGGAATCTGTCACATCTGATAGACTGTTAT
A_87_P023753	-2.94649	0.164147	3.11457e-08	5.94928e-08	RGS2	regulator of G-protein signalling 2, 24kDa	BX931885	-2.87601	-2.78964	-2.94741	-3.1729	chr8:3505087-3505028	8q11		GTGTTGAATGCTGCAGTGTCATCATTCTGTTTGAGACAGCAAGCTTCAGTGAAGTCTTAC
A_87_P019164	-2.93374	0.196078	9.23744e-08	1.22682e-07			CO771793	-2.66213	-2.91797	-3.08102	-3.07382	unmapped	unmapped		TCAAAACCTGCCATTGGAAGCGCAAACCCTTGCACTTAACACGGGGCCAAATGAATAAAA
A_87_P013699	-2.92946	0.182293	6.03129e-08	8.91901e-08			CR391133	-2.68223	-3.05582	-3.07734	-2.90245	chr1:64224367-64224426	1q12		AACCCTTCACTCTAGAAGAAAACAGTATTCGTTGTATGTTCTATGGGTATTCTAATGCTT
A_87_P014683	-2.92458	0.225304	2.154e-07	2.47226e-07			CR389644	-2.81819	-3.15443	-2.66221	-3.0635	chr11:7881721-7881780	11p11		TTCCTATGCCCCTCGTTGCCACTTGAAAATTTGCATATTTCATATTTTTTAATGGTGGTT
A_87_P012203	-2.92047	0.320775	1.76669e-06	1.45503e-06			CR407239	-2.58646	-3.2704	-2.71945	-3.10557	chrUn:122304837-122304673	unmapped		TGCCTTGAGGACACCGAGTGTGAGGAAGATGTGGCCAAGCGGTACGAGTGTGCCAACTTT
A_87_P003362	-2.91977	0.1885	7.51272e-08	1.05553e-07			TC214914	-3.10035	-2.69903	-3.05043	-2.82927	chr20:1577345-1577286	20p12		CAGGTGACCTTGTACATACGATCCTGTATAATAAAAGAAAGACATCTAAAAGAAAATCCG
A_87_P018033	-2.91548	0.893081	0.000616353	0.000423968			CR353293	-3.66085	-1.96297	-3.69302	-2.34508	chr4:85276651-85276592	4q24		TGCTGAGCCAGCTGCTATTTTATGCTTTTTACAACTTGACTAGAGACAGCTCTCTTGGAT
A_87_P034350	-2.91282	0.235699	2.88568e-07	3.14754e-07			BU118332	-3.06575	-2.65854	-3.15518	-2.77182	chrZ:22423335-22423394	unmapped		CTTTCCTCTTCCATGTCCTTAACCTGTTGCAGTACAGAGGAAATACCGTGGCACAAGAAA
A_87_P001649	-2.90676	0.299742	1.2165e-06	1.04567e-06			TC224022	-2.59248	-2.96149	-2.77761	-3.29546	unmapped	unmapped		AGTAAGGGATGTACAACGTTACCGACGAGGTTTTGGGATTTCCTGCATCCTCATGAACTT
A_87_P022240	-2.90585	0.229261	2.48239e-07	2.78073e-07	LOC424786	delta-notch-like EGF repeat-containing transmembrane	BX935146	-2.58797	-3.04262	-2.89267	-3.10015	chr9:3722947-3723006	9q11	GO:0005509(calcium ion binding)	AGTGCTTCTAATTTAGGATCAGTATGGTTTATTTGTGGCTGTATTTGATTGCTTATGGTC
A_87_P003965	-2.90426	0.115523	4.15164e-09	1.80425e-08			TC208542	-2.8102	-2.82173	-3.05883	-2.92626	chr12:11035677-11035736	12p11		CCCCCCAGCCTTTGTGTATATGGTCAGTGTGTGTTTGTATTTTGCAGTTTCTGTTCTGCT
A_87_P006991	-2.90406	0.886898	0.000606465	0.000416827			TC198922	-3.89499	-2.38274	-3.37486	-1.96364	chr1:117661196-117661255	1q22		TTTTTTAAATTCGTACTAGTAACAGAAGCACACTGGGATGGGTATCAAGACTGGAGCTCT
A_87_P027708	-2.90255	0.195771	9.75399e-08	1.30011e-07			BU417507	-2.62915	-2.93636	-2.95028	-3.09441	chr4:59109123-59109097	4q22		TTCTTCAGTTCTTCTTGTGTTGTGTTCTTGTAAAGGTGGCTGTCAGTGTATGGGGTAAGT
A_87_P023859	-2.90148	0.3848	5.35949e-06	4.05799e-06	VIPR2	vasoactive intestinal peptide receptor 2	BX931599	-3.28186	-2.44793	-3.15153	-2.7246	chr2:9044714-9044655	2q11	GO:0004872(receptor activity)|GO:0004930(G-protein coupled receptor activity)|GO:0004999(vasoactive intestinal polypeptide receptor activity)|GO:0007186(G-protein coupled receptor protein signaling pathway)|GO:0016020(membrane)	TCTGTGAAACAGATGTGTGGGATCCTATTCAACGTGGGCTGCTTTGGTACCTGTTGAAAA
A_87_P016766	-2.89891	0.0695191	2.00149e-10	5.33513e-09			CR385997	-2.86542	-2.9162	-2.82656	-2.98747	chrUn:136615819-136615878	unmapped		CCTTGGCTCCCCTTGGGCTGTTGGCTTATTTTGGTGAAAGACGTCCAGAAAGGCCACCGA
A_87_P012254	-2.89501	0.189518	8.16231e-08	1.12364e-07			CR407168	-2.78475	-3.12841	-2.96295	-2.70395	chr4:120735-120794	4q11		CACCTTCCAGCACCCGCAGCGAAGCTAGCTTGAAACTGTTTGGTCACTCGGCATGTGGTA
A_87_P008683	-2.8935	0.153751	2.34791e-08	5.07482e-08	LSAMP	limbic system-associated membrane protein	Z94720	-2.80618	-2.8062	-2.83863	-3.12298	chr1:76177286-76177345	1q21	GO:0005515(protein binding)|GO:0007155(cell adhesion)|GO:0016020(membrane)	GTCCTATACGTGTTCAGTGCAGACACAGCATCACCCCAAGACTTCCCAGGTTTACTTGAT
A_87_P013508	-2.89173	0.0958152	1.38965e-09	1.07525e-08			CR391368	-2.93898	-2.79817	-3.00287	-2.82691	chr2:18424983-18424924	2q12		ATCTGCTGGCTCCTGTTGAGACTTCAAGAGAGTAAAACCAGGCAAATGTTACTGTGAGTG
A_87_P007784	-2.8916	0.241407	3.4748e-07	3.66017e-07			TC192129	-2.95683	-2.98879	-2.53842	-3.08238	chr7:28529166-28529227	7q13		TTTTTTGGTTTGCAAGACCCCCATGCAAATACATTCCTGTATAAGTATCTGCACTATTTA
A_87_P037241	-2.88627	0.198017	1.07968e-07	1.403e-07	ANGPT1	angiopoietin 1	AJ539549	-3.02926	-2.67504	-2.76189	-3.07887	chr2:130140049-130139990	2q26	GO:0003824(catalytic activity)	AGTACAAAAGATGCTGACAATGACAACTGCATGTGTAAATGTGCTCTCATGTTAACAGGA
A_87_P022849	-2.88311	0.140339	1.38986e-08	3.63558e-08	LOC424012	similar to fibronectin 1 isoform 3 preproprotein; cold-insoluble globulin; migration-stimulating factor	BX933838	-2.76295	-2.77672	-3.0583	-2.93447	chr7:4347204-4347145	7q11	GO:0003824(catalytic activity)|GO:0005576(extracellular region)	CCCATGAGGAAATCTGCACCACCAATGATGGTATCATGTACCGTGTTGGGGACCAGTGGG
A_87_P007739	-2.88193	0.28361	9.22385e-07	8.17834e-07			TC192615	-2.72832	-2.77981	-2.71435	-3.30524	chr14:7798400-7798341	14p22		AGACTTTGGCTGTTACTTATCTGTTCTCCTCACTAGCTTCTGACTAAGCAATGCTAACTT
A_87_P016607	-2.87877	0.11921	5.28241e-09	2.0982e-08	LRRC3B	leucine rich repeat containing 3B	CR386255	-2.96347	-2.89181	-2.70638	-2.95341	chr2:37332010-37332069	2q14		CATTCCTCAATGCTGCCAATGATGCTGACCTCTGTAACCTTCCCAAAAAGACTACTGATT
A_87_P029839	-2.87377	0.164892	3.71527e-08	6.75239e-08			BU322109	-2.79586	-2.93618	-3.07056	-2.69246	chr3:94759063-94759004	3q33		TACGAGCAGCTATTTCTTATCAGAAGTAGAAAAATACCTAATTTCTGCCTTTAGCTGAAG
A_87_P041492	-2.87328	0.262808	5.9768e-07	5.74085e-07				-2.56905	-2.90604	-3.20488	-2.81315	chr3:079839620-079839678	3q31		TTCTCCTTTTCTATGCACTAATTAATGACATGCCATCTCCGGTCCTTTATTAATCTTGGA
A_87_P038099	-2.86663	0.168616	4.30909e-08	7.27993e-08	LRRC54	leucine rich repeat containing 54	AB100033	-2.64804	-2.82864	-3.03462	-2.95523	chrUn:144396097-144396151	unmapped		CCACCCAAAAATAAGACCATACGACTGAGAGTGTTGTCCATACACTTCTTGAACTGTGGC
A_87_P015609	-2.86097	0.129649	9.06063e-09	2.86103e-08			CR387732	-2.73206	-2.8253	-2.8458	-3.04071	chr18:3342460-3342519	18p13		ACAGTGCGGTAGATTGCTGGGAGGCAAAAATATGTCTGGAAAATATTTAGAAATAGCTTT
A_87_P034050	-2.85749	0.273855	7.88383e-07	7.20086e-07			BU128361	-2.71696	-3.14357	-2.54721	-3.0222	chr5:051846438-051846381	5q22		ATCCTTGCCTAGATTTTCTCCAATTCTGGGTCTTATACCAGGGTATCAACAGCTTAAGGT
A_87_P002865	-2.84416	0.109018	3.32567e-09	1.65384e-08			TC219159	-3.00679	-2.77385	-2.79841	-2.79758	chr4:6350468-6350409	4q11		CAGCAGTGTCTGGGAGTAGCACTACGTTTATCCATGAGCACCAGCTATAAATGCATATCT
A_87_P010733	-2.84352	0.308155	1.63188e-06	1.36629e-06			CR733397	-2.58929	-2.96255	-2.59731	-3.22491	chr9:4248653-4248594	9q11		AAGAGGTTCACTAGGTTCAAAAGGCAAACTAGGTCCTCCTGGCTTGGGTATCCCAGGAAT
A_87_P018460	-2.84279	0.172544	5.19717e-08	8.2396e-08			CR352647	-2.72685	-3.04619	-2.92291	-2.67521	chrUn:9456478-9456538	unmapped		TCCCTCATTGAGTATATAACAGTGTATTCTGAAATGTCATACATTTCTCAAACCATGCTC
A_87_P034448	-2.84047	0.232162	3.06315e-07	3.36562e-07			BU115578	-3.06726	-2.71471	-3.0013	-2.57859	chr1:130201050-130202050	1q31		TTTCCCAGGACATGAATACATGTGAGAACATAATACCATGTGTGCCTTTTGCTGTTGCAA
A_87_P029023	-2.83751	0.334278	2.67086e-06	2.13186e-06			BU362991	-2.47258	-3.03685	-2.64772	-3.19289	chr1:71317489-71317548	1q21		CCTGTGGCAGTCTTGTCCCCTTTGTGAACTCCAACCCTTGGCATTCGCTCTGCCCTAAGA
A_87_P013768	-2.83533	0.240553	3.824e-07	4.01542e-07			CR391032	-2.51994	-2.92837	-2.80377	-3.08924	chr4:1255038-1254979	4q11		CTGCAGCTCTTCTATTTCAAAGTAAATTTCTGCAGTGCTTTTTCCCCACACTGGCTGTTT
A_87_P004176	-2.83398	0.183854	7.73415e-08	1.1002e-07			TC207011	-2.56979	-2.87174	-2.99488	-2.8995	chr2:19100075-19100016	2q12		GTCGGACTAGTTCTAGATCGCGAGCGTCCGCTCTTGATGTGTTCTAATTTAACTTCATGA
A_87_P022053	-2.82954	0.150477	2.35956e-08	5.2664e-08			BX935598	-2.75331	-2.70666	-3.04571	-2.81246	chr3:28074981-28074922	3q12		ACTGGTTATTCACAATGCTTGTGATGTGTGCTGCAACAGGCAATGTTTTGGGAAACATGG
A_87_P041812	-2.82769	0.353771	3.80546e-06	2.96718e-06				-3.04327	-2.31893	-3.09085	-2.85769	chr7:004785051-004784993	7q11		AATGGACAAATGCCTACCCAACACCTGCGCTCCAGAAGGCAGCTCAGGAAGAGGACGGAA
A_87_P003383	-2.827	0.407097	8.67796e-06	6.4423e-06			TC214761	-2.63792	-2.45128	-3.39292	-2.8259	chr8:007113066-007113007	8q11		TTTCTAATTGTTACAGAATTGTTTGGATCAGTACCTTGTTATCATTGTGTGAACGATGCC
A_87_P015642	-2.82501	0.164987	4.12936e-08	7.23395e-08			CR387682	-2.94119	-2.70094	-2.99135	-2.66657	chr17:2863150-2863091	17p14		CGATTCCCCCAGACCACTTAGCTACGGTATTATTGCAATAAAATTACTACTTGTATTTGC
A_87_P014464	-2.82083	0.236463	3.56028e-07	3.78419e-07	LOC417139	similar to pancreatitis-induced protein 49	CR389960	-2.54847	-3.02446	-2.69751	-3.0129	chr17:2700027-2700086	17p14		CATCTGTTTCTTGATTAACAGGAAAGCAGTGCAGAAAGATGAGAATGAATCATTCATGCT
A_87_P036498	-2.81703	0.0624382	1.24807e-10	5.04439e-09	RCJMB04_14k7	similar to KIAA1609 protein	AJ720309	-2.78338	-2.80411	-2.90855	-2.77208	chrUn:54560011-54559952	unmapped		ATGGGCCTAAATCAAGAATCTCGTTCAGATACTTCTGTGCATCATTTTACAACGTAGAAT
A_87_P037218	-2.81511	0.314806	1.96437e-06	1.60042e-06	SOX5	SRY (sex determining region Y)-box 5	AJ626988	-3.16851	-2.6352	-2.47836	-2.97837	chr1:62777941-62778000	1q12		AGAAATCTACGATGAATATGATGAGGAAGAGGATGACCCCGATGTGGACTATGGCAGTGA
A_87_P024877	-2.81434	0.47051	2.06744e-05	1.46023e-05	ISG12-2	putative ISG12-2 protein	BX275358	-2.45507	-3.17732	-2.36343	-3.26154	chr2:89610413-89610472	2q23		ACATCTTCTTCTCTTCTTTGCTCTCCCTGTACCTGACATGAAAGACAAAGCATTTTTCAC
A_87_P026905	-2.81265	0.264359	7.02394e-07	6.63275e-07			BU439051	-3.09803	-2.50734	-2.95454	-2.69071	chr3:56442154-56442096	3q23		GATCTCTGAAGCTCACCAAGGGTACTGCTAAACCTCAAGAGATTAACTTCAGGCAAAGCT
A_87_P005426	-2.81057	0.393676	7.38094e-06	5.5455e-06			TC204036	-3.26556	-2.47558	-3.01372	-2.48741	chr1:119980252-119980310	1q22		CTGACTCTTAGACCAGTCCATTTTCCACACCTATGTTATTGCTCAACTGAGAATGGAGCA
A_87_P024423	-2.80119	0.270259	8.20245e-07	7.53948e-07	FGFBP1	fibroblast growth factor binding protein 1	BX930139	-3.04938	-2.72672	-2.97595	-2.45271	chr4:76895872-76895931	4q24		TTTGCTAGCCAAAGGGATGACTTTGGTGCTATGCACTCCTCGGTTATGTACTCTACACTT
A_87_P002951	-2.80115	0.489663	2.67529e-05	1.85369e-05			TC218631	-3.02068	-2.22776	-3.35206	-2.60409	chr4:57059817-57059876	4q22		CCCGTATCTGCTCCCCTGGACATTCTCCAAGTCCTTGTGATACTGATCTTGTAAACAATT
A_87_P016767	-2.79728	0.387196	6.88618e-06	5.19916e-06			CR385996	-3.12019	-2.29291	-3.0812	-2.69482	chr9:22225494-22225553	9q13		TGACAGGTGGAGCCCAAGCACAGACAAAGGAAGGAATACAAACTGGGGCACAGTGTGCCT
A_87_P013177	-2.79009	0.458499	1.87133e-05	1.32185e-05			CR405835	-2.27774	-3.21828	-2.53112	-3.13324	chrUn:56484178-56484671	unmapped		GGGCATGGAACCCATATTCCTTGGAAAGAATATTCCCTAACAAAGGGAGAAGAGGATTCA
A_87_P027981	-2.77973	0.13096	1.14329e-08	3.37864e-08			BU404989	-2.61686	-2.73614	-2.85365	-2.91225	unmapped	unmapped		GGTGCGTTGCCTTTGGTTCTTCGGAGGGGTGTTGTTTGTACACCTGCCCCATTTGTGCTC
A_87_P010878	-2.7675	0.68294	0.000189293	0.000126989			CR524466	-3.26199	-1.98508	-3.412	-2.41093	chr3:32525869-32525928	3q12		AGCTTAAAGTTCCTTCTAGGAGCTACGTTTATGTAAAAACTGAGTTGAGCTTGTAATGGT
A_87_P023070	-2.764	0.161072	4.07593e-08	7.27993e-08	LOC424018	prolactin releasing peptide	BX933358	-2.55254	-2.73013	-2.85603	-2.9173	chr7:4695677-4695618	7q11		CCCTCCCGGGAGCAGCGAAGTGCCTGAGTTGAAGATGGGTGACACCAATAAAAGCCCTTT
A_87_P016859	-2.76195	0.612386	0.000103944	6.92587e-05			CR385873	-3.25368	-2.29429	-3.32622	-2.17361	unmapped	unmapped		ATACATTTGTGAAACATTGGTTATACGTAACACTGGAAATGAGTGCATGGATAGTAACAC
A_87_P014811	-2.76019	0.0798477	6.16079e-10	9.1086e-09			CR389449	-2.7501	-2.69417	-2.87496	-2.72152	chr5:021279566-021279507	5q13		ATCCCAGCTGGAACTGCTGTCCTTTGAGCCCAGCTAATGGAGAGCCCATGCACCATAAAT
A_87_P032648	-2.75958	0.362027	5.02856e-06	3.89343e-06			BU223512	-2.44795	-3.10273	-2.44563	-3.04201	unmapped	unmapped		CGCTGTCTGAGAGCGGGATGTGTGGATTTCATTTTACTAAAAGCACCCAAGTGGAACAAA
A_87_P011373	-2.7594	0.296395	1.54845e-06	1.32664e-06			CR523783	-2.53112	-2.72713	-3.1867	-2.59263	chr10:18312585-18312526	10q12		GTTTCCAAAAGAGACATTCCAGGGATCTGGCCAGGAAACTCTCAGTTCCACAAACCCTCC
A_87_P009143	-2.75905	0.527072	4.45647e-05	3.0367e-05	GSTT1	glutathione S-transferase theta 1	U13676	-2.8839	-2.53484	-3.42622	-2.19121	chr15:8057237-8057296	15p16	GO:0004364(glutathione transferase activity)|GO:0016740(transferase activity)	CACAGCCTTCACATAATTGCCTACTTGAATATCCTCTGTTGATATTATACATGGAATACT
A_87_P032340	-2.75892	0.241788	4.63702e-07	4.81284e-07			BU232384	-2.703	-2.43971	-2.94708	-2.9459	chrZ:3662770-3662711	unmapped		AGGCATCCAGTGAGTGTTCGGAAACACATAGACCTCCATCAATGCAACAGTGTGAAAGTA
A_87_P028732	-2.75858	0.101198	2.5571e-09	1.56886e-08			BU373022	-2.78642	-2.71222	-2.65031	-2.88537	chr26:003163432-003163374	unmapped		ACCTCAAGGAGATGGATTTGATAATGTAGGCTCACCAAATGAGGATGAGTATCTAAGCTA
A_87_P038957	-2.75714	0.856092	0.000662601	0.000458022				-3.38203	-2.02975	-3.60645	-2.01031	chr2:055820549-055820608	2q16		CAAGGACAAGGTCTTTTGAACCTCACTGTGTGCATGAGGAGTGCACCTTCACAATACAAT
A_87_P034433	-2.75573	0.114191	5.30348e-09	2.29051e-08			BU116013	-2.69249	-2.64967	-2.90944	-2.77132	chr8:14216667-14216726	8q12		AACCTCCTCCAGTGAAGCAGGTGGAACAATTAAGTATCTAAGACTATAAACACTATTAAG
A_87_P012985	-2.75169	0.180633	8.29762e-08	1.19131e-07			CR406126	-2.56337	-2.77832	-2.6766	-2.98849	chr12:19176863-19176922	12q12		GTAGTGTGACAACTGAAAGCACCTTGTGCCACAGCTGTTTCCAGCCCATTGTTTCAAATA
A_87_P029452	-2.74921	0.15931	3.94099e-08	7.23395e-08			BU338292	-2.52939	-2.76965	-2.91025	-2.78753	chrUn:64086830-64086772	unmapped		CTGGAGAAGGAAACACGATTTGTAACTCTCACGGTAGGGATCGGTACGTCAGTATCAAAA
A_87_P017877	-2.74544	0.357673	4.82717e-06	3.74367e-06			CR353533	-2.37102	-2.96965	-2.51886	-3.12225	chr14:9544254-9544313	14p22		CCCTTCCCCTAGGCCTGCTGACTTTTCAGCAAAGTTAAATGTATTTCCAAATAAACTAAG
A_87_P016167	-2.74473	0.13462	1.45437e-08	4.0251e-08			CR386913	-2.70981	-2.86239	-2.56942	-2.83732	chrUn:8004463-8004522	unmapped		TGGTTGTTTCTGTTTGTTTGTTTGCTTCCTAGGTTTCTTTTCCGAAAAGTGCACAACACA
A_87_P013422	-2.74278	0.185715	9.98278e-08	1.3839e-07			CR391487	-2.82975	-2.9542	-2.53575	-2.65141	chr3:53325009-53324950	3q21		GTAAGCTGGCTTGCAAATTGTATTTTGTGTATATTTTGGTCAGACTGAATTCTGAAATGG
A_87_P003333	-2.73783	0.77904	0.00041417	0.000282994			TC215143	-3.34413	-2.35089	-3.42795	-1.82837	chr3:9967846-9967788	3p12		TATTTGTTGCAAGGCCAATTTATTCATTATCGGAAATGCTAAGCAAGTGGAATTTACTGG
A_87_P016457	-2.73356	0.161892	4.48873e-08	7.72857e-08			CR386464	-2.54432	-2.76884	-2.93244	-2.68865	chr8:1958016-1958075	8q11		TATCACCCTCACAGGGTTCAGCACCTCTGAAACTGAAATAATGCTTGTTCAGTATGTATG
A_87_P037206	-2.73125	0.0945981	1.81219e-09	1.35484e-08	RCJMB04_1a11	osteopetrosis associated transmembrane protein 1	AJ719270	-2.69587	-2.6418	-2.86367	-2.72363	chr3:65935164-65935223	3q24		ACCTGTGTGTCTGACTTCTGTCATAACTCCTATGAAGTCTTATGTATTTGTCTTGCTTTG
A_87_P013217	-2.72897	0.203621	1.78067e-07	2.24866e-07			CR405754	-2.42593	-2.84758	-2.79397	-2.84838	chr5:44994292-44994351	5q21		GTTACTTTCCGTGAAAGAGCGAGACGTTCAAATTATTTATGTACCAGGTGTTACTCTGTG
A_87_P037457	-2.72608	0.533048	5.09173e-05	3.45614e-05	NRXN1	neurexin 1	AJ300473	-2.92475	-2.18453	-3.37758	-2.41748	chr3:9970570-9970511	3p12	GO:0005515(protein binding)|GO:0007155(cell adhesion)|GO:0016020(membrane)|GO:0016021(integral to membrane)	ATGATGGCACCACGCATTCATAAAGCAAGGAGTATTACTACAACATCAAGGCACAATATG
A_87_P026151	-2.72508	0.368076	5.96594e-06	4.54989e-06			BU460017	-2.5177	-2.38588	-3.22085	-2.77591	unmapped	unmapped		CGGGGCCCCAGGAAATTTATCTCAAAGCTAATCAAGTAACCTCGTAGTCACTGAACTCTA
A_87_P019578	-2.71135	0.430891	1.54102e-05	1.10679e-05			CO767319	-2.75398	-2.44683	-3.30218	-2.34239	chr17:8385378-8385437	17p14		CAGCATTTTCAGTTGAATGAGGTGATGAAATGGGGCCTTGTGAACAAGTGACCTTTCAGC
A_87_P014545	-2.70762	0.40031	1.012e-05	7.46389e-06			CR389849	-2.34058	-2.53199	-2.68919	-3.26873	chr17:10463600-10463659	17p14		GCTTTTTGAAACTGAATTACAGTTCATTTTCTGTCTGCTTTAATCACGTGAACACTGAAC
A_87_P031387	-2.70723	0.156414	3.872e-08	7.23395e-08			BU262332	-2.54627	-2.9129	-2.73064	-2.63912	chr4:45391863-45391803	4q21		GGTTGAAACCTAATATGGACCTGAAAGTATTCTCTATTGCGTAGGGTACAAACCTCAGTT
A_87_P015588	-2.70682	0.150154	3.03629e-08	6.31853e-08			CR387763	-2.49618	-2.73736	-2.74154	-2.85218	chrZ:26764017-26764076	unmapped		TTTTAGCTCTCTCATTTCTATATTGCTCTTTCAGTGAAGGAGTACCACACAGCTGAGTGT
A_87_P034717	-2.70639	0.305166	2.06278e-06	1.70683e-06			BU106936	-2.55234	-2.74894	-2.41028	-3.11402	chr12:5929454-5930914	12p11		GTCTTATGATGGAAAGCATTGCGAAGATGTGAATGAATGTGATACAAGTCCCTGCAGCCA
A_87_P011335	-2.70226	0.136116	1.70562e-08	4.48951e-08			CR523834	-2.6426	-2.69338	-2.57907	-2.89401	chrUn:1005105-1005046	unmapped		CATCCCCAAATTATCTTGCTTTTGCAGTGCACCCTGCTGTAAGCTACAGTAGCTGTGATT
A_87_P023707	-2.6968	0.399444	1.02291e-05	7.55479e-06	MATN2	matrilin 2	BX931983	-2.35663	-3.20801	-2.40272	-2.81983	chrUn:160611988-160611930	unmapped		AGTATTTTGGAGCCCTGCATCTATATGTGTTCTGTCTTGCATTGACTGCAGATAAGTTTC
A_87_P017536	-2.69416	0.113914	5.98386e-09	2.52037e-08			CR354116	-2.78713	-2.78992	-2.55914	-2.64046	chr5:30401355-30401316	5q13		TCACAGCGTTCGATGATCTGGGGCTTAATATTCGGTCATTTATCACGGCAGCAGAATAAA
A_87_P023009	-2.69374	0.292187	1.64063e-06	1.40431e-06			BX933478	-2.9501	-2.587	-2.9086	-2.32926	chr1:121357512-121357571	1q22		GGTCATTAGTCATCCAGCAGTCTTCTCAAAGGGATGCAGGCTTCTATAAATGCACTGCTA
A_87_P009878	-2.68786	0.190201	1.29845e-07	1.73234e-07			CV862613	-2.8379	-2.80833	-2.42048	-2.68474	chr2:100724155-100724219	2q24		CACTACAAACAGCCAAAGATCGCTGTAAGTAGGAGGCATGGAAGGCAACTTGAACAAAGT
A_87_P009539	-2.68771	0.311976	2.44758e-06	2.011e-06	COL6A1	collagen, type VI, alpha 1	J04598	-2.25656	-2.81994	-2.68897	-2.98538	chr7:6624708-6624767	7q11	GO:0005201(extracellular matrix structural constituent)|GO:0005515(protein binding)|GO:0005581(collagen)|GO:0005737(cytoplasm)|GO:0006817(phosphate transport)|GO:0007155(cell adhesion)	GCATTTCAGTAAGTTTCGAGAGTGGATCATTGTCATGGCTGGCAAGTTTGGTTCACGTCT
A_87_P001310	-2.68678	0.124945	1.05766e-08	3.39147e-08			TC224620	-2.80042	-2.61777	-2.78314	-2.54581	unmapped	unmapped		GGCACTTTTTAAACTTTAATGCTTGAGAAAGAGTTAAAGGCGTATGCGAGCTGACAGATA
A_87_P022735	-2.68116	0.376621	7.50499e-06	5.70069e-06			BX934127	-2.3462	-2.71985	-2.46326	-3.19531	chr4:66423657-66423602	4q22		CTGAGCCGGTCCCTGTTCATCCTTAAACACATGTGGCTGACTTGAGCATTTCTTCTTAAT
A_87_P032112	-2.6808	0.16258	5.17215e-08	8.73823e-08			BU236112	-2.44318	-2.80513	-2.75933	-2.71557	chr10:12819431-12819490	10q12		TGCATGTGAACGCAGCACCAGATATTACTGAATGTCAAGTTGGCCTGGTTTGCTCTAATA
A_87_P022684	-2.67631	0.323887	3.12958e-06	2.52185e-06			BX934220	-2.2247	-2.88455	-2.66057	-2.93543	chr5:25781683-25781742	5q13		TGTGATCTGGGTGGATGCGCATGCTGATATTAACACTCCTCTTACAACTCAGTCTGGAAA
A_87_P007244	-2.66744	0.283908	1.46696e-06	1.28628e-06			TC197025	-2.58347	-2.45066	-3.08478	-2.55083	chr1:171611292-171611233	1q34		TAGTTCCTTTTCCCTCATTATCTCTGTGCTTGTAATAGAGTACGGTGAGGGTTTCTACTA
A_87_P033074	-2.66733	0.546499	6.64551e-05	4.48415e-05			BU214476	-2.90337	-2.2883	-3.32466	-2.15301	chr14:1838183-1838242	14p22		TGAAAGCAAAAGGCGTGATGTGCAACTCACCTTGGTATCATCACATTAACAGCTGGCCTT
A_87_P026540	-2.66221	0.301139	2.1018e-06	1.74999e-06			BU450838	-2.35381	-2.60564	-2.61325	-3.07615	chr2:100709396-100709455	2q24		TTCTGTCCAGCGGTTTTATAGTCAGATCTCTAAAATCACCACAGACATGGAAGGCATGCT
A_87_P011987	-2.66176	0.198418	1.77064e-07	2.28165e-07			CR522896	-2.38474	-2.79129	-2.6527	-2.81831	chr4:151529-151470	4q11		GCCCTGCTGGTCACCGTGTCTGTCACGTCTGTAAAGAATTGTTCTGTGTAAATACATCTT
A_87_P009248	-2.66067	0.104896	3.93624e-09	2.07096e-08	TGFB2	transforming growth factor, beta 2	NM_001031045	-2.52537	-2.65274	-2.68549	-2.77909	chr3:15688042-15687983	3p11	GO:0000902(cellular morphogenesis)|GO:0001525(angiogenesis)|GO:0001540(beta-amyloid binding)|GO:0001654(eye development)|GO:0001707(mesoderm formation)|GO:0005125(cytokine activity)|GO:0005160(transforming growth factor beta receptor binding)|GO:0005576(e	ACCATCCTCTACTACATTGGCAAAACACCCAAAATCGAACAGCTGTCCAACATGATTGTA
A_87_P024364	-2.65187	0.461638	2.61167e-05	1.83188e-05			BX930311	-2.95537	-3.03352	-2.59811	-2.02046	chrUn:82308704-82308763	unmapped		AGCGAGAGGCTGAGTACTTCATGCTGCCGGAGCTGGTGAAGATGCTGGCCCCCAAGCTCA
A_87_P021408	-2.65032	0.293744	1.86352e-06	1.56529e-06			CB016838	-2.88801	-2.45213	-2.91544	-2.3457	chr2:62859725-62859784	2q16		TCATCTTGATTCATTCCATCTTAATTTTGGCACATGGACTCGGTTGTGAAACCTGCTTGT
A_87_P027823	-2.64658	0.460291	2.59771e-05	1.82312e-05			BU412411	-2.8037	-2.38639	-3.21673	-2.17952	chr8:1225585-1225645	8q11		TTTAGGGATGGACCTCGAGTGTGTATTATAGTGAGATATTTATGTGCATAGAAGTAAGGA
A_87_P016874	-2.64177	0.177378	9.49457e-08	1.38294e-07			CR385857	-2.46222	-2.68636	-2.54946	-2.86902	chr4:1255692-1255633	4q11		AGGAGGTGGAGAAAAATGACACAGAACTATTGAACCAACACTCTCTCTGTACAGCCATTT
A_87_P013821	-2.64152	0.105942	4.36178e-09	2.23944e-08			CR390958	-2.51976	-2.6011	-2.76767	-2.67755	unmapped	unmapped		ATTCACGGTTGTGGTTAATGAGGAAGCGGGGGCTATTGAACTGACTGGATCTATTCAACT
A_87_P018124	-2.63822	0.328963	3.73123e-06	2.97798e-06			CR353160	-2.25902	-2.78947	-2.49528	-3.0091	chr1:133811991-133811932	1q31		GTCTCACTGCATGTTCTGAAAGTTGTAAAAGCCATTTAAGTATCTTTTCCCCCTCTCAAT
A_87_P013060	-2.6367	0.364143	6.79544e-06	5.22057e-06			CR405997	-2.6386	-2.79382	-2.13266	-2.98174	chr3:103005213-103005272	3q35		GGGTGCAGCAACCCACATCATGGGACCTCTCTTTGTTGAGTACTGGACATCACCTGGGGT
A_87_P017700	-2.63443	0.211798	2.77677e-07	3.27389e-07			CR353830	-2.4099	-2.53051	-2.70009	-2.89721	chr7:4355705-4357174	7q11		TATTTGTCAAAGCAAGTCTCTTCAGGTTCGGGCTTGCTTTCGCAGTTAAACCCTCTGCTT
A_87_P031365	-2.63278	0.246617	6.88446e-07	6.75548e-07			BU262857	-2.86817	-2.40229	-2.82257	-2.43808	chr1:55537750-55537809	1q12		GTTTCACCTAAGTTTACCACTACTCAGAGTTTCAGATGACTGCCTTTAGTCTAGCAGATG
A_87_P029917	-2.63161	0.162583	5.77735e-08	9.64906e-08	KLF2	Kruppel-like factor 2 (lung)	BU318753	-2.44066	-2.83523	-2.65074	-2.59982	chr28:3673799-3673740	unmapped		AGATTAAGTGAGCGTTGCTGTAGCTCGGTGTTACTTTAGATCTTGGCTGAAGGCATGGTT
A_87_P009676	-2.63107	0.371947	7.78996e-06	5.92217e-06	TNFAIP6	tumor necrosis factor, alpha-induced protein 6	DQ275160	-2.28485	-2.76781	-2.37907	-3.09255	chr7:35801952-35802011	7q13		TGAAGTTTCTGTCAGATGCCTCAGTGACTGCTGGTGGGTTTCAGATTAGGTATGTTACGA
A_87_P010229	-2.63081	0.529823	6.02545e-05	4.07902e-05			CV860517	-3.03324	-1.87662	-2.96403	-2.64936	chr5:042707917-042707860	5q21		CTGAAAATGTTGCTCCTTGTTGGGGCTTGTGTGCCATTCTTAGCTTACCGTCTAAAGAAC
A_87_P025403	-2.62195	0.20246	2.18407e-07	2.70888e-07			BU481054	-2.43827	-2.6867	-2.48395	-2.87885	chr26:3165900-3165101	unmapped		ATATGTGGACTCGAACGGGGACAAGTTTGACAACAAGACAGGTCCTTTGAGGAGCATATT
A_87_P032487	-2.61743	0.308354	2.671e-06	2.19442e-06			BU228124	-2.80786	-2.5244	-2.91194	-2.22553	chrZ:3656549-3656490	unmapped		AGATATCAGTCTGGTGCCAGTACTTTCACTGAGCGATGCTATCAGCTGACGAAGATCAAA
A_87_P021585	-2.61719	0.0361334	7.29868e-12	4.09911e-09	TPK1	thiamin pyrophosphokinase 1	BX950550	-2.61452	-2.60468	-2.66742	-2.58212	chr2:52605846-52605787	2q16		CTGCAAAACTTCACTGAATTGAGGCAGTAAAACTGATAACAGGGGAATAAGTACGCACCG
A_87_P008736	-2.61336	0.131353	1.68369e-08	4.64273e-08	LOC395971	adenosine receptor 2b	Y12601	-2.54069	-2.59039	-2.51736	-2.80502	chrUn:151161290-151161349	unmapped	GO:0001584(rhodopsin-like receptor activity)|GO:0001612(A2B adenosine receptor activity, G-protein coupled)|GO:0004872(receptor activity)|GO:0007165(signal transduction)|GO:0007186(G-protein coupled receptor protein signaling pathway)|GO:0016020(membrane)	CAGGGGTGTTTCCCCAGTTGTGCTGCTCATGTCAAGTCCTCGGATCCTTATTTTAATTAA
A_87_P018040	-2.61149	0.12763	1.42372e-08	4.2497e-08			CR353283	-2.77719	-2.47101	-2.57283	-2.62493	chr14:6038725-6038784	14p22		CCATCTAGAAGGAAACACTCCATCAGTTAGCAAGAAAGCTCTCTCTTATAGCTGTAATCT
A_87_P036963	-2.60917	0.12079	1.02951e-08	3.49841e-08	RCJMB04_4k23	similar to hypothetical protein FLJ31978	AJ719626	-2.43949	-2.72385	-2.62415	-2.64921	chr15:3685947-3685888	15p16	GO:0009058(biosynthesis)	TAATAATGGAGTTCAGCCTGTCTTTTAAGCTTTCCTCTGTATTTTGGATGTTTTGCAGCC
A_87_P023380	-2.60668	0.491712	4.14516e-05	2.8368e-05			BX932751	-2.79393	-2.45054	-3.16794	-2.01432	chr3:51447664-51447605	3q21		TACTGTAGTAATTAACATTTTCTACGTGATGGGAGAGGTCCTGAACAACTACATTTGGGA
A_87_P008229	-2.60455	0.305969	2.62683e-06	2.16779e-06			TC187155	-2.24079	-2.51629	-2.69166	-2.96945	chr11:17222797-17222738	11q11	GO:0003779(actin binding)|GO:0003799(antifungal peptide activity)|GO:0005515(protein binding)|GO:0005622(intracellular)|GO:0005856(cytoskeleton)|GO:0008372(cellular component unknown)|GO:0019899(enzyme binding)|GO:0050832(defense response to fungi)	ACACAAGCGGACTTCTATTTTTTCATTCCATCTCATCAAAACGTTCCTCTTTTGGGGGTC
A_87_P008908	-2.59542	0.290659	1.9812e-06	1.67501e-06	ITGA8	integrin, alpha 8	X58519	-2.1875	-2.60005	-2.85048	-2.74366	chr2:19738671-19738730	2q12	GO:0004872(receptor activity)|GO:0005509(calcium ion binding)|GO:0005515(protein binding)|GO:0007155(cell adhesion)|GO:0007229(integrin-mediated signaling pathway)|GO:0008305(integrin complex)|GO:0016020(membrane)|GO:0016021(integral to membrane)	CCTTAAGAACATATTCACCACTGAACAAACTGTTTATTCCATATTTCGGTCAGTCTACAT
A_87_P032443	-2.59427	0.138858	2.45227e-08	5.94928e-08			BU229139	-2.41172	-2.61752	-2.59879	-2.74906	chr3:74176202-74176261	3q24		GGGGTGTTATTCTTGGGAAAGCTTGAAATTGTACTGCTTATCATGGAGGTGCAGTCATTT
A_87_P010004	-2.59397	0.18557	1.38568e-07	1.89268e-07			CV861853	-2.67967	-2.35392	-2.7861	-2.55621	chr2:19740720-19740779	2q12		AGGACTTTCGTATGTGCAATACTTTATATTACCTATATACGTGAAGCATGTTTACACTGG
A_87_P019765	-2.59183	0.297401	2.28682e-06	1.91638e-06			CO764537	-2.33952	-2.43576	-3.01274	-2.5793	chr7:28636996-28636937	7q13		TTCTCTGTAGCTCTGAATGTTCGCTTCCAAGTTGCTGGGGTTCTAAGGACATTCTCCAAA
A_87_P026437	-2.5867	0.277443	1.53526e-06	1.35067e-06			BU453148	-2.66885	-2.93094	-2.28758	-2.45943	unmapped	unmapped		AAAGCGCACTCTCTGTCTTCTGTTCCTGTATTATTTCAATCCTGGTAACGTTTGGAATAA
A_87_P017074	-2.58654	0.210201	2.96057e-07	3.48787e-07			CR385555	-2.80201	-2.62944	-2.29782	-2.61691	chrUn:133032653-133032712	unmapped		CAGGAAGCAGGACGAGTTATAGACTGGGCTGTACGCATTACCGATGATCATTTAATGCAA
A_87_P032467	-2.58133	0.347003	5.80175e-06	4.50407e-06			BU228724	-2.2106	-2.6037	-2.47036	-3.04066	chr4:55581545-55581604	4q22		CCCAAGAGGGTATGTGAGGAGCGTTATAAAAGAAGATTCACAGGAAGAATGCTCTGTGCT
A_87_P028730	-2.57917	0.0791396	8.76993e-10	1.13687e-08			BU373022	-2.49136	-2.57015	-2.57142	-2.68376	chr26:003163433-003163375	unmapped		AACCTCAAGGAGATGGATTTGATAAGTGTAGCTCACCAAATGAGGATGAGTATCTAAGCT
A_87_P030765	-2.5709	0.522985	6.38028e-05	4.33289e-05			BU282069	-2.77871	-1.909	-3.14157	-2.45433	chrUn:035336101-035336160	unmapped		TCAGAGGGGATTTTTCATCCCATACACAATCCCTTGTGAAGACCCCAAATTCCCTCAGTT
A_87_P022705	-2.57065	0.182361	1.31791e-07	1.83082e-07	ARL10	ADP-ribosylation factor-like 10	BX934180	-2.319	-2.74018	-2.5652	-2.65821	chr13:9402949-9402890	13p13		CTGTGAAACCTTTTATACAATTGCTCCTTCCCCTTATGAATAAACGAGGCTGATGACCCG
A_87_P010527	-2.56553	0.429444	2.08229e-05	1.4956e-05			CV858753	-1.97472	-2.88388	-2.52046	-2.88307	chr9:2734679-2734620	9q11		TTTTTTAATTTTTATTAAACCATCCACCACGTTTCCCAGTGAGAGAGTGGAGTGCGACTG
A_87_P008707	-2.565	0.341087	5.4443e-06	4.2654e-06	EPHB1	EPH receptor B1	Z19110	-2.14486	-2.69521	-2.4717	-2.94821	chr9:9846097-9846038	9q12	GO:0000166(nucleotide binding)|GO:0004713(protein-tyrosine kinase activity)|GO:0004872(receptor activity)|GO:0005003(ephrin receptor activity)|GO:0005524(ATP binding)|GO:0006468(protein amino acid phosphorylation)|GO:0007169(transmembrane receptor protein	TGGTGACTTCCATCCCTCACCAACAGAAGCACACTTACCGATGTCACGGGGGACAGCGTA
A_87_P015926	-2.56418	0.308189	3.00531e-06	2.47135e-06			CR387282	-2.23948	-2.48581	-2.55109	-2.98035	chr18:4670072-4670014	18p13		TTTAAACCTTAGGAACACCATTTTATTTTTCGGTAGCGATTTTACACAGAAAACGGATGC
A_87_P037767	-2.56256	0.0847676	1.37589e-09	1.37655e-08	FZD4	frizzled homolog 4 (Drosophila)	AF224316	-2.43999	-2.63067	-2.57548	-2.60412	chr1:180402953-180403012	1q36	GO:0004872(receptor activity)|GO:0004926(non-G-protein coupled 7TM receptor activity)|GO:0004930(G-protein coupled receptor activity)|GO:0007186(G-protein coupled receptor protein signaling pathway)|GO:0007275(development)|GO:0016020(membrane)|GO:0016021(	ACAGTTCATTCCTGCTCCGTCCCAGCAGCGTGTATTGTTTCAATGGCAATGTTGAAACAT
A_87_P033753	-2.56022	0.235097	6.11799e-07	6.24829e-07			BU138064	-2.73516	-2.53143	-2.23845	-2.73584	chr6:18518496-18518555	6q12		AAATGGTAACTACTGTTTTGCAGAGAAGATCAGACAATACCTAAAGAGACTGTTGGAAAA
A_87_P028231	-2.557	0.171922	9.57242e-08	1.43956e-07			BU389065	-2.36748	-2.59563	-2.49122	-2.77365	chr15:007100104-007100162	15p16		CAGATTGCAAGATAAGGCAGAGATTTCAAATACATCTGAGATATTTTTAACACCTGTCTC
A_87_P001882	-2.55653	0.0673136	3.50473e-10	9.1086e-09			TC223605	-2.61221	-2.61273	-2.52375	-2.47741	chr17:1058821-1058880	17p14		GAGAAAAGGACCTTGCATCAGACATCTGCATACCAAGAAAGCTGTTAGCAAACCTCACAC
A_87_P023705	-2.55128	0.216017	3.77837e-07	4.25328e-07	ASB5	ankyrin repeat and SOCS box-containing 5	BX931987	-2.30603	-2.60139	-2.47814	-2.81958	chr4:44943326-44943267	4q21		TGTGTTTTTAAATTTCTGTTTGTGTACTGAAAAATACTCGGTGGTAGGTGCACTACAAAC
A_87_P002703	-2.5512	0.381812	1.0866e-05	8.15261e-06			TC220219	-2.564	-2.04657	-2.62164	-2.97258	chr3:40210003-40209946	3q21		GCCAGAACAGAGCTGACTGTTCTCTTGTATCCATCACAGTGTATGAGGGTCTTATCGAAT
A_87_P024676	-2.55112	0.336301	5.1732e-06	4.07969e-06	MMP23B	matrix metallopeptidase 23B	BX929570	-2.59438	-2.4849	-2.97051	-2.1547	chr21:1929590-1928769	unmapped	GO:0004222(metalloendopeptidase activity)|GO:0005578(extracellular matrix (sensu Metazoa))|GO:0006508(proteolysis)|GO:0008270(zinc ion binding)	GATGAAAAAGCACTGTCCATTCGCCTGTGACTTCTGCTACGAATTCCCATTTCCAACAGT
A_87_P017837	-2.55034	0.561795	0.000100193	6.74851e-05			CR353597	-3.02054	-2.12493	-3.04937	-2.00651	chr1:13187556-13187497	1p12		CTAAGCAAGTCTTTCTCCCTTTTATTGTGTTCTCTTGACACTTTTGTGGAACTTAACAAG
A_87_P003372	-2.54569	0.197038	2.21509e-07	2.79559e-07			TC214855	-2.25017	-2.64582	-2.6466	-2.64018	chr23:1914424-1914365	unmapped		TGTTATCTAGCCAGAATATGGACAGCAGTTCCCATCTGCACCACTCTCTTCAATTGCTTG
A_87_P002958	-2.54282	0.255347	1.03968e-06	9.7388e-07			TC218576	-2.3089	-2.40201	-2.57071	-2.88964	chr23:4452967-4452841	unmapped		AGCAAGATGTTTGATGAGCGCATGGCATACTACACCTCACGGATGCACTTCCCGGTGGAG
A_87_P022828	-2.52732	0.144061	3.57187e-08	7.36552e-08	C1QTNF3	C1q and tumor necrosis factor related protein 3	BX933888	-2.35147	-2.48015	-2.6849	-2.59275	chrUn:105806950-105806892	unmapped		GGCATCACAAGCTAATGATGTTCAAAGTAAGAAGAACCTTGGAAAAATTATTCTGTGTAC
A_87_P025423	-2.52576	0.219052	4.35779e-07	4.81978e-07			BU480235	-2.33802	-2.61357	-2.35663	-2.79481	chr2:56400193-56400134	2q16		GCATTTCAGCAGTAATTTTAGCAAGGTTTTCAAATGTATGGTTGGGATATGTGGCGTCTC
A_87_P018428	-2.52272	0.547697	9.23015e-05	6.23003e-05			CR352692	-2.91395	-1.94928	-3.06183	-2.16581	chr19:6002546-6002605	19p13		CGTGATCTAATTTATACAAAGAGCACATTAGAATGTATATACTAGGCATTGCCAGATTCG
A_87_P018327	-2.52245	0.430678	2.335e-05	1.66651e-05			CR352845	-2.98783	-2.1741	-2.78927	-2.13861	chr2:35375417-35375358	2q13		TTGTCACAGTGCTCTATGGAACAAGTTTTTGTTCACACAAGTCTCTTTTAAATTTCAGCT
A_87_P036149	-2.52102	0.134241	2.37754e-08	6.04551e-08	RCJMB04_26n19	sorting nexin 10	AJ720825	-2.56589	-2.37879	-2.68606	-2.45335	chr2:31434339-31434397	2q12	GO:0005515(protein binding)|GO:0007242(intracellular signaling cascade)|GO:0035091(phosphoinositide binding)	TTCTTTGATTTATAACGGTATGCTGACTCAGGTCTATGTGTTACCTATGGCATTTACTTC
A_87_P011763	-2.52054	0.543282	8.86037e-05	5.97312e-05			CR523217	-2.5639	-1.7857	-3.09489	-2.63766	chr9:5152609-5152668	9q11		TTATTAAGGCTGATCATATGATTTCCATTGAACAGGTAGCTACACAGCAAACCCTAAGTT
A_87_P018302	-2.51631	0.306381	3.24366e-06	2.6731e-06			CR352881	-2.79932	-2.18645	-2.75375	-2.32571	chr15:7444081-7444022	15p16		AACTTGAAGCTTGGTAGCAAATTGAGAAATGCATCTTTTGCATTTTAATAGCAAGGAGTG
A_87_P009398	-2.51621	0.62774	0.000201122	0.000135954	IL8	interleukin 8	M16199	-2.96647	-1.96075	-3.14559	-1.99201	chr4:51477510-51477569	4q22	GO:0005615(extracellular space)|GO:0006935(chemotaxis)|GO:0006955(immune response)|GO:0008009(chemokine activity)|GO:0008083(growth factor activity)|GO:0050896(response to stimulus)	CTGCTCCTGATTTCTACTGGGAGAAACATCCGAAGAAGGCATCATGAAGCATTCCATCTT
A_87_P030660	-2.51327	0.0638222	2.82111e-10	9.1086e-09			BU285808	-2.57409	-2.43344	-2.55413	-2.49141	unmapped	unmapped		GGGTGCAAGGTATGGCGAAACAGGGTCCGGGAACACGGCCCGTTGTGCGCTACCAAAGTA
A_87_P033412	-2.51285	0.24562	8.86095e-07	8.55246e-07			BU203174	-2.76829	-2.46587	-2.62287	-2.19438	chr4:85215302-85215239	4q24		CTTCTTTAGCCTAAATACATCTGGCAGGTCTGCTCATGCCTGCAATGTCGTTTCACCAAT
A_87_P021780	-2.51067	0.190188	1.94857e-07	2.55851e-07			BX936159	-2.62285	-2.24452	-2.66903	-2.50628	chr19:5499395-5499336	19p13		ACCGCAGCGAGAGGCTGCTGGGGCTGCAGCCCTCCTTGTGCACACCTGTGGAATAAATCT
A_87_P014055	-2.50854	0.128451	1.88168e-08	5.38054e-08			CR390583	-2.57098	-2.65943	-2.39566	-2.40808	chr9:2131434-2131375	9q11		GGGCAGCTCTTGTGCTGCCTGCAGCGGAATATGCAATTCCCCTGATCTTGTTACCCAGCC
A_87_P003570	-2.50329	0.149988	4.81146e-08	9.00172e-08			TC213101	-2.50232	-2.36271	-2.71137	-2.43675	chr13:15836131-15836190	13p13		CGCTGTAAAACGTTTGCAGGATGATGTGGTTTGTATGAAATACAAAATAAAACGGTATTG
A_87_P020473	-2.50156	0.217053	4.36965e-07	4.84729e-07			CN236254	-2.28999	-2.43161	-2.80365	-2.48098	chrUn:022227722-022227665	unmapped		ACCATAGGGCTCAGCCCGAGCCCCACCGCATCGATAATAAAGCCGCACACCCACAGCAAA
A_87_P020882	-2.50144	0.924396	0.00164509	0.00117791			CN209965	-3.16491	-1.65368	-3.42654	-1.76062	chr7:31868057-31868116	7q13		ATCCTGAAGGGTTGCATTACATCAATCTTTTTCCCACGAGAGCTGAAGTGTTTCACACTG
A_87_P026974	-2.49978	0.133591	2.42937e-08	6.15866e-08			BU435773	-2.41881	-2.48359	-2.69328	-2.40346	chr3:9515849-9515907	3p12		TCCTCCAGCTTCCTCCTCAAGGAGCTAAGAATACTTGCTTCTGACTGTGTTCCTTCTTTT
A_87_P004394	-2.49969	0.608825	0.000175988	0.00011883			TC206514	-2.09717	-3.08206	-1.86449	-2.95503	chr20:9905595-9905654	20p12		TTGTTCGGATGCACTCATTAACGTGCCACTAATTATATTAATGCCAATAAAGCTCCCGGA
A_87_P014894	-2.49796	0.224931	5.44657e-07	5.76385e-07			CR389331	-2.81463	-2.49814	-2.365	-2.31406	chr14:19152129-19152188	14p22		CCTGGTTAGGGGAATCTGTGATAGAGAGTATAATGTAATATACTTTCTGCATATCTAAAG
A_87_P026821	-2.497	0.430729	2.47758e-05	1.7714e-05			BU443162	-2.91011	-1.95261	-2.76381	-2.36146	chr1:67885012-67885072	1q12		GCTCTGCTATCCTCTCACTAGAGATTTAAATTATACGTGGGTTGATCTGAGAGTATTGAT
A_87_P010931	-2.49695	0.355432	8.11075e-06	6.24441e-06			CR524391	-2.05913	-2.85472	-2.36948	-2.70446	chr1:53946331-53946390	1q12		ACTGTATTTCCATCAATTACGGTCCTGCCTGGTAGCTAACTAAACAACCTGTTCATGGAA
A_87_P041405	-2.49538	0.201529	2.85258e-07	3.48787e-07				-2.43986	-2.32145	-2.78643	-2.43377	chr1:083595562-083595503	1q21		GTGTAAAAATGGGTATAGACTTGAAATTAAAGAAAATCACGTTTTCCACACAGACACCAC
A_87_P029262	-2.4914	0.100433	4.49724e-09	2.52037e-08			BU350453	-2.5057	-2.45864	-2.3806	-2.62065	chrUn:016155394-016155451	unmapped		GGGTTTCAACACTCGTCAGATTATGAGTTTTTTGTTGTTGTTGAGGAATGTGTGTCTTAC
A_87_P022397	-2.48934	0.201888	2.92469e-07	3.55339e-07			BX934816	-2.47864	-2.22529	-2.54101	-2.71243	chr1:71491741-71491682	1q21		AGGCTGGGGCCCCACTCTCCAGTGTGAACTGCACCAGATTAAAGAAGCAAACTCGATGGC
A_87_P022855	-2.48778	0.363912	9.5104e-06	7.20339e-06			BX933822	-2.38861	-2.59495	-2.91734	-2.05022	chr24:000331604-000331560	unmapped		CCACGGTGCCGCCGAGGCACTTGTATAATGAGAACTTAATAAAGTGCCTCCAGTAACCCC
A_87_P015111	-2.48228	0.143864	3.94454e-08	7.98729e-08	PCDH7	BH-protocadherin (brain-heart)	CR388971	-2.47745	-2.36138	-2.68576	-2.40453	chr4:71919533-71919474	4q23	GO:0003824(catalytic activity)|GO:0005509(calcium ion binding)|GO:0007156(homophilic cell adhesion)|GO:0016020(membrane)	TTCCACTCCCAGAGGACAACTACGAAAGGACTACGCCGGATGGCAGTGTTGGTGAAGCAG
A_87_P039724	-2.47777	0.134822	2.70566e-08	6.5911e-08				-2.30371	-2.54084	-2.44931	-2.61722	chr7:004387474-004387533	7q11		AGCAGTATATAAGAAATCTTTTTAATGCAGGCTCACTTCCGCAAGTAAACTGGTGACTCA
A_87_P021803	-2.47628	0.191034	2.17203e-07	2.81635e-07	RAMP1	receptor (calcitonin) activity modifying protein 1	BX936098	-2.33914	-2.29373	-2.69204	-2.58019	chr7:4568893-4568834	7q11	GO:0003676(nucleic acid binding)|GO:0003824(catalytic activity)|GO:0006886(intracellular protein transport)|GO:0008277(regulation of G-protein coupled receptor protein signaling pathway)|GO:0008565(protein transporter activity)|GO:0016021(integral to memb	GTGGCACTGATGGCCTCGGAAGTGCCCCATGGCCACTGAACAATGGGAATTAGGTGCTTT
A_87_P032129	-2.47441	0.461351	3.87699e-05	2.68564e-05			BU235842	-2.1389	-2.66113	-2.05889	-3.03872	chr11:17224411-17224588	11q11		CAGATGCTGTGGACCCGAGTGTTAAAAACCACTCCTTGCACGTGTCGAATTTTACAGTTT
A_87_P014693	-2.47421	0.137712	3.0978e-08	7.13378e-08			CR389633	-2.43004	-2.30803	-2.52838	-2.63039	chrUn:28040308-28040249	unmapped		AGAGAGGTATAACCGAAGGTAGAAGTAGAGGTAGGCTCGTTGTCTGAGTTTTGAGGCATA
A_87_P026245	-2.46877	0.365525	1.02057e-05	7.72062e-06			BU457356	-2.93074	-2.1836	-2.59304	-2.1677	chrZ:483228-483285	unmapped		GTGTTGTGTGTCCCAGTCTGGTAACTTAGGAACAGGGCTCTGAGTGAGAAACTTTTCTTT
A_87_P019854	-2.4686	0.422988	2.38361e-05	1.71016e-05			CO762866	-2.11734	-2.69611	-2.10978	-2.95115	unmapped	unmapped		TTTTTAAGGCCACTTTTCTCTTCCTCCTCACTTGCTCTGCATTTGCTTAAACAGCCAATA
A_87_P030742	-2.46226	0.152356	5.83091e-08	1.05296e-07			BU283033	-2.36913	-2.4666	-2.67548	-2.33784	chr1:6543145-6543086	1p13		CACTTGAAAAGTGTTATGGACTGACTGCACTATAAATGACGAATGTCAGGTTTAAAATGT
A_87_P003007	-2.46045	0.380441	1.31393e-05	9.75082e-06			TC218202	-2.44515	-2.39492	-2.96261	-2.03913	chr1:117986794-117986735	1q22		ATGTTTTGCCTTTGGCATCCCGGAGATGGCTGTTTCTTCACCTTACGTCGTTCTCAATTT
A_87_P034360	-2.4584	0.103889	5.96463e-09	2.92238e-08			BU118092	-2.58496	-2.33052	-2.45739	-2.46072	chr26:1845509-1845450	unmapped		AGAGCAGCAGGATGAGATCCATGCTCAGAGCTGGCGACATTGCCCCGTTTCAGCAGCTTT
A_87_P018592	-2.45177	0.268358	1.73069e-06	1.52079e-06			CR352439	-2.48938	-2.17525	-2.80535	-2.3371	chrZ:26761861-26761920	unmapped		AAAGCTGTAGTAGTATGGTTCTGAGATAATTGCATTTCTTTCAGTCTGGAAGTTCACCAG
A_87_P017951	-2.44956	0.14281	4.0864e-08	8.30136e-08	PTER	phosphotriesterase related	CR353418	-2.49819	-2.35033	-2.62928	-2.32044	chr2:19431044-19430985	2q12		ATTCTGATGGCTCATGATGTGCACACGAAGAATAGGTTGATGAAATACGGAGGTCATGGA
A_87_P009300	-2.44803	0.151822	5.91122e-08	1.06737e-07	LOC396494	epidermal growth factor receptor	M77637	-2.51377	-2.33021	-2.63154	-2.31661	chr2:50940431-50940372	2q16	GO:0000166(nucleotide binding)|GO:0004872(receptor activity)|GO:0005006(epidermal growth factor receptor activity)|GO:0005524(ATP binding)|GO:0006468(protein amino acid phosphorylation)|GO:0007169(transmembrane receptor protein tyrosine kinase signaling p	TGCTATGCTGACACCATGAACTGGCGCAGCTTGTTTGCTACTCAGAGTCAGAAAACAAAA
A_87_P037239	-2.44743	0.0280326	2.38024e-12	4.79176e-09	IGFBP2	insulin-like growth factor binding protein 2, 36kDa	AJ544105	-2.40895	-2.47022	-2.4661	-2.44445	chr7:23962877-23962818	7q13	GO:0001558(regulation of cell growth)|GO:0005520(insulin-like growth factor binding)|GO:0005576(extracellular region)	AATTGCAGGCGCTCTGAGATGTTTTGCACTGGACGTGCCGCTCTGAGGACCGATGTGTCT
A_87_P013695	-2.44314	0.26228	1.54339e-06	1.39447e-06			CR391140	-2.67262	-2.21209	-2.6679	-2.21995	chrZ:22383115-22383174	unmapped		CCACAGGAAGCAAATATTCCTATTCCAGTCAAGCCTGATATGCTAAAGATGGCACATGGG
A_87_P013874	-2.44028	0.211677	4.36246e-07	4.93982e-07			CR390878	-2.24933	-2.67704	-2.27445	-2.56031	unmapped	unmapped		AAGGTGCTGGTGGCTTACAACGCCCTGGCCCTGCTGATGTACCTCACCGCCGTCATCGTA
A_87_P011198	-2.43873	0.180971	1.72354e-07	2.40567e-07			CR524029	-2.41991	-2.24991	-2.68518	-2.3999	chr1:170873896-170873955	1q34		GTATTTTGGGCTATAGAAGGTTCCAATTACTTCCAAGATCAAACCTGTTTCATTAAGAGC
A_87_P018569	-2.43824	0.760125	0.000676966	0.000470939			CR352470	-1.58018	-3.1081	-2.01722	-3.04745	chr4:83412683-83412624	4q24		GCTGTTGTGCATGCTTATTCTGCTGGTACCTTAAAGAATGAGGCAGAGTCCTGTTAGCAA
A_87_P013406	-2.43794	0.0668539	4.47158e-10	1.07525e-08			CR391507	-2.47143	-2.38598	-2.5158	-2.37856	chr21:5671181-5671122	unmapped		ATTTATAAAGGAAACAGAAACCCGCTGCTCCAATGCCTTTGTAGGAGTATTTTTAACAAA
A_87_P029526	-2.43528	0.622768	0.000230663	0.000156978			BU334664	-2.65936	-1.82175	-3.20492	-2.0551	chr5:29129872-29129931	5q13		TGCTTGGTTCTTTATCCTATGCACGGTTGCTTCCTGCAACACCAAGCTGTAACACATATC
A_87_P038112	-2.42912	0.200927	3.28869e-07	3.95615e-07	CCDC80	coiled-coil domain containing 80	AB086824	-2.19457	-2.53064	-2.34242	-2.64885	chr1:77643575-77643634	1q21		TGTAATTTGCTGACTTTGCCACTGAAAGTAAGAATTTTTGGTTCTGGCAGTACTTGTTCC
A_87_P037632	-2.42585	0.438464	3.24318e-05	2.27723e-05	OLIG3	oligodendrocyte transcription factor 3	AF411041	-2.15035	-2.69677	-1.96585	-2.89044	chr1:98920013-98920072	1q22	GO:0003677(DNA binding)|GO:0005634(nucleus)|GO:0006355(regulation of transcription, DNA-dependent)|GO:0030528(transcription regulator activity)	CGGGCTCGGCCCCGCAGTAACACTTTTCTTATCGCCTCCCCACTGCAGAGATTTTATCGT
A_87_P016555	-2.42431	0.534518	0.000100708	6.83203e-05			CR386326	-1.85436	-2.48032	-2.2357	-3.12686	chrUn:43717034-43717093	unmapped		TACAGCAATCCTGCATGCACAGCTGTGCTGCATCGCCTCCTCCTCGCCGATTCGTTTTAA
A_87_P009415	-2.42005	0.264042	1.69836e-06	1.51546e-06			M10066	-2.29627	-2.15589	-2.45782	-2.77023	chr2:50912998-50912939	2q16		TCAAACTCTGCATGTAACACTTAGCAACAATGCTTTGTAACGTTTTATCACCACTCAATC
A_87_P000311	-2.41611	0.127803	2.28504e-08	6.20404e-08			TC227036	-2.41038	-2.24969	-2.44538	-2.559	unmapped	unmapped		AAAGGGAGATTTGATGATTTTGTGCAGAATTCTGGCGTTGGTCAAACAACAAATGCTCCG
A_87_P011423	-2.41524	0.414807	2.41579e-05	1.74017e-05	RCJMB04_30e3	death-associated protein	CR523711	-2.5214	-1.96214	-2.93472	-2.24269	chr2:78031713-78031772	2q22		TAAAAGCTACTTGCCAGACAGAGCAATTGGATTAGGTTAGGCCACATAGTTAAATATGTC
A_87_P008243	-2.40835	0.360464	1.08713e-05	8.30502e-06			TC187000	-2.02228	-2.59249	-2.20398	-2.81465	chr5:20980088-20980030	5q13		AAGCCACCTTTTCTCTTTCTTCCAATCACTTGCTCTGCATTTGCTTAGACAAGCAAAATA
A_87_P038879	-2.40685	0.210685	4.60469e-07	5.19274e-07				-2.56314	-2.13692	-2.58496	-2.34239	chr10:011128874-011128933	10q12		CGCACAAATTTGAGATGGAAACTTTCATCCACTTTGAGCAAACAAAAATAAAATGAACCC
A_87_P011702	-2.40657	0.311581	4.65411e-06	3.78459e-06			CR523309	-1.98435	-2.4957	-2.41573	-2.73053	chrUn:147613357-147613416	unmapped		ACGTTGGTCATGGTTGCAATGGGAGAAGGATGTTGGCCGTGGGTCCCAACGGGAGGATAT
A_87_P001507	-2.40086	0.122257	1.82028e-08	5.65307e-08			TC224281	-2.40905	-2.49907	-2.46903	-2.22628	chr6:11172990-11172931	6q12		CACGCATCCGAGTGTCACTATCGCTTATATTTCATTTATCACCCTCAAATGGAGAACCCA
A_87_P008743	-2.40049	0.444394	3.72176e-05	2.59683e-05	DIO3	deiodinase, iodothyronine, type III	Y11273	-1.85433	-2.58831	-2.26766	-2.89166	chr5:46106415-46106474	5q21	GO:0004800(thyroxine 5'-deiodinase activity)|GO:0008430(selenium binding)|GO:0016020(membrane)|GO:0016021(integral to membrane)|GO:0042446(hormone biosynthesis)	TTCTCTAATGCCAGGAAATCGTGTCTGATGTTGTCAAGTACTAGAACTGCCAATAGCCAG
A_87_P026521	-2.40029	0.5929	0.000190317	0.000129495			BU451247	-2.7989	-1.79129	-3.00683	-2.00416	chr1:137738388-137738329	1q31		GTGCATACAATGAGAAGGGTGAATTCAGAAGCCTTTTCTTTTTCTGCAGCCAAGCAGTAG
A_87_P016059	-2.40028	0.533901	0.000105836	7.15706e-05			CR387069	-1.83954	-2.87921	-2.04876	-2.83361	chr24:230961-231020	unmapped		TGTGAAAATCACCTGTTCTTCAGCGCACCCACGTGCATTGCTGCAGGATTCCCCAGGAAT
A_87_P016994	-2.39873	0.280853	2.57572e-06	2.20341e-06			CR385678	-2.36169	-2.26946	-2.80182	-2.16194	chr1:136049939-136049998	1q31		CCTTATTTCTGAGTCATGTACCTCTTCAAAAATCAGGACCTCGGCACCTAAACCACAATG
A_87_P026379	-2.39863	0.334403	7.18106e-06	5.67386e-06			BU454334	-2.27383	-2.50885	-2.01372	-2.79812	chr2:42173762-42173823	2q14		GTGTGGTAGCTTCCAGTTTTAGAGTGAATGTCTGGTAAATCAAACAGTGGAGCACTCGGA
A_87_P016303	-2.39743	0.54264	0.000116744	7.86913e-05			CR386695	-2.73076	-1.84435	-2.97754	-2.03709	chr11:6876985-6877044	11p11		ATGTGAGAGCTTGCTTTGTCCAGGATGCTGTGTGAGGGTTTGAACTGCCTTCTACTATTT
A_87_P025492	-2.39528	0.897104	0.00176124	0.00126704			BU477653	-2.85684	-1.53389	-3.42569	-1.76471	chr13:009720264-009720320	13p13		TACTCCTGGTGCACATTTTTAACCAAAGCAGAATAAGGGTGGGGAGAATGAACTTTGGTG
A_87_P007509	-2.39383	0.133265	3.10147e-08	7.27993e-08			TC194643	-2.28578	-2.31217	-2.39665	-2.58072	chr2:62861235-62861294	2q16		GTTTTCCTTGTTCATTTCTTCGTTGTATATTTCTTAGAGAGTGAAAAGGCGTTTTGAAGC
A_87_P011591	-2.38725	0.274246	2.30262e-06	2.00404e-06			CR523466	-2.31436	-2.08899	-2.74958	-2.39609	chr1:136624181-136624240	1q31		AAGCTGCAACTGTTAGGATGTCAAATGTGATAGTGTAGCCCATGTATGTTTTGGGGTTTT
A_87_P003033	-2.38692	0.310416	4.77741e-06	3.89786e-06			TC217965	-2.32741	-2.09251	-2.30288	-2.82486	chr12:6540912-6540853	12p11		TTTAAACCAACTGAAGCAGAACCAAAAAAGGCAGGACATGGAGCCAAAGGCAAATCCCAT
A_87_P029404	-2.38478	0.149207	6.23014e-08	1.1389e-07			BU341052	-2.39496	-2.33331	-2.58317	-2.22769	chr20:405673-405732	20p12		CCTAAGTTGTATAATCCCTACAGAGAGGCTTAGGGTTTTCTGCTTGCTAAATTCACGTCC
A_87_P015308	-2.38461	0.146713	5.63615e-08	1.06737e-07			CR388686	-2.46119	-2.25584	-2.55347	-2.26793	chr3:55950439-55950498	3q23		ATTCATTATTGAGTTGAATCTTCACGATTTGTTAGGCGCTAGATCAATATTGTGGGGTTT
A_87_P013315	-2.38384	0.239677	1.04728e-06	1.02066e-06			CR391647	-2.39945	-2.06652	-2.42091	-2.64847	chr3:92840874-92840933	3q33		AATTTGACCATAACAGAATGAAATAAAATGGATTACATGCCAGCAAACCCCATTTCTCTC
A_87_P022637	-2.38337	0.317502	5.50158e-06	4.42339e-06	LOC420800	brain-specific protein p25 alpha	BX934333	-2.73503	-1.99286	-2.51574	-2.28987	chr2:55498483-55498542	2q16		TATAAGCATGCAGGCACATATGATCATAAAGTACAAGGAAGCAAGTAAGGCTGATGGTTT
A_87_P011181	-2.38056	0.0804669	1.56605e-09	1.73381e-08			CR524050	-2.3235	-2.34568	-2.49976	-2.35328	chr19:006819832-006819888	19p13		AGATCCCAGTTTTCTTTTCTTTTCTTATTTGTTATTCCTATTGTTTTTAAACCAGGCTGC
A_87_P022589	-2.3803	0.31068	4.88021e-06	3.97841e-06	OLFM3	olfactomedin 3	BX934435	-2.75336	-2.16262	-2.51584	-2.08938	chr8:11894268-11895034	8q12		CAGAGAAAAATAACCGAGTCTGGTACATGGATAGTTACACTAATAATAAAATTGTCCGTG
A_87_P033451	-2.37888	0.134715	3.43487e-08	7.72857e-08			BU201607	-2.26405	-2.52502	-2.2647	-2.46173	chrUn:125528194-125528139	unmapped		CCAGGTATCCAGAAAGTTGTCAGTTCACGGAACTGGGAATATTTAATTTAATTTAATTCC
A_87_P026157	-2.37866	0.233673	9.12825e-07	9.10427e-07			BU459661	-2.26923	-2.10663	-2.519	-2.61978	chr21:2370109-2370168	unmapped		AGATGCTGCATCTTCTAGGAGGATGGGCTGCATTGAAAACAAACCCAGACAAACACAACA
A_87_P016018	-2.37753	0.253426	1.47981e-06	1.36586e-06			CR387145	-2.03824	-2.39782	-2.42241	-2.65163	chr3:76802170-76802229	3q24		AGAAAAAGAGCTGATGGAAAACAGACTCTAGAGGGAACAGATTGTGAATTTTGTTTACAG
A_87_P038133	-2.37582	0.185225	2.31257e-07	3.07443e-07	PFKM	phosphofructokinase, muscle	AB061205	-2.22489	-2.37132	-2.63798	-2.26906	chrUn:134172539-134172480	unmapped		TGGAGCACGTCAGGCAAAAGAGGATCTCACAGGAATCCAACATATGAGGGAGGACTCTCT
A_87_P030492	-2.37418	0.264678	1.92878e-06	1.70683e-06			BU294403	-2.04836	-2.49788	-2.29048	-2.66001	chr12:19174970-19175024	12q12		CTGGTGGATCTTCTTACTTATGACTGGAGTAACTTGGTTAGACAAGCTCTGCCTGCCATT
A_87_P029538	-2.36951	0.378225	1.58087e-05	1.17072e-05			BU334089	-2.05188	-2.8225	-2.06317	-2.54048	chr20:9399978-9400040	20p12		AAATGACTCTTGGATACGATATTTTTACCTGCTTCTAACGTTGTCAAGATGAACCTCGAC
A_87_P015318	-2.36159	0.192497	3.01398e-07	3.77546e-07			CR388668	-2.40117	-2.46865	-2.49729	-2.07924	chr9:15230002-15229943	9q12		CCAGCTCAGCTGGGCTTGGTGTGTAATTTATAGGGACGGGGGTCCCGATGTATTTATTAA
A_87_P014778	-2.35895	0.405852	2.44041e-05	1.7679e-05			CR389509	-2.5102	-2.02944	-2.8645	-2.03168	unmapped	unmapped		TCCTGGGTGCTGACACACTGACATTGGTCCCTTCTCACCTTGAATCATATCATAGAAACA
A_87_P032220	-2.35544	0.496842	7.83938e-05	5.35326e-05			BU234214	-2.79605	-1.83175	-2.76353	-2.03044	chr2:031300338-031300283	2q12		GGCTCCAAATCCTGAATTCTCGTGGGCTTTTCATGGATGCCCATAGCAATCCCATTATTT
A_87_P010140	-2.35497	0.13622	3.89899e-08	8.49298e-08			CV860965	-2.23566	-2.26657	-2.38123	-2.53644	chr2:19100157-19100105	2q12		AGCAATATCCTGGTGCTGCCAATACTGTTTTTAAGGTATCTGGAATTTAATAAAAACTGG
A_87_P013827	-2.35171	0.13527	3.77031e-08	8.33969e-08			CR390952	-2.52578	-2.20741	-2.37763	-2.29604	chr12:1199047-1198988	12p12		GTATTTTTATAGCCTGCTTTCGAATATACTGTGAGTGTTTTACTAAGTGGGTGTTCCCTT
A_87_P017818	-2.34928	0.343455	9.47874e-06	7.29867e-06			CR353623	-2.64294	-1.89172	-2.58098	-2.28146	chr4:17920783-17920724	4q12		AATATTGTTTGAACTGGTACATTTGTGTCTCTCATAGAGGGATTAATTATACTGCCAGTG
A_87_P007633	-2.34661	0.217627	6.48834e-07	6.89791e-07			TC193579	-2.30899	-2.27582	-2.65555	-2.14608	chr4:83180701-83180760	4q24		TTTTAAAGATGAATGTGCTAACTTAATGAGTTCTTCCACGCTGGGTATCCATGGCTTTGT
A_87_P027411	-2.34615	0.300718	4.38725e-06	3.62109e-06			BU423464	-2.30055	-2.1394	-2.78427	-2.16035	chr17:9122700-9122641	17p14		ATTACCCATGCACTACAATGAAGAAGTGACCAGAGCACAGAGGAAGGAGGGTTTTGTACT
A_87_P009371	-2.34498	0.274339	2.56358e-06	2.22072e-06	CALD1	caldesmon 1	M28417	-2.50727	-1.99964	-2.61459	-2.2584	chr1:59091520-59091910	1q12	GO:0003779(actin binding)|GO:0005516(calmodulin binding)|GO:0006936(muscle contraction)|GO:0017022(myosin binding)	CAAACGTAATCTCTGGGAGAAGCAGTCAGTTGAAAAGCCAGCTGCTTCTTCTTCAAAGGT
A_87_P034681	-2.34408	0.350441	1.07985e-05	8.31183e-06			BU108486	-2.29956	-1.89077	-2.72907	-2.45692	chr10:9726867-9726805	10q12		TAACATTCACCTCGGTAAAGCTCTCATTTTAATGTGGCCGACAATTAAATTGTGCCAACG
A_87_P017491	-2.34058	0.247815	1.42212e-06	1.33312e-06			CR354176	-2.31983	-2.31797	-2.66421	-2.0603	chr1:9868061-9868002	1p13		AGCAGAGTGTCCTCTGGCGGTTCACATGGGGATAGTTCCAGTAGCAGTGTGTCCCATGAG
A_87_P016350	-2.33793	0.217121	6.54168e-07	6.94603e-07			CR386615	-2.59455	-2.4319	-2.21403	-2.11124	chr2:88650865-88650924	2q23		CCTGAAATCAGATATGTTTGTAAACATGGCCACTATGCGGACACGAGTTGCTGGACTGTA
A_87_P036825	-2.33777	0.300596	4.46972e-06	3.68851e-06	RCJMB04_7a21	neuralized-like (Drosophila)	AJ719833	-1.95491	-2.50867	-2.25292	-2.63457	chr6:22865756-22865815	6q13	GO:0005515(protein binding)|GO:0005634(nucleus)|GO:0006512(ubiquitin cycle)|GO:0008270(zinc ion binding)|GO:0046872(metal ion binding)	GCTCCCACGTACCTCTGTGTTCTTGTGTCATTTGCATTTCATTGCTTTACTTTAAGATGT
A_87_P011670	-2.33029	0.33532	8.64049e-06	6.7319e-06			CR523359	-2.58792	-1.87339	-2.57542	-2.28443	chrUn:6145403-6145344	unmapped		GGCTCATAATGATCTTACCCAACATGATTAAGGATTACGTTACTATAAGCCAAAAGACAA
A_87_P039825	-2.329	0.732458	0.000709288	0.000495371				-3.08116	-1.66676	-2.83227	-1.7358	chr7:000558554-000558613	7q11		GGATAAAACCCTCCTGTTGATATAATAGACAGTCCTTCACTTATTTTAGCAGGTCCTGCA
A_87_P015059	-2.32797	0.284625	3.32368e-06	2.82703e-06	LOC396429	min alpha-trop	CR389053	-2.08893	-2.53887	-2.07649	-2.60757	chrUn:132652908-132652849	unmapped		GCTGCCCTTTTCAATGTCTGGGTGTAGCTGGGAGTATGTTGTTCTCATCTGCATATCTTA
A_87_P037566	-2.32774	0.343728	1.00485e-05	7.7497e-06	SDK2	sidekick homolog 2 (chicken)	AF537108	-2.03278	-2.64625	-2.02811	-2.60381	chr18:8795251-8795192	18p13		TCCAGAGCCCCCATTGGTGGGTTTTCCTCTTTTGTTTGATATTTAAAGGGGAGCAGAAGA
A_87_P032247	-2.32235	0.478595	6.8693e-05	4.72889e-05			BU233875	-2.7885	-1.92101	-2.68154	-1.89834	chr2:144507274-144507333	2q26		TATGAGACAACTGACGTTATCTAGACCACAAGTAAATGTCTGCCTGGTGTTTCTTTCATA
A_87_P007535	-2.31939	0.139373	4.89553e-08	1.00622e-07			TC194433	-2.45329	-2.15663	-2.4158	-2.25186	chr5:16440025-16440084	5q12		TTCATCTTCGTCTTGTAAGGTTGAAGCTAAACGTTCGTGAAGTGCCGTGTAGTGGGACTT
A_87_P008808	-2.31774	0.372846	1.65379e-05	1.22943e-05	CSRP2	cysteine and glycine-rich protein 2	X84264	-1.94829	-2.63148	-2.04512	-2.64605	chr1:35091109-35090282	1p11	GO:0005634(nucleus)|GO:0008270(zinc ion binding)|GO:0030154(cell differentiation)|GO:0046872(metal ion binding)	AGTCTAGAATCTACAACCCTAACTGAAAAAGAGGGAGAAATCTACTGTAAAGGCTGTTAC
A_87_P009289	-2.31526	0.443433	4.52265e-05	3.16681e-05	COL9A3	collagen, type IX, alpha 3	M83179	-1.84699	-2.66728	-2.02701	-2.71975	chr20:8093350-8093410	20p12	GO:0005201(extracellular matrix structural constituent)|GO:0005578(extracellular matrix (sensu Metazoa))|GO:0005737(cytoplasm)|GO:0006817(phosphate transport)	CAAGAGGAAGTGTTCCTTTTTACCATCATCTCCCAGGCTGTACTAGCGCAGCTTTTTGTA
A_87_P001339	-2.31297	0.312783	6.00765e-06	4.83857e-06			TC224570	-2.38412	-2.14813	-2.00143	-2.7182	chr11:2427781-2427842	11p12		TTCATCCTGAGAAGCTTGTCTCTGCCTCTCTGTAGTCACTGCTTTGATATGGTGGTCAAT
A_87_P021063	-2.31067	0.164168	1.32995e-07	2.09038e-07			CF254460	-2.11622	-2.5025	-2.25611	-2.36784	chr2:500336-500395	2q11		ATCGTAGTTTAATGCATTCACAGTTGCCCGTGTTATTCATATCCTTGATATTTGTTTCTG
A_87_P002989	-2.30889	0.278939	3.09786e-06	2.66388e-06			TC218326	-2.45799	-2.04223	-2.62571	-2.10962	chr6:10431947-10430762	6q12		AAGTTTTTAGTGTGGTTCTTCAAAGCTCAGCTGAATTTCTGCATAGCAGCCTTTCTCGAA
A_87_P025036	-2.30832	0.105902	9.75413e-09	4.2497e-08			BX266767	-2.18415	-2.30888	-2.44289	-2.29735	chrUn:145112615-145112674	unmapped		AAAGTATTTCTTTATGGACCGAAACCTCTTCAGCTGTCCGTTGTGTGGATCTTCCTGAGG
A_87_P017443	-2.30829	0.213583	6.40071e-07	6.8984e-07			CR354254	-2.52796	-2.08539	-2.17043	-2.44938	chr14:018487843-018487901	14p22		GTAGTGAATGAATTCCTTATTTTGCTATGCTTTGTGCACATTGCTTTTGCTTTACCTAGT
A_87_P005273	-2.30811	0.119713	2.03163e-08	6.20562e-08			TC204469	-2.42104	-2.22484	-2.40021	-2.18635	chr2:122513586-122513644	2q25		TGAAACAGTGGGTCATCTTCACTGGGTACAGATTTTTGTGAGCATGGCATGTAGGCTCTT
A_87_P021933	-2.30732	0.387122	2.1105e-05	1.55366e-05			BX935814	-1.87097	-2.29391	-2.25126	-2.81315	chr23:583653-583640	unmapped		GGGAAGTCGATTCTGACTCTCACCATTGGGCAACGTGGTCTCCACACCGCACCTATGAGA
A_87_P012495	-2.2986	0.201071	4.58592e-07	5.37728e-07			CR406836	-2.16383	-2.09105	-2.49678	-2.44273	chr12:5138813-5138754	12p12		TAAGCAGATACGAAACCTGCTTTCTGTTGTGAATTGTAGTCTATTAGATACATTGTACTG
A_87_P019587	-2.2978	0.243128	1.41669e-06	1.3408e-06			CO767183	-2.22384	-2.0548	-2.63317	-2.27938	chr2:54890081-54890022	2q16		TTTTTTCACTTTTTTAGGTGGTAGTTGAATTTGAGCGTGCCTTTTTAGGCACCAAGTCTT
A_87_P009158	-2.29716	0.216719	7.18195e-07	7.58352e-07	COL3A1	alpha 1 type III collagen	U07973	-2.41252	-2.1151	-2.54525	-2.11577	chr7:558185-556408	7q11	GO:0005201(extracellular matrix structural constituent)|GO:0005581(collagen)|GO:0005737(cytoplasm)|GO:0006817(phosphate transport)	TGGACCTGCGGGAGACCGTGGTCAAGATGGAGGCCCAGGTCTTCCAGGAATGAGGGGTTT
A_87_P032095	-2.29353	0.192314	3.56614e-07	4.4286e-07			BU236440	-2.39966	-2.27347	-2.03188	-2.46911	chr23:4685532-4685589	unmapped		TTATGCAAAAATGGTGTTGGTTTCACTTTCCTAAAGTACTACAGCTTTATTTGTGCATTA
A_87_P009816	-2.28875	0.513758	0.000111414	7.55509e-05	PG-M	proteoglycan	D13542	-2.39996	-1.90795	-2.97042	-1.8767	chrZ:29867251-29867310	unmapped	GO:0005509(calcium ion binding)|GO:0005529(sugar binding)|GO:0005540(hyaluronic acid binding)|GO:0005578(extracellular matrix (sensu Metazoa))|GO:0007155(cell adhesion)	TGTAGAAGGTAATGTTTGAAAGGACCTCTCCACATAAAGGACTGTGTCTGATTATTTCTG
A_87_P015342	-2.28738	0.385338	2.1607e-05	1.5892e-05			CR388629	-2.18527	-2.4721	-1.80026	-2.69188	chr20:9360581-9360640	20p12		CCGGCTCGGTTAGGACCTGACGTTTTCTGTCTATGGTGTGCTTTAATTACACACACAAAA
A_87_P037800	-2.28692	0.0969812	6.09081e-09	3.39375e-08	FBN1	fibrillin 1	AF194817	-2.16529	-2.25452	-2.37995	-2.34791	chr10:10748462-10748403	10q12	GO:0005509(calcium ion binding)	GTTTGCAAGATATCAATGAATGCGGTTCTGCACAAGCCCCATGCAGTTATGGTTGTTCAA
A_87_P009467	-2.28512	0.370091	1.71989e-05	1.28103e-05	FOXG1B	forkhead box G1B	L36814	-2.6786	-1.88278	-2.50654	-2.07258	chr5:30405118-30405177	5q13	GO:0003700(transcription factor activity)|GO:0005634(nucleus)|GO:0006350(transcription)|GO:0006355(regulation of transcription, DNA-dependent)|GO:0007275(development)|GO:0043565(sequence-specific DNA binding)	TCAGACTGTAAGTGAACATTTTACACACGTTCGCGTTGTAAATGATGATTGAAAAGAGAA
A_87_P012994	-2.28504	0.321816	7.62024e-06	6.07247e-06			CR406113	-2.59077	-2.37478	-1.8314	-2.34322	chr4:13056552-13056611	4q11		GTATCTCAAGAAATGTTAAAGCTGAGTTCTATGTCTCACAGTGCAGCCACTAAACATTGA
A_87_P022468	-2.28347	0.195345	4.01711e-07	4.86292e-07	FLRT3	fibronectin leucine rich transmembrane protein 3	BX934700	-2.21364	-2.31897	-2.06853	-2.53276	chr3:4499938-4499879	3p13		GTGGTATTCCAGATTCAGATCATTCACACTCATGATACTGAAGGACATGAAAGACTGGTT
A_87_P034270	-2.28294	0.100626	7.67529e-09	3.866e-08			BU120871	-2.1688	-2.25634	-2.41135	-2.29528	unmapped	unmapped		GGTGACCTGAAGAGCAGGAACATCCTGGGTGAAAAGCAACCGGCAGTGCTGCATCGCCCG
A_87_P027605	-2.28049	0.253349	1.88955e-06	1.71362e-06			BU419449	-2.40392	-2.5389	-2.22674	-1.95238	chr8:22439715-22439655	8q13		ACTAACTGCCCCGCAGATTCACGCTCACACTGAACTTTGAATTGCATGTTTGTCAGTTTT
A_87_P018859	-2.27997	0.728614	0.000772247	0.000541864			CR338761	-1.70671	-2.79895	-1.60241	-3.0118	chr1:75047837-75047896	1q21		TACACATTCTCTCTGCTTTGGAAACAATCCCTGTGTGACATTTACAGGAACACTGCCCTC
A_87_P022546	-2.2793	0.101398	8.11149e-09	4.00099e-08	NQO2	NAD(P)H dehydrogenase, quinone 2	BX934551	-2.1655	-2.26597	-2.41227	-2.27346	chr2:66119919-66119860	2q21	GO:0003955(NAD(P)H dehydrogenase (quinone) activity)|GO:0006118(electron transport)	CATTGCCAATTTTATTTCAACACTCTTTGTACCAACTGCCTCTTTCCTTTTACTGGCCAG
A_87_P003765	-2.27385	0.100607	7.85204e-09	3.94924e-08			TC211018	-2.31618	-2.22183	-2.16507	-2.39232	chr1:161290308-161290249	1q32	GO:0005509(calcium ion binding)	ACTGAATTGTGACAATGGAGCAAGGCTTTTTCCTTCATAAAGCTGTTGTATATTGGGGTG
A_87_P014316	-2.26825	0.184599	2.98595e-07	3.89955e-07			CR390189	-2.20129	-2.11467	-2.53638	-2.22065	chr3:20083295-20083354	3q11		TGAAGATGTTTGAGCCATTTCTATCTATCATGCATTCCTGTCTCAAGGCAGAAAATTTTG
A_87_P007880	-2.26653	0.172052	1.97292e-07	2.85194e-07			TC190993	-2.34862	-2.15803	-2.46674	-2.09272	chr1:16270149-16270090	1p12	GO:0004674(protein serine/threonine kinase activity)|GO:0005524(ATP binding)|GO:0005634(nucleus)|GO:0005737(cytoplasm)|GO:0006468(protein amino acid phosphorylation)|GO:0007275(development)|GO:0016740(transferase activity)	TAACTGAAATACCACTGTACTCATTGTCCTTAAACACAACAAAGAAGTGTTTCCCTCGTG
A_87_P030916	-2.25992	0.0629864	4.9285e-10	1.35484e-08			BU276723	-2.311	-2.18126	-2.31062	-2.23681	chr14:6551610-6551550	14p22		GGTGGGCAGGGCAACGGGGAGGGGGCAGAGAGATTTGTGTGCGCACTACTTATTTATTTT
A_87_P013963	-2.25642	0.0905094	4.36535e-09	3.01314e-08			CR390732	-2.15934	-2.356	-2.20402	-2.30631	chr2:4089958-4089899	2q11		TTGAAGCTCCGATGATGTTACTAACACTGTGTTAGACTATTAAAAGAATACCTGGAAAAG
A_87_P036176	-2.25513	0.119032	2.25585e-08	6.81815e-08	RCJMB04_25l7	protective protein for beta-galactosidase (galactosialidosis)	AJ720789	-2.10144	-2.27969	-2.24918	-2.39021	chr20:10046659-10046718	20p12	GO:0004185(serine carboxypeptidase activity)|GO:0006508(proteolysis)|GO:0008233(peptidase activity)	AATAAAGACAATCTCACTGCCTAGGTCACACAGTGCTCTTGGGAACCCGCAATAAACTCT
A_87_P014757	-2.25449	0.218721	8.47602e-07	8.89183e-07			CR389546	-1.96611	-2.48022	-2.3468	-2.22483	chr17:9412655-9412596	17p14		TACCTGAGAAGGGGCTTGAGCACACATAGCTGGATATTTAGGCTTACACAAGAGAACACA
A_87_P017046	-2.25084	1.04213	0.00498447	0.00383494			CR385600	-1.47873	-3.22207	-1.22963	-3.07292	chrUn:53005970-53005911	unmapped		ACTGAGCGTGGGCTGACCACGCCTGGTCCAGGCGGTGTTCCATTGCACTGTAAGAAAAAT
A_87_P024738	-2.24929	0.282876	3.92359e-06	3.33242e-06			BX929401	-2.55973	-1.89162	-2.18735	-2.35848	chr9:21912809-21912868	9q13		TTTTTTGGGTTGTGGTTGGGCTGAATTGGGTTTTTCTGGTTTCTGTTTTGTCTCCTTCAG
A_87_P037501	-2.2467	0.38124	2.25327e-05	1.6544e-05	EBF	early B-cell factor	AJ238322	-1.93014	-2.17624	-2.79796	-2.08246	chr13:9908364-9908423	13p13		CATGAATGGCTATGGGAATGCTGGAATGTCAAATTTAGGCGGTTCTCCAACCTTCCTGAA
A_87_P006183	-2.24549	0.244595	1.68201e-06	1.55756e-06			TC202669	-1.98154	-2.43296	-2.09433	-2.47312	chr3:76060732-76060673	3q24		AGCTTGTCTGACTTGAAGGACCTCTTATCCTATGAGACTATCTTTGAAAATGGCACGCGG
A_87_P012489	-2.24065	0.163656	1.56816e-07	2.45487e-07			CR406844	-2.14615	-2.20555	-2.12968	-2.48122	unmapped	unmapped		TTTCCCTGTTCCATCTCCACTCCACTTTGTCATTTAGCACTACACTCATCCTGATGCAGT
A_87_P012334	-2.23843	0.508102	0.000118637	8.08655e-05	LOC422284	similar to Rho-GTPase-activating protein 6 (Rho-type GTPase-activating protein RhoGAPX-1)	CR407051	-2.04858	-2.55911	-1.61308	-2.73296	chr4:9316076-9316135	4q11	GO:0003824(catalytic activity)	TGGACCCCAAGTGCCTCTGCCCTGATTTCTGCTGTTAATACTGTAACAATGATGTACACT
A_87_P022366	-2.23735	0.16541	1.68567e-07	2.5754e-07	ALDH2	aldehyde dehydrogenase 2 family (mitochondrial)	BX934871	-2.19986	-2.02514	-2.40947	-2.31494	chr15:6166369-6166428	15p16		GCAAGGAAACCTCTTCCTCTAACACACAAAACTTAAACAGAAAATACATAGCTCTGCATT
A_87_P015500	-2.23718	0.324356	9.0291e-06	7.113e-06			CR387887	-1.87813	-2.63383	-2.09866	-2.33811	chr11:525935-525994	11p12		GGTGCAACCTGCTCTTTTCCTGGCTGCACGCCTCATCTGGAAAAGATTTCACATTTATTA
A_87_P035329	-2.23578	0.264519	2.73901e-06	2.41926e-06			AW198451	-1.95461	-2.16046	-2.23848	-2.58958	chr9:10038256-10038315	9q12		CCTTGGAGGTTGATCTCATGAAACAGCTGCTGTAATTGCACTCTCTTTTCCAATCAAAAA
A_87_P023436	-2.23561	1.15256	0.00817651	0.00655387			BX932598	-2.95398	-1.10779	-3.46827	-1.41239	chr1:50954586-50954645	1q12		TGAGATTGACTTCACGTAGAAGACCCTCCTGACTTCAGTTCTAAGAACGTCCTGCCAAAA
A_87_P030545	-2.23008	0.443288	5.59275e-05	3.90206e-05			BU291905	-2.56524	-1.84298	-2.65978	-1.85233	chr4:66704017-66703958	4q22		AACTGGCAGCCGAAAAGAATACACTGCTTAAGGATGAGGAGTTCCTGTGCTGTATAACAC
A_87_P037870	-2.22964	0.210804	7.27443e-07	7.77819e-07	GSTA3	glutathione S-transferase A3	AF133251	-2.04764	-2.22137	-2.12227	-2.52729	chr3:86685636-86685695	3q31		GTGCAGCGTTAACTTCACTAAGTCCCAAAGTGCTGGGAAGAAAGACATCAAAACCCGAAA
A_87_P010895	-2.2293	0.333763	1.08899e-05	8.51935e-06	LOC422450	similar to KIAA0882 protein	CR524442	-1.86673	-2.24562	-2.13546	-2.66938	chr4:30192801-30192742	4q13	GO:0005509(calcium ion binding)	GTATAACATGTTCAGTGAAGACCCCAACGAACAAGATCTGTACCATGCTACTGCTGCTGT
A_87_P038050	-2.22713	0.292626	5.07433e-06	4.2262e-06			AB199732	-1.88216	-2.56359	-2.12036	-2.34239	unmapped	unmapped		ACCCGCTCTCGGCGTCAATGAACGGGAATAAGACAGTTCTGGGGAGCTCGGAGGACGAGA
A_87_P011606	-2.22122	0.160617	1.47714e-07	2.37298e-07	BTG2	BTG family, member 2	CR523444	-1.98486	-2.34183	-2.26718	-2.29101	chr26:3596454-3596513	unmapped		GTGGACATGGTAAGCTACGCGTGGAGGAAGAAATGAATGGTTACTAATTGTACAGTAGTG
A_87_P014553	-2.21874	0.436138	5.2475e-05	3.67953e-05			CR389839	-2.65736	-1.62224	-2.36837	-2.22699	chrUn:121166850-121166791	unmapped		TTTTCTCCTTCTACCACGCAGTTTCCTGGCAACTGTTTACGTCTGGACTGGTGACATTTT
A_87_P038970	-2.21808	0.435158	5.18934e-05	3.63998e-05				-1.69697	-2.40661	-2.06366	-2.70506	chr17:003013419-003013360	17p14		GTCAATGGGTTATTAAAGAAACGGATGGGGGATTAGCTGTGCTGTAGGTAGAGACCCCAT
A_87_P012456	-2.21656	0.183164	3.26939e-07	4.25328e-07			CR406894	-2.2322	-2.14931	-2.02495	-2.4598	chrUn:78325952-78326011	unmapped		TGGAGAATGAGCTGAAACACCCCAAAGAGCCCTTAATTTTATGGGGCCTCTGTTAGACTT
A_87_P016306	-2.21251	0.195826	4.9171e-07	5.80679e-07			CR386690	-1.9386	-2.39569	-2.22365	-2.29211	chrUn:15657019-15657078	unmapped		GTTGCTGTGGATTGTGGAAGAGTCAGTCTGGCCCTGTAACAGAAAAATTAGGTTTTGAGC
A_87_P014079	-2.21246	1.09042	0.00666557	0.00525862			CR390551	-3.16248	-1.07645	-3.12906	-1.48183	chr1:58952680-58952739	1q12		ATGTCTGTAATGCCTCGGGGTTATGGATGTCTGAAATCCCTCCAACTGGGGAAAACATTT
A_87_P022078	-2.21054	0.10386	1.12478e-08	5.00478e-08			BX935562	-2.14904	-2.0962	-2.2935	-2.30341	chrUn:91076877-91076936	unmapped		TTTTTTCTGGAACACTTTTCAAGTTCTGTATTTAACTGGGATTGGAACCGTTTGTTTGTT
A_87_P011511	-2.20999	0.139237	6.49445e-08	1.31744e-07			CR523592	-2.29449	-2.23067	-2.30749	-2.00729	chr1:137973289-137973230	1q31		TACAAACCTATGCTAACGGTAAGGAGGCAATTACAGAGATGTGCAAATACGTGTACAACA
A_87_P007687	-2.20946	0.471883	8.41198e-05	5.79126e-05			TC193068	-1.70938	-2.78926	-1.97137	-2.36783	chr27:2281203-2281262	unmapped		TTTCTTCGTTCTTCCTCTTCTGGACACTGTTCAACTGTGTGGAACTTAAATGTTTATGGG
A_87_P036700	-2.20936	0.216585	9.01511e-07	9.48644e-07			AJ720014	-2.46653	-1.97132	-2.29399	-2.1056	chr23:4563006-4563065	unmapped		GAAAAAACAAAAGGCTGTATGGGTTCTATTGTAACATTGGAAAGGAATAAATGGTGATCC
A_87_P014226	-2.20817	0.265463	3.00951e-06	2.6551e-06			CR390333	-2.10185	-1.91541	-2.53957	-2.27583	chr19:1132706-1132647	19p14		AAAGAAAAGTGAAGCAGCTCTCAATCTTCAGCATGTTTCCTCATCAGCGAAGACTTGTGT
A_87_P035592	-2.20786	0.27094	3.3967e-06	2.95332e-06	RCJMB04_20n13	GLI pathogenesis-related 1 (glioma)	AJ851714	-1.96074	-2.02375	-2.29646	-2.55051	chr1:34673744-34673803	1p11	GO:0005576(extracellular region)	TTGTTTTAAGGCTGTTACTACTTATTCTGACAATCGTAGCCACTTGGATCCTACCCAAAT
A_87_P012047	-2.20733	0.292466	5.33001e-06	4.4251e-06			CR407473	-2.40518	-2.4495	-1.81124	-2.16341	chr13:6083151-6083210	13p13		TTGTGCATCCCACCTTCCCGGAATTCAACTTTGGCTGAAGTATATCATGATACTTACCTG
A_87_P016064	-2.20553	0.323344	9.63498e-06	7.58798e-06			CR387057	-2.56104	-1.8573	-2.38351	-2.02026	chr1:107563997-107564056	1q22		AATCAAATGTCAGTCTTAAGGCACACACAGGTTAATTGCCAGCACTCCTAAAGTCACACA
A_87_P005781	-2.20413	0.277409	3.94133e-06	3.373e-06			TC203392	-1.91829	-2.42243	-2.01516	-2.46064	unmapped	unmapped		GTTTGTACAGTTGTGATCCCTCAAGCTCTTTCTGTTGCCAGCACAGCGCCCCGCACTGCT
A_87_P004246	-2.20412	0.424969	4.69841e-05	3.32492e-05			TC206787	-1.82828	-2.62321	-1.84786	-2.51713	chr12:7655504-7655563	12p11		ATGCAGTTAGCATTTTTATCATGGTAAATGTTCCCTGGGCCTCTATTTCCAAAGTAACTT
A_87_P013135	-2.20385	0.368765	2.0778e-05	1.55151e-05			CR405891	-2.25248	-1.74531	-2.64473	-2.17288	chr5:27623614-27623555	5q13		TTAATGTATTTGCTGCTGCTCTGGTTGATTGTCATGCTTCACACGTTCTCAGCTGAGCTT
A_87_P007412	-2.2036	0.149106	9.94272e-08	1.77015e-07			TC195535	-2.412	-2.16314	-2.18098	-2.05827	chr28:3546049-3546110	unmapped		TGTTCACACACATCTTAGCGACTCTGAGTCCAGAAAAGGGGTCGGTTTAGATTCTGGTAA
A_87_P015068	-2.20005	0.385084	2.69529e-05	1.95506e-05			CR389036	-1.79379	-2.37854	-1.98075	-2.64712	chr6:8998237-8998178	6q12		TGGTCGCTGCATGCAACATGACTTTGTGATACTGTGGGACTAACTGGATGAATGTGGATA
A_87_P015769	-2.1967	0.287895	4.99913e-06	4.19549e-06			CR387509	-1.86416	-2.47715	-2.05236	-2.39311	chr6:15720593-15720652	6q12		GACAACTTTCCCTTGCCGAATCTCCTTTGCAATAAGGAATGCTAGGCATGGCTTTGAATT
A_87_P024196	-2.19476	0.229276	1.3135e-06	1.30246e-06	FBLN5	fibulin 5	BX930719	-2.03944	-2.03226	-2.18536	-2.522	chr5:41281579-41281520	5q21		TGAAATTATCAGTCAAGCACTTTGTTTCAATTCACTCTGCATTTGTCTTACTTTCACCTG
A_87_P014949	-2.1926	0.197404	5.44161e-07	6.31354e-07			CR389238	-2.07256	-1.99968	-2.25877	-2.43938	chr13:7151307-7151248	13p13		TGATTGTTCTGGCCCCTGCGACCGTGAAATCCTTCAATTAGGCATGTTGAATTTGACTGA
A_87_P031508	-2.1916	0.126956	3.93326e-08	9.57813e-08			BU257131	-2.37187	-2.184	-2.08413	-2.1264	unmapped	unmapped		AATACCTCAAGTTAGTTGTGATCTGGAGCTTTTCATTCTGAGTGTGTTTCATAACTGGGA
A_87_P020563	-2.19052	0.175124	2.68556e-07	3.70342e-07			CN232184	-1.95959	-2.28379	-2.1581	-2.36059	chr17:010462440-010462500	17p14		TCCAGCACTTTTTCAGTTAAGTAATTCTTAAGTGCCTTCCTTTTAACATAGATCACTGAC
A_87_P029910	-2.18653	0.322393	9.961e-06	7.85762e-06			BU318988	-1.96299	-2.18985	-2.64131	-1.95199	unmapped	unmapped		AGGTACTGAGGCACAGGAGCTCTCTGGTCATTTTATGAACTCCACGTTAAGCAACACATT
A_87_P007380	-2.18466	0.137971	6.58801e-08	1.35244e-07			TC195680	-1.99625	-2.26067	-2.17189	-2.30984	chr15:7447415-7447356	15p16		GTGCTGTGTTCCTGGTGATGTTCCCAGAGCTGTCATTTTATTTTATAACTGCCGGGGAAA
A_87_P007539	-2.18372	0.282059	4.58983e-06	3.90248e-06			TC194388	-2.03395	-2.21832	-1.9185	-2.56412	chr5:49681883-49681824	5q21		ATCTGCACTTTCATTTCCCAGAGAAACGGTTCTTGTTAGCTCTTGTTGGGTGGCATTACA
A_87_P017190	-2.18314	0.234287	1.54024e-06	1.47857e-06			CR385335	-1.91589	-2.33144	-2.06349	-2.42175	unmapped	unmapped		CACTGACATCAGTCTGTACTGCCTGATATAACACCACGATAACTTGAAGCTCATAGAGCC
A_87_P011489	-2.18198	0.191399	4.66201e-07	5.65239e-07			CR523627	-2.28993	-2.18269	-2.34251	-1.91277	chr19:6022753-6022812	19p13		CGGGCCCTCCTTATACCCCGGGCTGAGTTTGTTTCACTTGTAATAAGTTTGTTTATCTCT
A_87_P038164	-2.17866	0.201862	6.45243e-07	7.21378e-07	RGN	regucalcin (senescence marker protein-30)	AB037935	-1.95325	-2.19143	-2.44097	-2.129	chr1:123149505-123149446	1q22		TGAAGCTTCCTGTTGACAAGACAACTTCCTGCTGCTTTGGAGGACAGGATTATTCAGAGA
A_87_P016080	-2.17572	0.79066	0.00150985	0.0010867			CR387035	-2.82807	-1.50748	-2.89191	-1.47543	chr1:117676849-117676908	1q22		GCCACTGTAATCTAGAGGGATTTTGACAACATCTTTGTAAGGTTATTGTGCTCTAAATAA
A_87_P024200	-2.17508	0.247918	2.19846e-06	2.01939e-06	IMMP2L	IMP2 inner mitochondrial membrane peptidase-like (S. cerevisiae)	BX930706	-2.10839	-2.38386	-2.35529	-1.85277	chr1:24703204-24703263	1p11		GTCACCTTAATTGTGAAGTGTTTGTTTCTTTGCTTTTTAATCTCAAACAGTTGTGCACTG
A_87_P022385	-2.1748	0.285628	5.06149e-06	4.25242e-06			BX934834	-1.80253	-2.32469	-2.11428	-2.45771	chr23:4989941-4989882	unmapped		AATACTGGCTCCCTTAGGAAATGATGACTCAGCTAGCCCAGTTTGCTGTCAGGTAGATTA
A_87_P005731	-2.1735	0.175329	2.83282e-07	3.89955e-07			TC203488	-2.02365	-2.03528	-2.24984	-2.38524	unmapped	unmapped		CGGCTGTTCAGCTCCGAGCAATACTCCGTTTCTGAAACTCGTGGGGATCTCAGGGGGATT
A_87_P006377	-2.16953	0.100803	1.05219e-08	5.01774e-08			TC202325	-2.11541	-2.27805	-2.22687	-2.05777	chr32:8683-8624	unmapped		CAGGAAGCTCCTGCCAAAGACCTGGCCAGAAAACGCGATACAGGAGTGGGGAAAGAGTCT
A_87_P037503	-2.16952	0.201973	6.63719e-07	7.44408e-07	IRX2	iroquois homeobox protein 2	AJ237599	-2.20274	-1.97062	-2.06798	-2.43673	chr2:86526715-86525933	2q23		CCAGCTAGAACAACATTACAGGCCCTCTAGTTATGACTCTAAGAAAGATCCCACTGAAGT
A_87_P002295	-2.16913	0.168086	2.23037e-07	3.28198e-07			TC222857	-1.91938	-2.22729	-2.24691	-2.28293	chr10:017836365-017836422	10q12		TCTTGTCCCATCTGGGTTGCAGAATAAAGCACGGGGAGTGTTAATACCTGATTACTGCTA
A_87_P025348	-2.16845	0.304035	7.42371e-06	6.04569e-06			BU482879	-2.29142	-1.73365	-2.43508	-2.21366	chr14:4553999-4554058	14p22		GTTCAGGCAGAGAACATCACACTTTCATGGCTAAGTATGTTATTTTCTAGAACGGGAATT
A_87_P007647	-2.16575	0.609462	0.00038995	0.000271684			TC193442	-2.39957	-1.62968	-2.91962	-1.71413	chrZ:29868254-29868313	unmapped		AACAATGTTGTAAGGCATTCAGATAACATTGTGATTGTAGTTTAAGTAGGTTAGGTGCAG
A_87_P014511	-2.16538	0.203482	7.01558e-07	7.75985e-07			CR389897	-2.19299	-1.86978	-2.30831	-2.29045	chrZ:11815035-11814976	unmapped		CTGCCAAGTTCCGCAGTATAGAGCGATTTGGGGGCTTCAACTGTGAATAAAGCTGAAAAA
A_87_P015891	-2.1647	0.120287	3.06745e-08	8.36061e-08			CR387331	-2.32795	-2.17803	-2.09865	-2.05418	chr1:151892466-151892525	1q32		AGATGGGCTGAATATGCTTTATCCTCTGTTTTACTTATCAAATTTTTCATGTGATGCCTG
A_87_P033174	-2.16463	0.422039	5.00808e-05	3.53587e-05			BU211670	-2.76275	-1.86224	-2.16072	-1.87283	chr4:3575438-3575379	4q11		CTCCTTGTGGAACTTAACAGAAAATTAGATCTCTGTCACCGAATTCTTAAAGGCATTAAA
A_87_P023260	-2.16346	0.104585	1.33374e-08	5.73453e-08	SLC37A2	solute carrier family 37 (glycerol-3-phosphate transporter), member 2	BX932962	-2.03457	-2.13479	-2.20371	-2.28077	chr24:200060-200024	unmapped	GO:0003824(catalytic activity)|GO:0005215(transporter activity)|GO:0006810(transport)|GO:0016021(integral to membrane)	GCCAGGAGCCAGCGGACAGTTTTGGGGCCGGTTCTGCGCCATCGGCTGTTTTATTAATAA
A_87_P020100	-2.15977	0.858018	0.00237016	0.0017402			CO758431	-1.26149	-2.84107	-1.59224	-2.94426	chr8:13890178-13890236	8q12		GGTGGGAGTAGTAACTCACTTCAGGCAAACAGTGAGTAAGTAGCAGTAGTTACTGCATTT
A_87_P037764	-2.15891	0.323429	1.09303e-05	8.63566e-06	FZD9	frizzled homolog 9 (Drosophila)	AF224319	-1.71686	-2.24975	-2.17882	-2.49021	chr19:147702-147643	19p14	GO:0004872(receptor activity)|GO:0004926(non-G-protein coupled 7TM receptor activity)|GO:0004930(G-protein coupled receptor activity)|GO:0007186(G-protein coupled receptor protein signaling pathway)|GO:0007275(development)|GO:0016020(membrane)|GO:0016021(	TGTTGTTATTGCTGTTGCCAAATCCAGTGACTGTTCTAACGCTTTCTTTGGGGGGCGGCC
A_87_P006574	-2.15805	0.171194	2.56431e-07	3.66017e-07			TC201809	-2.25457	-1.91575	-2.29903	-2.16284	chr20:005919293-005919233	20p12		TCCCCTCATTCATGCTTCTGATCAACATACAATCATTTGGGTTTCCTCTCTTCAAAGCAA
A_87_P002957	-2.15278	0.158078	1.6187e-07	2.62528e-07			TC218597	-2.05209	-2.38865	-2.08008	-2.09029	chr3:40223226-40223285	3q21		ACCCTTCACCAATTCTAAATGCTTAGTTGTAAAGAGTAAAAAACATTTACACATTCCGGG
A_87_P020023	-2.15277	0.286766	5.49982e-06	4.59546e-06			CO759812	-2.05358	-2.46027	-1.80304	-2.29418	chr2:9333666-9333607	2q11		TTTTGTTGCTCTGAAAATATCAGTTTCTTAATTAGTCATCTAAAACTGAGCTTCCCGGAG
A_87_P027945	-2.1516	0.21488	1.00646e-06	1.05159e-06			BU407529	-2.32688	-1.91892	-2.34156	-2.01903	chr7:23962199-23962140	7q13		ACCTGTCTTCTGTTAACAGCCCAGGTTGTTCAGCTTTTCCATGTAAACCATGCACACTCT
A_87_P018725	-2.14861	0.753727	0.00125874	0.000899784			CR338942	-2.83735	-1.6894	-2.73837	-1.32931	chr9:3576017-3576076	9q11		GTTGGAGTCAATGACTGTTTCTGTTGCCACAAATTCAACTTAAATTGTTGGTTTGAAACC
A_87_P031935	-2.14751	0.168095	2.3681e-07	3.48787e-07			BU240199	-2.12349	-2.39054	-2.01408	-2.06194	chr13:12776288-12776347	13p13		CCATTAAGCAACGCAATTTCTGATATCCATTTGCCAAACTGTACAGTACACAACTCTTTA
A_87_P031031	-2.14704	0.383089	3.01069e-05	2.19154e-05			BU273328	-1.84902	-2.20411	-1.86803	-2.667	chr2:097058878-097058937	2q23		TTTTTTACAGCTGTATGGGGATTTCTCAGTAGGTGTTCATGTGACGCTATGACAAACCTG
A_87_P008131	-2.14548	0.218788	1.13886e-06	1.16714e-06			TC188365	-2.11407	-2.32799	-1.84869	-2.29117	unmapped	unmapped		TTTGTCTGCTTGCAGCTGGCAGTGCTCATTGGCTCCGTCTGCGCCGCAGTGCGCAGAGAA
A_87_P039987	-2.14167	0.327187	1.22503e-05	9.52077e-06				-2.38666	-1.72117	-2.41504	-2.0438	chr12:019162417-019162476	12q12		TTGCATTTTGAATAAACAAACATCGGTAGTCTCTTGCCTGTACTCAGCTTCTGTGTGACT
A_87_P002792	-2.14093	0.453307	8.00966e-05	5.55528e-05			TC219599	-2.75441	-1.82917	-2.21073	-1.76939	chr2:12173216-12172691	2q11		GACCTTCCTTGACCTGTAAAACTCCTGCATGAACTTCTGATAAAAAATAAAAAGCTTTTC
A_87_P037980	-2.14085	0.161881	1.92771e-07	2.97324e-07	LAMB2	laminin, beta 2 (laminin S)	AF038555	-1.93567	-2.08695	-2.26558	-2.27521	chr12:011554568-011554627	12p11	GO:0005198(structural molecule activity)|GO:0005515(protein binding)|GO:0005604(basement membrane)|GO:0007155(cell adhesion)	ATGGGTTGGAGGCCAGGATGAGGGAGGTGCTGGCCACCATCAACCAGCAGGTCCAGATCT
A_87_P019710	-2.13933	0.454413	8.15545e-05	5.65595e-05			CO765201	-2.30592	-1.52725	-2.60481	-2.11933	chr4:055236674-055236733	4q22		TGAAAGCAAAAATAGCCCAGAATGCTCCAGGGATTTACCGTTTGTACGTAAGGCATCAAC
A_87_P036366	-2.13693	0.404791	4.24579e-05	3.0367e-05	JAM2	junctional adhesion molecule 2	AJ720503	-1.58808	-2.51671	-2.09536	-2.34757	chr1:96316743-96316802	1q22		TCAAGCACACCAAATCCTTTGTTATCTAGAAGATTTCAGCCTCTGTGAGGGACATCAAAC
A_87_P033707	-2.13627	0.17163	2.76542e-07	3.89955e-07			BU139730	-1.95867	-2.23293	-2.02806	-2.32541	chr17:5330627-5330686	17p14		ATGAACATATCAACTTTGCCATTTCAGCATTCAACAGCTGTGCTGACACAAACGCAGCTC
A_87_P015330	-2.13511	0.578256	0.000316349	0.000219321			CR388646	-2.63943	-1.54878	-2.62425	-1.72798	chr17:2870107-2870048	17p14		TTTTAAATAGGAATTTCAGTGCCACTTGGTGCCCTTTGTTCCATCTTTCTGCATTGCTAT
A_87_P019438	-2.12774	1.06193	0.00705992	0.00560748			CO769137	-1.30328	-3.25172	-1.14278	-2.8132	chr2:63002352-63002293	2q16		TGATATTCCTTCCCTAATCCACTTAACCCTCCAGCATGCAGTCTCAGACTAGGAAAGTTG
A_87_P021504	-2.12494	0.585013	0.000346024	0.000240432			BX950704	-2.74802	-1.54124	-2.49062	-1.71989	chr9:11966730-11966672	9q12		CTCTATTAGCATTGTAAGCCCATACAGGGACTCTGCTGCCTTTGTTAATCAAATTGAGAT
A_87_P023595	-2.12352	0.246982	2.47666e-06	2.27556e-06			BX932207	-2.20577	-1.81399	-2.40239	-2.07195	chrUn:9455281-9455340	unmapped		TTAGTAAAGGAGGCTTTGCACAGAGAAACACAGGCCCTGTTATCCAGGCTGAGTCAAATA
A_87_P019945	-2.12271	0.569146	0.00029938	0.000207766			CO761287	-1.56096	-2.38008	-1.75354	-2.79627	chr5:26311994-26312053	5q13		TGAAGTGCACACACCTTCTTTGCCATGGACTGAGACCCAGTGAGAATGTAGCATTTTGTT
A_87_P004644	-2.12244	0.373515	2.78072e-05	2.03335e-05			TC206020	-2.36842	-2.25739	-2.29755	-1.56642	chr12:8899360-8899419	12p11		TTTTTTGGAGTGGGTGTCAGAACAGAACGTGCTCTTACAGTTAGTGACCTTACTGACATC
A_87_P013374	-2.12154	0.0928758	7.3682e-09	4.4024e-08			CR391556	-2.14198	-1.98722	-2.15686	-2.20009	chr7:13460247-13460188	7q11		TTTTAGTCCAGAGAGCTGCTCCAAGCAAAGCATTGTAAAACATTTTCTGATCATGTACAC
A_87_P030983	-2.12038	0.146404	1.1216e-07	2.05486e-07			BU274349	-2.31476	-1.96627	-2.13156	-2.06895	unmapped	unmapped		TTCGTGGTATATTTCTTTAGAGAGTGGAAAAGGGCGGTTTGAAAGCTTACCTGTTATGTC
A_87_P031951	-2.11878	0.410099	4.80368e-05	3.42532e-05			BU239729	-1.92174	-1.71504	-2.17192	-2.6664	chrUn:162575020-162575079	unmapped		TGAAGACAGTGAATTAGCTGCATTTGGTGAAAGCTAATTTCTTTTAAAGAGCAGAATTGC
A_87_P030003	-2.11674	0.403781	4.41948e-05	3.15749e-05			BU315004	-2.06647	-1.83752	-2.7024	-1.86056	chrUn:20333332-20333273	unmapped		CCTAATTCCCATCAGAGGAGCAGACACACCACCGTGCCATCACCTGTCTGGTGCCCCCTG
A_87_P022768	-2.11601	0.259321	3.3701e-06	2.99261e-06	LOC423222	similar to Peroxisomal acyl-coenzyme A thioester hydrolase 2a (Peroxisomal long-chain acyl-coA thioesterase 2) (ZAP128)	BX934033	-1.88607	-2.28507	-1.9031	-2.38979	chr5:22398494-22398553	5q13	GO:0003824(catalytic activity)|GO:0006629(lipid metabolism)|GO:0016290(palmitoyl-CoA hydrolase activity)	GTGTCAGACTGAAGTTTGCACTGCACTACTCAATAAATATAATATGTCTGTGTGTATGCA
A_87_P003618	-2.11551	0.393438	3.82109e-05	2.73765e-05			TC212625	-2.45044	-1.9542	-2.42312	-1.6343	chr23:1657945-1657886	unmapped	GO:0004222(metalloendopeptidase activity)|GO:0005624(membrane fraction)|GO:0005783(endoplasmic reticulum)|GO:0005794(Golgi apparatus)|GO:0006508(proteolysis)|GO:0008233(peptidase activity)|GO:0008235(metalloexopeptidase activity)|GO:0016020(membrane)|GO:0	TACTATTAGCTTAAATTTGCTTTTCTGATCACAAGGAGAAATGCATGGTGGTGGGCATGA
A_87_P034773	-2.11059	0.464138	9.9238e-05	6.8847e-05			BU104794	-1.58628	-2.48799	-1.85377	-2.51431	chr21:2005977-2006046	unmapped		TCAAGTTCTTGACTTCTTGTTTTCCCCATCCCTCCTGGTTAGAGAAGTGTTCTTTTTGCT
A_87_P031469	-2.10532	0.452423	8.71099e-05	6.04651e-05			BU259291	-2.05928	-1.55437	-2.65896	-2.14864	chrZ:14865389-14865448	unmapped		CCAAGCAGCATTATCACTGCCTTTGAAATGGCCTGCAACAGACTGAAGCAGCAACTTTTT
A_87_P004159	-2.10319	0.189498	5.4662e-07	6.5992e-07			TC207149	-1.86861	-2.25859	-2.03004	-2.25551	chr7:532471-532530	7q11		ATGGTCATTTCTTTTGCTTGGATGCATAACAAATAACAGATAAGTGGAGCACTTTTGTGA
A_87_P032444	-2.10171	0.620083	0.000503809	0.000351156			BU229104	-2.6313	-1.57359	-2.64601	-1.55593	chr5:39015192-39015250	5q21		ATGCACTTGACATTCATCCGGGACAGTCTTAAACCTGTAATTATACCTATTTATTCTTTC
A_87_P039314	-2.10138	0.32457	1.30569e-05	1.01603e-05				-2.56898	-1.89589	-2.07236	-1.86831	chr2:066118807-066118748	2q21		ACAACTAATGAAACCATATCAGAATTTCCCAGCACATCCTGTATGCATTATTTCCTGCAG
A_87_P014267	-2.09956	0.759888	0.0014787	0.00106544			CR390259	-2.61143	-1.6125	-2.87224	-1.30206	chr5:24635013-24634954	5q13		ATGTCTGACTGCCTGTCCACTAATTTCCATGCCCTGAAATGCTTTATGCTTGGGAGGAAA
A_87_P038203	-2.09898	0.360938	2.43313e-05	1.81018e-05	SOX9	SRY (sex determining region Y)-box 9 (campomelic dysplasia, autosomal sex-reversal)	AB012236	-2.18845	-2.36206	-1.56812	-2.27731	chr18:8574362-8574421	18p13	GO:0003677(DNA binding)|GO:0006355(regulation of transcription, DNA-dependent)	CGTCTACACGCAGCTCACCCGGCCTTAAAGCCACGTGAAGGCAAATAAATAAATAAACAA
A_87_P017635	-2.09896	0.185073	4.80773e-07	5.9869e-07			CR353945	-2.04035	-1.98337	-1.99793	-2.37419	chr3:65546555-65546614	3q24		TTATTTGGAGAGCTCCAAAGTGCAATGGTCTTCCTATGGAAAGAAGAGGACGTGGTCCTT
A_87_P015151	-2.09832	0.0931792	8.02491e-09	4.67499e-08			CR388905	-2.02806	-2.02049	-2.12715	-2.21758	chr8:27689471-27689412	8q13		GTGGGCCTGATGTAAGAATTAAACATTAATGCTGTAGGAAATTATTTGAGTACAGCAGAC
A_87_P007521	-2.09778	0.410164	5.08977e-05	3.61573e-05			TC194562	-2.42381	-1.6512	-2.46766	-1.84846	chr7:30461152-30461093	7q13		GCTGTAAACTTGCGTCGCCTTTTTCGACTTTTAAGAGGTTTTCACCCAGGCGTCTTTCTT
A_87_P021934	-2.09468	0.541138	0.000243985	0.000168984			BX935814	-1.98685	-2.30129	-2.68533	-1.40526	chr23:584029-583892	unmapped		GAAGTTGATTCTGACTCTCACCATGGGCAACGTGGTCTCCACCCGCACCTATGAGAAGGG
A_87_P017441	-2.09429	0.168655	2.80454e-07	4.03153e-07			CR354256	-1.97838	-2.20135	-1.92493	-2.27249	chr2:42883-42824	2q11		GTGTGCTGTGCACTGCTGGACACATAGGAGCTCTCAATAAACGCTGAGCCTTGCCGTGCT
A_87_P016190	-2.09246	0.189355	5.6095e-07	6.75548e-07			CR386878	-2.24976	-1.82184	-2.18893	-2.1093	unmapped	unmapped		CACCACCTGGTAAACTGTAGGCTGTACTTGCTTTAAAAGAGAATACAAAGTGCCTGCTGC
A_87_P040540	-2.09048	0.196431	7.01305e-07	7.96627e-07				-2.03922	-2.03878	-1.91266	-2.37126	chr10:009634317-009634373	10q12		CCTTTTCTTACTGCAAACCTTCAGGAGTATCTTTTGTCTACTTTGTGCACGTTGCTTCTT
A_87_P022914	-2.08661	0.208162	9.99967e-07	1.0677e-06			BX933696	-1.88393	-2.08383	-2.37346	-2.00522	chr3:53434591-53434650	3q21		GAAAGGTTAAATCCAACTGCGATCAACTGTCAAAGCAATAGAAGAGCACTGCTGCTGCAA
A_87_P012742	-2.08632	0.348141	2.04502e-05	1.5534e-05			CR406496	-1.72117	-2.14346	-1.94069	-2.53997	chr7:9064076-9064017	7q11		AGATCTACACATGTTGCCTTGCATTTGTGGTAATCTACACCAATGAGAACATGTACTACA
A_87_P019658	-2.08296	0.138916	9.11959e-08	1.80915e-07			CO765999	-2.24865	-1.98215	-2.14585	-1.9552	chr1:114074482-114074541	1q22		AATCTCGGTTCGGCCTCTATGGAATGAACTTTTTATACATGGCACTATTATGGGTATAAA
A_87_P014410	-2.08245	0.371798	3.02163e-05	2.22021e-05			CR390035	-2.44382	-1.64601	-2.33307	-1.90689	chr23:4802090-4802149	unmapped		ATGGGGTGCAGTTGCTTCACTGTACAGGGAGCACGAAGGACTCTTAACATTTGCTTGCTG
A_87_P033300	-2.08044	0.214812	1.22589e-06	1.27639e-06			BU206806	-1.79811	-2.03082	-2.27058	-2.22224	chr19:6174924-6174983	19p13		CATTGCTTTTTTGTATTGTGCACACTGCCTCAGGGTGGGAAATGTCTTAAGCTCTGAAGA
A_87_P018392	-2.0794	0.20009	8.07462e-07	9.09264e-07			CR352752	-2.17454	-1.85247	-2.30479	-1.9858	chr1:32213194-32213253	1p11		CGGTGTTACTGTGTTGTCTTAAGTTAATTTGTGTTGCCTTTACATAGTTCAGGGTAGTTT
A_87_P018475	-2.07774	0.378061	3.37029e-05	2.44125e-05			CR352618	-2.25197	-1.76902	-2.52844	-1.76151	chr3:55949309-55949368	3q23		TCCATTCATGGAGTAGTAAGACAGTACCATCATTTGAGACTGCCATTGAGAAAACCTGTT
A_87_P009310	-2.07748	0.361439	2.60295e-05	1.92875e-05	PVALB	parvalbumin	M65068	-1.74296	-2.33474	-1.79141	-2.4408	chr1:048319086-048319139	1q11	GO:0005509(calcium ion binding)	AGACAAAGGCTCTTCTGGCTGCTGGAGATAAGGACGGTGATGGCAAAATCGGCGTGGAAA
A_87_P015184	-2.07418	0.244029	2.6501e-06	2.45164e-06			CR388854	-1.8529	-2.38587	-1.90971	-2.14822	unmapped	unmapped		ACCTGTGTAAGTTTATGTAGGTTATGAGGCTGTAACCTCATTGTGAACTGCCGAGCTTTT
A_87_P025384	-2.07332	0.294413	7.9962e-06	6.57458e-06			BU481546	-1.72964	-2.00554	-2.11677	-2.44134	chr18:4112004-4112063	18p13		GGCACCACAGGGCGGTGCATGGTAATATGGCGGCGCCGCTATATGTGTTCAAATGAGAGT
A_87_P032337	-2.07252	0.272527	5.0979e-06	4.38275e-06			BU232461	-1.80011	-1.87711	-2.2841	-2.32875	unmapped	unmapped		AGCAAAACCATATCCTTGTTTTGTTAACGCTTCCAAGGACATGATGTCTTGGGAGGGCAG
A_87_P010352	-2.07001	0.383999	3.76574e-05	2.7126e-05			CV859797	-2.26153	-1.8707	-2.50166	-1.64617	chr4:62190126-62190067	4q22		TTCCCATTGTACATAGGTTAGGTCTGATATTTTTCTGGGCCAGCTAAATGGAAATGTCTT
A_87_P003339	-2.06995	0.215666	1.29313e-06	1.33312e-06			TC215128	-1.81517	-1.99453	-2.15012	-2.31997	chr12:19173741-19173800	12q12		AGAGTCTGGTTATTCGCTTGCAAGCAACCAAGTACCCCTTTGCATCCAATAGAGATTGAA
A_87_P033081	-2.06851	0.513041	0.000194696	0.000134729			BU214203	-2.41143	-1.74235	-2.59188	-1.52838	chr1:126908409-126908468	1q31		AGTGTCTTTTTCTGAAGTTTATTTATCACCTCACACTTTGAACAATTCTGCAGCAAAGGC
A_87_P016814	-2.06802	0.120718	4.1173e-08	1.08185e-07	HEPH	hephaestin	CR385937	-1.96801	-1.99072	-2.07914	-2.23421	chr4:1425448-1425389	4q11	GO:0005507(copper ion binding)|GO:0016491(oxidoreductase activity)	TTACTCTGTTGCCAGAGCTGAGTTGGGCATTGTCTCACAACCAAACTGTGAGCCTTTATT
A_87_P018848	-2.06561	0.172132	3.43713e-07	4.78539e-07			CR338774	-1.95156	-1.98894	-2.32193	-2	chr2:61868187-61868246	2q16		ATTCCATCCCTGCTATGAAATTTTCTTGAGCGATTCAAGAATAAAATACATGAATACCCC
A_87_P041268	-2.06292	0.36254	2.75873e-05	2.03384e-05				-2.52725	-2.00814	-2.07244	-1.64386	chr2:025489511-025489570	2q12		TTCCATCTTTGCTCAATCTTTGTTGTTTAATGAATGCTACATTTTTGTCTTGAATGGGCC
A_87_P030389	-2.06242	0.680484	0.000914117	0.000650605			BU298050	-1.60164	-2.58784	-1.35976	-2.70044	chr3:93273559-93273502	3q33		AACATATGGATAAGCCTTGGGGGGTGTCAAGAAGTGAACCTGCAATTCCAGAAAGAAACA
A_87_P039915	-2.06179	0.855434	0.0029387	0.00218401				-2.81441	-1.25394	-2.78752	-1.3913	chr1:081516503-081516562	1q21		CGTGAAAGACTGGAATGCTCTATGCTGGCTTTTAAGAAGTTGAGCAGAGCACTTTTGTGC
A_87_P000299	-2.06103	0.228272	1.85587e-06	1.79238e-06			TC227059	-2.38168	-1.84155	-2.02089	-2	chr5:20991397-20991338	5q13		AGGCAAAGCAGAATGCTGGGATCCAGCTGCAAGCTCGCATTTCTGTTTAAATACCATCTT
A_87_P033122	-2.05704	0.357302	2.57868e-05	1.91661e-05			BU213336	-1.90789	-2.36177	-1.62162	-2.33686	chr3:46929678-46929737	3q21		ACAAACACGGATGTAATCCCTGCTCCTCTGCAGAGCGCTTTGTGGAGCCATGCTCTGACC
A_87_P017358	-2.05637	0.233878	2.17042e-06	2.06904e-06			CR382434	-1.92096	-2.11093	-1.83267	-2.36091	chrZ:288233-275714	unmapped		ATTCTTCGTTCTCCATGTACTGCATGCTCTTCCTAGCACTTTATCTGCAGGCCAGAATGA
A_87_P014309	-2.05596	0.380083	3.69212e-05	2.67136e-05			CR390198	-2.16449	-1.72598	-2.54629	-1.78708	chr18:3316445-3316386	18p13		GAATGAGATTACTGCGCTACCTGAATGCACACAATGAGATTATTCCTGTAAATTAGCCTT
A_87_P034479	-2.05288	0.146278	1.35322e-07	2.46293e-07			BU114749	-2.25634	-1.98672	-1.91717	-2.05128	unmapped	unmapped		CTGATGTCTAGGGAGTTGCAGGGCCAGTACTTAGTCCAAAGACTGACCCTTATTAAGAAA
A_87_P028721	-2.05236	0.103567	1.72416e-08	7.00327e-08			BU373263	-2.0264	-1.94298	-2.19208	-2.048	chrZ:17750210-17750269	unmapped		TTGATCCGTTGCCATGCCTTATATTTATATTGCATATGCCATTGTCATGTCATTGGTAAA
A_87_P038343	-2.05209	0.311975	1.19066e-05	9.42601e-06				-2.39982	-1.82312	-2.22893	-1.75651	chr2:054976925-054976867	2q16		CCTTAGTGGCATACTTTTAAAAGATGAATGCTATCTTATGTCTGGGAATAAAATTGAGGG
A_87_P023814	-2.05056	0.187489	5.96382e-07	7.18353e-07	LOC423256	CGI-146 protein	BX931703	-1.92218	-1.99256	-1.95904	-2.32847	chr5:24447834-24447893	5q13		GGTGCTGATGTTCTTACAACCACCAGTTTTCATTATTCAAATTGAAGAGCTCAAATGACT
A_87_P017899	-2.05003	0.577813	0.000393332	0.000275763	SLC9A3R1	solute carrier family 9 (sodium/hydrogen exchanger), member 3 regulator 1	CR353503	-1.50213	-2.27772	-1.66318	-2.75708	unmapped	unmapped	GO:0005515(protein binding)	CTGTGGATGTTTTGTTTCTGTGTTTTGCAATCAGGTGTTGTATTGTCAAGCTGAAGAGAA
A_87_P024284	-2.0459	0.201713	9.3263e-07	1.03108e-06			BX930460	-1.75417	-2.18059	-2.06747	-2.18136	unmapped	unmapped		GGGGGCAGCCCCATGGCATGGACTGATGGCTTCCAGCACCACTGTACAGCATTTGTTTTA
A_87_P023690	-2.04528	0.228778	1.9674e-06	1.90586e-06			BX932022	-1.79742	-2.0542	-1.98176	-2.34772	chr9:19204821-19204880	9q13		GTTCACATTGAACGCTTGAAGAACAAAATCACAGTGACATCGGAGAAGCAGTTTTCTAAA
A_87_P015162	-2.04244	0.246895	3.10867e-06	2.85346e-06			CR388889	-2.21213	-1.69825	-2.23065	-2.02874	chr13:10489191-10489132	13p13		CCTTGCACACTCTATGCAAAATTTTGTAAGCATTGCAATAATGCTATGAATTACACAAGG
A_87_P035254	-2.04203	0.209835	1.19151e-06	1.26297e-06	RTN1	reticulon 1	AY164724	-1.83132	-2.31124	-1.9306	-2.09498	chr5:51515809-51515868	5q21		GCTTCTACGTCACTGGGTTGCTGGTTGGATTCATCTTTATTAACTATATAGAATTGTAGA
A_87_P017648	-2.03994	0.100967	1.53574e-08	6.7174e-08			CR353923	-1.94031	-1.98529	-2.06339	-2.17078	chr5:441066-441125	5q11		AAACCACCAAAAAGCTAAAGCAGATCCATAACAGGCCCTTAGAAACTGAAGCTTTTTTGT
A_87_P025870	-2.0395	0.167015	3.09808e-07	4.47613e-07			BU467159	-1.93706	-2.12682	-2.22797	-1.86617	chr3:92838611-92838670	3q33		AAATTCTCATTGAGCTTAATGGGAGTTTTTGCCTCAAGGGCTGCTAGCAGGATAGGTGTC
A_87_P015789	-2.03805	0.207355	1.12342e-06	1.20251e-06	PDZRN3	PDZ domain containing RING finger 3	CR387480	-1.79502	-2.00133	-2.05659	-2.29927	chr12:16536966-16536907	12q11		GATGACTACTGATGATGATGCCATAAGTGAAATGAAGATGGGCCGCTACTGGAGTAAGGA
A_87_P006979	-2.03741	0.201962	9.62915e-07	1.05542e-06			TC199001	-1.96966	-2.21555	-1.78227	-2.18215	chr17:10462667-10462726	17p14		GTTGGGTTGATGAGGACACTCTGCATTTCTCCCAGTCAGCTGTAAGGAAGGTATTGAATT
A_87_P020034	-2.0365	0.318222	1.39693e-05	1.09331e-05			CO759668	-2.03435	-1.65408	-2.43323	-2.02433	chr1:33363065-33363124	1p11		AGCTTGCCATCAGTTATAACAACTGCAGTGTTCTCTTATTCCGAGTCGTGTATGTTTTGG
A_87_P027456	-2.03466	0.223691	1.77654e-06	1.7486e-06			BU422489	-1.98258	-2.12404	-2.27937	-1.75265	chr3:2922789-2922848	3p13		TAGGAACTGAAATGATATGCAGGCATCGAAATTCCTGACAATCACCGCTTCGAGCAGACA
A_87_P019318	-2.03127	0.108525	2.42566e-08	8.2396e-08			CO770169	-2.13984	-1.91427	-2.10557	-1.96542	chrUn:36678652-36678593	unmapped		AACATCCCCTCCAACCAGCATTCCTTGCTGGGCCTGCCATCAGTCAAAAGGAACTCAAAG
A_87_P014365	-2.03034	0.0617438	8.31169e-10	2.26058e-08			CR390110	-1.9497	-2.0453	-2.02746	-2.09891	chr1:77643984-77644043	1q21		GTTTATAGAATTGTTTGGGTATCATTTGATTTGCTACTAAACCAGCTATATTTCTGCCGT
A_87_P016594	-2.02836	0.124382	5.52573e-08	1.35244e-07			CR386271	-2.0555	-2.07586	-1.8485	-2.13358	chr10:1771481-1771540	10q11		TGGTGCTTTGTTGTTGGGCCGTTGTAAAATAATGGGGTACATATGTGTCCACCTTGGCAA
A_87_P002383	-2.02569	0.0755843	2.83069e-09	3.31001e-08			TC222501	-2.09866	-2.01963	-1.92318	-2.06131	chr2:113927691-113927750	2q24		AGTTCTCATGTGCTTTAAGGTCAGGGGTCCTTCTGTGCGGTTTACTTTCTAATGCTTCTA
A_87_P018356	-2.02459	0.128685	6.84517e-08	1.55612e-07	SEPN1	selenoprotein N, 1	CR352801	-1.94148	-2.19221	-1.90782	-2.05686	chr23:1894988-1894929	unmapped		AGCCAATTTTGATGACCCTTCTACTGCAACTTACCTCCAGTTTCTGAAGGAAGGACTGCA
A_87_P035149	-2.02214	0.260746	4.54437e-06	4.01714e-06	MAP2	microtubule-associated protein 2	AY524980	-1.94107	-1.97247	-1.78223	-2.39278	chr7:2502575-2502634	7q11		TAGAAAGAATCCTAGGACGCTGTGGACTTAGATGAAGATAAAAGAGATTAAGAGTTTGTG
A_87_P005247	-2.02024	0.575616	0.000417166	0.00029278			TC204531	-2.58721	-1.44456	-2.43758	-1.61162	chr8:014580490-014580433	8q12		AAGCTTTCTTCCCCCATGCTACATATTTGGAGATTTCTTAATTGATTGTATATGACCGAT
A_87_P010190	-2.01919	0.522541	0.000246333	0.000171402	C9orf58	chromosome 9 open reading frame 58	CV860684	-2.59991	-1.58015	-2.32193	-1.57478	chr17:4263742-4263683	17p14	GO:0005509(calcium ion binding)	AAACCAAAACTGTAACGGAGAGAAGAATTGTAAGAGCAGCACCGGTCTACTGTAAAGGCT
A_87_P013097	-2.0164	0.405485	5.97488e-05	4.24408e-05			CR405942	-2.30223	-1.56579	-2.41098	-1.7866	chr12:16828560-16828619	12q11		TGAAACTTGTTCTGGTCTGCATTTGGGATCACTGCATCAACAAATAAACTCTGGTACAGT
A_87_P002914	-2.01585	0.201258	1.00455e-06	1.10589e-06			TC218857	-2.08856	-1.93571	-2.25385	-1.78528	chrZ:17749225-17749284	unmapped		TTGTCAGCATGCAAAACAAGATATGGGAGCACTTTAGAAAGACCGGAAGCTACTTAATTA
A_87_P012666	-2.01556	0.0898369	8.20505e-09	5.28134e-08			CR406608	-2.01832	-1.95007	-1.9522	-2.14166	unmapped	unmapped		ATGGATGATTGGGGATGCAGCATCATAGCAGGGACCCCATATCGCGACAGTGGCACCTCA
A_87_P017329	-2.01546	0.164767	3.06702e-07	4.49334e-07			CR385129	-2.21566	-2.0811	-1.91194	-1.85316	chr15:9029912-9029853	15p16		ATACTTGTAAAATGGAGAGCTGATGAGAAAAACGCTGATGTGCAACTCAGTGGGTCGGGT
A_87_P004145	-2.0137	0.361336	3.1104e-05	2.28702e-05			TC207228	-1.99084	-2.44942	-2.0482	-1.56635	chr7:521112-521289	7q11		AAGGACCTGCTGGTAATGATGGTACTCCAGGACGAGATGGAGCTGTTGGAGAGCGTGGTG
A_87_P006505	-2.01286	0.365462	3.32849e-05	2.43541e-05			TC202085	-2.1263	-1.59215	-2.45251	-1.88046	chr3:65754377-65754318	3q24		TAAGCTGCCTATGGCACGGGCAGAAAGGATTCTGTAGTACTGAAAGGAAAGTCCTGAAAA
A_87_P023573	-2.01006	0.135781	9.8427e-08	2.02326e-07	TMEM26	transmembrane protein 26	BX932258	-1.86615	-2.03405	-1.9542	-2.18585	chr6:7912109-7912168	6q12		AGGGCCTATTTCTATGGTGAAACTGACTTTGAGCACAATTCATCGCTTCCACTAAGAGAT
A_87_P016678	-2.00915	0.183071	5.84329e-07	7.19158e-07			CR386143	-1.87465	-1.91307	-2.27715	-1.97173	chr3:91193213-91193154	3q33		ATGGGCTACCAAGGTAGTAAAGAAAACCAGAGTGCACCTTTCAACATCCTCTTGTTAATT
A_87_P037853	-2.00789	0.883958	0.00392102	0.00296955	SOX10	SRY (sex determining region Y)-box 10	AF152356	-1.01694	-2.78356	-1.50834	-2.7227	chr1:47763886-47763945	1q11	GO:0003677(DNA binding)|GO:0005634(nucleus)|GO:0006350(transcription)|GO:0006355(regulation of transcription, DNA-dependent)	CATGGCCGGCTTCCTTGCGTCAGTGTTGTGCAGCAGTCCTGCCTAAGATTCACACATGCA
A_87_P000583	-2.00771	0.658327	0.000884679	0.00062983			TC226540	-2.39663	-1.50639	-2.73148	-1.39635	chr4:38691953-38692011	4q21		TTTTCTACAGCAGTCAGTGCTGACAGATACCCTCTTTGAAGTCTGAGGTCAATCCATCCA
A_87_P007363	-2.00738	0.161438	2.78206e-07	4.20913e-07			TC195924	-1.93916	-1.81107	-2.14161	-2.13769	chr28:2804375-2804316	unmapped		TTGGTGCAGAGATGGGGGCTGGGGAGCCCTGGCTTTTCTACTGGTTTGGACTGATCCATT
A_87_P015790	-2.00571	0.263905	5.1164e-06	4.46024e-06			CR387479	-1.92206	-1.9058	-2.39338	-1.80158	chr2:22955224-22955165	2q12		CCAGATTGTCTGCAATCAAGTAGAAAGCACTACAGGTGTCTCTGTAAATATACGAAGTGT
A_87_P024944	-2.00546	0.133289	8.93469e-08	1.89268e-07			BX271527	-1.92721	-1.97324	-2.20218	-1.91922	chrZ:31900988-31901047	unmapped		TTGGGATTGGAGCGGGGTTGGGTTTTTTGGAGGGGGGTCTGCGCCCCTTATCTAGTAATT
A_87_P003738	-1.99897	0.0950246	1.20626e-08	6.22729e-08			TC211415	-2.00987	-1.86724	-2.09341	-2.02538	chr6:11479310-11479368	6q12		CCTACCTACAGATCCATAGGTCCATCCAGCATGCAGCAGTTTTTTGGGGATGATTTTCTT
A_87_P029657	-1.99862	0.472112	0.000148348	0.000102756			BU327948	-2.31011	-1.4535	-2.467	-1.76387	chr14:645952-646008	14p22		TTCACAGGCCCTGATTTCAAGACTGCACTTAAACAGTGCATTTAAGTAAGGAGAAAGAAA
A_87_P007659	-1.99732	0.728157	0.00153486	0.00111018			TC193286	-2.6045	-1.41118	-2.64943	-1.32415	chrZ:017348043-017347984	unmapped		TGTTAAAGTGTCTTGAGACTGGGAAAAACAGAGGCCTTAAAGTGAGCGATGTAAATTTGT
A_87_P029190	-1.99665	0.145408	1.54101e-07	2.78333e-07			BU354713	-1.9326	-1.8764	-1.97075	-2.20688	chr20:12768996-12769059	20p12		ATTTTTAATGGGGGAGATGGATTCTGGTGTCAAATGATATTACTGTGATGCTAATGTTTG
A_87_P004800	-1.99571	0.279174	7.32492e-06	6.20832e-06			TC205746	-2.0648	-1.84715	-2.35466	-1.71621	chr17:10564244-10564303	17p14		AAACGTTGTTATGAGGTCTTCACCTGCAGTGAGGCTTGCAGAAGGAAATCCTGGAATGAA
A_87_P036083	-1.99409	0.085279	6.40604e-09	4.77779e-08	CDCA1	cell division cycle associated 1	AJ720907	-1.91052	-2.02373	-1.94198	-2.10011	chr8:5513803-5513744	8q11		TTCTGCTCTGGGTGGTATTGGATCCTCATCTGTGTTAATTCAAGTCCATGTTTGGGTGCT
A_87_P006032	-1.9939	0.913093	0.00473256	0.00363973			TC202952	-1.13057	-2.50549	-1.32353	-3.01603	chr5:34790479-34790420	5q21		TAAAACATTTATTTTGGGCCCTGTGGCTCATGACACTGGGAAAAACCGTAAGCTGTACCT
A_87_P021851	-1.99327	0.114125	3.66799e-08	1.08114e-07	CCNG1	cyclin G1	BX935990	-1.94105	-1.92412	-1.94395	-2.16396	chr13:2843761-2843820	13p13		CAGCCTGAGACCTGTTCACAGACAGATAAAGATTCGAGAAACATCTTAATGAAGAACTTG
A_87_P017940	-1.9886	0.15264	2.10776e-07	3.49774e-07			CR353433	-1.84388	-2.04376	-2.17812	-1.88864	unmapped	unmapped		GAACACTCTTGTTCCTTCCAAATGTTTGTGTTTTCATTTGTAACAATCAGAATTTCGTGG
A_87_P023169	-1.98568	0.149355	1.86785e-07	3.22335e-07			BX933159	-1.95337	-2.1334	-1.79124	-2.06472	chr3:89959331-89955467	3q32		TCAAACTTTTGCAGCTAATTGCAAAATCCCAGTTAACGTCACTGAGTGGTGCAGCACAGA
A_87_P006423	-1.98438	0.218059	1.77153e-06	1.76989e-06			TC202251	-1.88354	-2.2545	-2.05003	-1.74943	chrZ:14861797-14861856	unmapped		CCTCCTCCCAGGCTACTAGGAACCAAGCAAGACAGAAAGTCTAAAAACCAATACGACAAA
A_87_P010976	-1.98313	0.250187	3.99664e-06	3.61921e-06			CR524320	-1.64777	-2.16941	-1.93622	-2.17913	chr1:50691980-50692859	1q12		TGGTTCTTTGAGAATCAGGGATAACCCCACAAAACACTTGACTGCACATTGTTATTATTA
A_87_P012477	-1.9819	0.0806192	4.74715e-09	4.30041e-08	PLOD2	procollagen-lysine, 2-oxoglutarate 5-dioxygenase 2	CR406861	-1.89419	-1.94569	-2.08138	-2.00635	chr9:10901589-10901530	9q12	GO:0005783(endoplasmic reticulum)|GO:0008475(procollagen-lysine 5-dioxygenase activity)|GO:0019538(protein metabolism)	TTGGTTCCTTACGTAAACAATTATTTATAGTTTCCTTCTGGAAGATGGTGATACACGAAG
A_87_P018341	-1.9817	0.253942	4.38079e-06	3.93597e-06	NLN	neurolysin (metallopeptidase M3 family)	CR352823	-2.23556	-1.7791	-2.16422	-1.74792	chrZ:3971320-3971379	unmapped	GO:0003824(catalytic activity)|GO:0004222(metalloendopeptidase activity)|GO:0006508(proteolysis)|GO:0008270(zinc ion binding)	GTAGTGACACATGTATGGAATGACCTGGAAATGTCAATGTGTTTCACATTTTAACTGTGT
A_87_P017019	-1.98056	0.0597479	7.92092e-10	2.37085e-08			CR385639	-1.91514	-1.97853	-2.05984	-1.96872	chr21:4617128-4617187	unmapped		GTTGTATAAAGCTAATTTCTTTGGCACTGTCCTGACAAAAGCTTCCAGAGCTTGTAACCG
A_87_P007510	-1.98033	0.410905	7.14085e-05	5.05361e-05			TC194613	-1.45457	-2.33597	-1.85426	-2.27652	chr4:2335608-2335548	4q11		CTTGCCAGGGGAAAAACAAAGCCAATGCTTCTCTTAATGTTGTTTCCATTTCTTATTAAA
A_87_P016353	-1.98018	0.258027	4.83297e-06	4.26872e-06			CR386611	-2.27603	-1.85093	-2.09889	-1.69485	chr1:67878597-67878656	1q12		AGCCTGTTCCAAAGCCTATTGATGAGGTTATTGTCATTGCCCTCGAGTGTATAATGTAAA
A_87_P010755	-1.9788	0.299997	1.17152e-05	9.42601e-06			CR733327	-2.00414	-2.07539	-1.56246	-2.27322	chr1:123347856-123347797	1q22		TTGGGAGAAGTGTTGTCGTCCAGCCTAAGCTCACGCTTAGTGCTGAAAAAATCCACTAAT
A_87_P032407	-1.9785	0.376174	4.33715e-05	3.15598e-05			BU230248	-2.19427	-1.71017	-2.39502	-1.61453	chr1:171612329-171612275	1q34		TCGAGTATAAGGCCACGGAGGAGTGTATCTTTTACTTAGTGTAGGAGCTTAAGCTGCTGA
A_87_P009969	-1.97598	0.338546	2.38226e-05	1.80919e-05			CV862102	-1.57202	-2.20206	-1.82645	-2.30337	chr3:79838239-79838298	3q31		TAAATGTAGGCAAGCAGTTAATGGATAATAGAGCTGACTTGCATAAATGATGCAGCTGTG
A_87_P034345	-1.97517	0.348341	2.81525e-05	2.10125e-05			BU118504	-1.47524	-2.16576	-2.00749	-2.25217	chr23:4984174-4984233	unmapped		ATTGAGCACCAGTGCTGAACCAAGTGGCCCTCCATTCTGTTGCGCGCTGTGTCCTTCTCT
A_87_P035979	-1.97407	0.245895	3.70855e-06	3.39046e-06			AJ721047	-1.65059	-2.24829	-2.01173	-1.98568	chr3:13598802-13598743	3p11		TCCATAAGTTCCTTCCTGCAGTGCAAGAAGTGTATACTGCTCAACATTCCCTGTAATAAA
A_87_P023082	-1.97212	0.547065	0.000360626	0.000253334	LOC419892	similar to dJ109F14.3 (novel putative ring finger protein)	BX933338	-1.31578	-1.98808	-1.93054	-2.65408	chr26:2646904-2646845	unmapped	GO:0003676(nucleic acid binding)|GO:0005515(protein binding)|GO:0008270(zinc ion binding)	TCCCCTGGGTACTCGCTGGGTGCTCTTGGCTTCAAGGAAGCATCTTCTGGGAATGGAGTT
A_87_P017482	-1.97165	0.177271	5.39789e-07	6.91319e-07	LOC419594	hypothetical gene supported by CR354190	CR354190	-1.73549	-2.07541	-1.94047	-2.13525	chr23:2117691-2117632	unmapped		GTTTTCTTTTTCCTTTTCTTTAAACAAAGCTTTCCTTCTCCATGAGACTCCCCGTGCGCA
A_87_P030445	-1.9695	0.273585	7.03081e-06	6.0106e-06			BU296336	-1.96326	-1.77364	-2.35841	-1.78269	chr21:004251471-004251529	unmapped		TGACCAGGTTAAGCATCCCTACGCCTGGATCCCACGTGGCACCAGGGAGGGTCCTCTCTT
A_87_P019993	-1.96838	0.137043	1.17855e-07	2.37682e-07			CO760181	-1.79015	-1.99126	-2.12346	-1.96864	chr3:74137220-74137164	3q24		TGACCGTCCTTCTGATAAATGTTGGAGGTGTTGTTTAGTCCTCGAAAAGCAATAAGCAGC
A_87_P020082	-1.96811	0.330149	2.10829e-05	1.62068e-05			CO758830	-2.14079	-1.72312	-2.34671	-1.66181	chr1:166641168-166641109	1q33		GTAAATCTGATGCACATCTGAGACACTTTTGTTCTGACAACTATGTAACTTATTCACTCT
A_87_P031247	-1.96782	0.247263	3.90363e-06	3.5606e-06			BU267054	-1.81323	-2.2491	-1.71425	-2.09472	chr3:19049155-19049096	3q11		TCTTACAGGAGTGATGAGCAGATACCTGCAAGCGAAATATTTGTCACAAATGCCAGGCCT
A_87_P003761	-1.96737	0.315559	1.62595e-05	1.27629e-05			TC211070	-2.06301	-2.22045	-2.08	-1.50601	chr1:45634848-45634789	1q11		TTACCTTGTCTTTGCTTGGAATGTGTGGATGTAGTTCCTACTGGCCCTTGATCAAGGGTT
A_87_P026652	-1.96416	0.277506	7.76335e-06	6.56673e-06			BU448346	-1.62077	-2.15669	-2.21941	-1.85978	chr4:10743070-10743011	4q11		ATCCTCCATGGGCTTTACTTCCTTGCTGCAGTTATAGCTGTGCTGTGAATCATCATGATC
A_87_P008174	-1.96124	0.265928	6.10232e-06	5.30576e-06			TC187882	-2.15746	-1.61548	-2.1825	-1.88952	unmapped	unmapped		ACAAGTGTATAAAGAAGCTCCTGAAACCAGGCAGAACAGCAAGGGAGATGCTGATTCTGT
A_87_P029235	-1.95907	0.929412	0.00558767	0.00435869			BU352028	-2.64957	-1.078	-2.86681	-1.24189	chr4:54146352-54146293	4q22		AACAGATCTGCTGGGACTAGCAATTTATGCATTAGCTTATTTATCTGGGGAGTCTAGACG
A_87_P040681	-1.95883	0.251876	4.47015e-06	4.02501e-06				-2.2386	-1.66705	-2.08069	-1.84899	chr4:012696359-012696419	4q11		TTTGGCCCAAAATGTGGGCTTGTGTGTGATCTCTTAAATGTACGGAAGTCTAGCTAATTA
A_87_P014715	-1.95645	0.387674	5.49323e-05	3.95138e-05			CR389601	-2.40279	-1.56015	-2.14747	-1.71539	chr14:3780360-3780301	14p22		GACAGCACTGACAGCAACTTTATGGCTTTCCTCATAGGGAGCAGATTTCCTGACTCAAAA
A_87_P003415	-1.95555	0.0442938	1.42131e-10	1.65971e-08			TC214445	-1.90216	-1.9383	-1.97986	-2.00188	chrZ:31903389-31903448	unmapped		GGCTTTCTGTATGTTAACCACTTCAATGTTATCCTGCTTCTGTTTTATAGTGACTGTGAG
A_87_P009394	-1.95537	0.292166	1.07637e-05	8.80872e-06	LOC396511	collagen alpha-1 chain	M17607	-1.6424	-2.11078	-1.78761	-2.28069	unmapped	unmapped		ACGGGCTGACGTACAACGATAAGGATGTGTGGAAACCCGAACCGTGCCAGATCTGCGTCT
A_87_P023786	-1.95479	0.059784	8.59881e-10	2.54212e-08	LOC415806	similar to NAD(P) dependent steroid dehydrogenase-like	BX931784	-1.88998	-1.96639	-2.03125	-1.93153	chr11:15933868-15933809	11q11		CCACCTGCAGTTATATTTTCACCCTGAAAGATGAAACACTGAGTATGGAGGACAGGATTT
A_87_P034998	-1.95224	0.153763	2.45744e-07	3.97135e-07			BF381416	-1.76644	-1.89583	-2.02921	-2.11748	chr23:1365200-1365259	unmapped		GCGTCTCCTGTGTAATAAAGTAAATGTGAAAGCTGGGAAGGGAGGCTTGTTCTCCCAATT
A_87_P038959	-1.94993	0.35577	3.42326e-05	2.52205e-05				-2.06064	-1.70394	-2.40344	-1.63169	chr1:105776968-105776909	1q22		ACCTGGTGCTGGCTTTCTTCTGCAATCTAAACCGAAAAGCTGCTATTGGAATGTAGTCCT
A_87_P028255	-1.94959	0.203214	1.29644e-06	1.39659e-06			BU387980	-1.8316	-1.80003	-1.9224	-2.24431	chr15:9971-9912	15p16		TGCAAAACACCTTTAATCACTTTGCAAATTCTCCATCATTATTAACAGAACGACCATGTG
A_87_P028547	-1.945	0.667423	0.00112255	0.000805337			BU379698	-2.29356	-1.06268	-2.59523	-1.82852	chrUn:122879872-122879814	unmapped		AAACCTCACGGGCTTCTGTTATACTTGGGCACTTTATCCACATTTGTGCTAGATCCTCGA
A_87_P016949	-1.94498	0.323752	2.0159e-05	1.56677e-05			CR385750	-2.1501	-1.68839	-2.29103	-1.65039	chr6:17146896-17146955	6q12		ATTTGTCATGAGTACTTCCGAGAACGCCATCATTTATCCCGGCACATGACCTCTCACAAT
A_87_P001664	-1.94408	0.235304	3.13206e-06	2.95537e-06			TC223994	-2.1501	-1.82343	-2.13102	-1.67177	chr9:10614909-10614968	9q12		GTTAGATGAGCCTTTTTGCCCACATTTACTGTGCCGCTCTTATTCACTACTGCACACAGT
A_87_P011391	-1.94183	0.212613	1.7341e-06	1.76881e-06			CR523753	-1.97314	-1.91811	-2.19692	-1.67915	chr8:25944417-25944358	8q13		ACTTTTGTAGAATACAAAATGAAAGTTTGTATCTGCGAAATTATTGCTGTATAAATGTGC
A_87_P024286	-1.94107	0.442015	0.000120787	8.4157e-05	RASD1	RAS, dexamethasone-induced 1	BX930456	-1.63051	-2.32295	-1.4923	-2.31851	chr14:6888585-6888526	14p22	GO:0000178(exosome (RNase complex))|GO:0005525(GTP binding)|GO:0006886(intracellular protein transport)|GO:0007264(small GTPase mediated signal transduction)	ACTTTACGTAGGTATCGGTTGTCATCGACATGAACAAAAACCTTCGAGTGTTTCTACCGT
A_87_P005574	-1.9367	0.263983	6.29291e-06	5.49398e-06			TC203776	-2.04904	-1.87553	-2.22047	-1.60178	chr1:81432425-81432484	1q21		GCTCCACAGAAGGTGCCTGTGTATATAACTCCTTTGTATTGCTTTCTGCAGAGTCCCTTA
A_87_P010726	-1.93622	0.116513	4.93697e-08	1.36872e-07			CR733418	-1.90896	-1.78294	-2.01675	-2.03624	chr19:201533-201474	19p14		AGACCCCTTCGGTCAGCCGGGACCCAGCTTGGTGCAGCCTTTTTCAGAAGACACACAATA
A_87_P030019	-1.93583	0.485606	0.000207338	0.0001449			BU314221	-2.28673	-1.58298	-2.41629	-1.45733	chr6:4594101-4594160	6q12		ATCACTGAGACAACATCAGACCTCCCCATCGCCGCAGGAACCCCGCTGATAGACATTTTT
A_87_P016382	-1.93327	0.418674	9.10016e-05	6.43637e-05			CR386573	-2.16307	-1.66353	-2.40018	-1.50632	chr4:55240350-55240409	4q22		TAGAATTTGAGCCCTCTATGTACACATGGCAGACACATGCATGTGTCTCTTGAAGAATGT
A_87_P003265	-1.93312	0.149136	2.17232e-07	3.67598e-07			TC215817	-1.98122	-1.86802	-2.11486	-1.76837	chr26:88922-88863	unmapped		GTGGGCGTGCAAAAACTCCACAGCTACTTGGGCTTTGCTTCCTTCTTTGCTGGGATAGCA
A_87_P034225	-1.93246	0.324187	2.10899e-05	1.62936e-05			BU122556	-1.52026	-2.12524	-1.83706	-2.24729	chrUn:120030473-120030532	unmapped		ACCTCCAAAGTATGAGGATATCCAGGAAAAAGCACCGGGAAGCCAACAGTTGACTTAGAA
A_87_P031542	-1.93246	0.0442959	1.52668e-10	1.78268e-08			BU255099	-1.98466	-1.88001	-1.91824	-1.94692	chr7:35802833-35802892	7q13		ACGTGGGTTTTAAGAAGACTGCGCTACTTTGAATGGATAAACATAAACTGCTCCACGTTT
A_87_P017327	-1.93044	0.138681	1.42071e-07	2.76668e-07			CR385131	-1.75406	-1.96546	-2.08878	-1.91346	chr23:2119762-2119703	unmapped		GCTGTTTGATTTAATGTTTGTCCTAAAGAAAGCTGAAGTGACCTTTCAAGATAACACTTG
A_87_P012718	-1.92749	0.15335	2.60911e-07	4.22027e-07	UPP2	uridine phosphorylase 2	CR406530	-1.88628	-1.87652	-1.79751	-2.14965	chr7:36925140-36925199	7q13	GO:0003824(catalytic activity)|GO:0004850(uridine phosphorylase activity)|GO:0005737(cytoplasm)|GO:0009116(nucleoside metabolism)|GO:0009166(nucleotide catabolism)	GCTTGCAAATGAATTTTGGCATTTTTAGAACAGTGACTTACAGGATTCAAGAGTTCAGAT
A_87_P040939	-1.92575	0.355019	3.6334e-05	2.67952e-05				-1.58074	-2.38143	-1.71989	-2.02094	chr7:013457793-013457852	7q11		GCTACTGCTCTCAACAATGTCACCATTTGCTACAACAACTTCCATGTGCACGACAGAGAA
A_87_P009400	-1.92436	0.216505	2.03596e-06	2.05135e-06	CRYBA1	crystallin, beta A1	M15658	-1.63091	-1.93857	-1.97645	-2.1515	chrUn:56920831-56920890	unmapped	GO:0005212(structural constituent of eye lens)	ACATCGAGCGCCTGATGTCCTTCCGCCCCGTCTGCTCTGCTAATCACAAGGAATCCAAGA
A_87_P015861	-1.92223	0.200814	1.31383e-06	1.43e-06			CR387374	-1.74345	-1.75331	-2.09983	-2.09235	chr4:25714355-25714414	4q13		TGTTTGATGGTACGAGCATACTTTGCTATGAAAGGAAAACACTGTATTCCTTATATGAAG
A_87_P036830	-1.92169	0.18725	8.69824e-07	1.03103e-06	LOC418068	similar to hypothetical protein MGC17943	AJ719825	-1.72174	-2.08886	-1.80257	-2.07359	chr1:50347112-50347053	1q12		CCATTCCCTTAAGAAGGTCCCTTCTTAAGAACTTGTTCTGACTCTGTCCTGACACTTGTG
A_87_P022797	-1.92165	0.446086	0.000134553	9.4054e-05	LOC427440	similar to hypothetical protein FLJ13231	BX933956	-2.26499	-1.60121	-2.34387	-1.47652	unmapped	unmapped		GTCATCTATTTTGCCCCTCTCAAACACCTAAAAAGTTCTGTTCTATTTTAAGAGCACTGC
A_87_P037377	-1.91959	0.454291	0.000149905	0.000104722			AJ442774	-1.32042	-2.30256	-1.81544	-2.23994	chr3:3041077-3041136	3p13		CCTGTGCTGCGGAGGCAAAAAAGAAGGGGAAGAACGCAAGGGATTGGCACCATCTGGCTT
A_87_P015367	-1.91712	0.340147	2.91473e-05	2.19781e-05			CR388580	-1.47982	-2.03231	-1.86519	-2.29115	chr12:18515966-18516025	12q11		TGCATGGTCAGTGGTTCAGGCAGACTAGGATTTCTCTCCACACCTTTGCTGATAGATATT
A_87_P014443	-1.9168	0.707583	0.00163606	0.00118878			CR389991	-2.28278	-1.30773	-2.73389	-1.3428	chr2:55993819-55993878	2q16		TAACATGTTGAAACCCAACTCCAGCAAAAAGTTAACGGTTGAATTTCACAAAATTCCTCT
A_87_P031829	-1.91627	0.731687	0.0019422	0.00142298			BU242909	-1.44361	-2.43082	-1.14799	-2.64268	chr4:10814760-10814819	4q11		TGAGCACCAGGACCTTTTGCAAACATCCAAAGGGCTTCAAAAGGAGCAGAAACAAATCCT
A_87_P029694	-1.91418	0.269375	7.58562e-06	6.52035e-06			BU326806	-2.00593	-1.64158	-1.76107	-2.24812	unmapped	unmapped		AAATCCCGATAGAGCATTCTGATTCATGGGTTGAACTATTACCTGGATTGGTGCCGTGTG
A_87_P031076	-1.90943	0.174527	5.95225e-07	7.68816e-07			BU272501	-1.83885	-1.83036	-1.79858	-2.16993	unmapped	unmapped		CTGGCATATGGTGTGGTTGTTATCTGCCATGTTGTGTCTCTTCCCAAACTCTCAGTCTAA
A_87_P034694	-1.90883	0.230867	3.11841e-06	2.97798e-06			BU107704	-1.92955	-1.57645	-2.05015	-2.07919	unmapped	unmapped		GGCCAGCGTCGGTGCCCGTGGTCCCAAATCTTGGCATAATCCCTTTAAGAGGGCAATTCA
A_87_P016322	-1.90717	0.564925	0.000514702	0.000363004			CR386670	-2.65093	-1.67308	-1.98368	-1.321	chr1:24236808-24236867	1p12		GAAACTGAGCTGATGCATTTTCTGCTTAGTCAGTTTTGACAAATTGATTCTGTAGATCAG
A_87_P037787	-1.90574	0.421738	0.000102829	7.23812e-05	SLC16A3	solute carrier family 16 (monocarboxylic acid transporters), member 3	AF204396	-1.59506	-1.92334	-1.60853	-2.49601	chr18:4671142-4671083	18p13	GO:0005215(transporter activity)|GO:0006810(transport)|GO:0015293(symporter activity)|GO:0015355(monocarboxylate porter activity)|GO:0015711(organic anion transport)|GO:0016020(membrane)|GO:0016021(integral to membrane)	GCACTGTCCTCAGCAGATCACACAAGCCCTGTTCCTAGGGAATGCTAAAAGGAAAATAAA
A_87_P000022	-1.90549	0.800641	0.00312671	0.00234333			TC227608	-1.3055	-2.5686	-1.12513	-2.62272	chr7:4697308-4697249	7q11		TCTGAAGCCTTCCCCATGAGTCTCAGCAGCATACAATAAGGCGTTGTTCAGATTGTAGTT
A_87_P037708	-1.90481	0.666834	0.00124543	0.000898157	CRMP1	collapsin response mediator protein 1	AF301547	-1.18851	-2.16993	-1.56083	-2.69998	chr4:79523410-79523351	4q24		GCACCCTTTTGCTGTATTAGAATAGTTAATGCATGTTACTGAGTTATTTATGCAAGTTGC
A_87_P011164	-1.90425	0.540978	0.000410573	0.000290243			CR524079	-2.09374	-1.11332	-2.33845	-2.0715	chr4:83161243-83161302	4q24		TCACACTGCATTTACCTTCATGGAGGAAAAAAGGCCATTTAGTTCTGCTGTCTGCCACAC
A_87_P024268	-1.90346	0.606177	0.000758099	0.000540051			BX930515	-2.45647	-1.41238	-2.39855	-1.34645	chr1:21480805-21480864	1p12		GTATTGATGCTAGTGAAAGAGTGTAAGCAGTTATCTGGACGAATTGTAGAGGAAGCCCAG
A_87_P012467	-1.89949	0.119037	6.29065e-08	1.64924e-07			CR406878	-1.92008	-2	-1.94996	-1.72792	chrZ:26765603-26765662	unmapped		CACTACTGAAGTTCTGTTTCATCTTTGTGAAAAAATATAGCTCCTTCCCAAAGGAGGAAA
A_87_P017108	-1.89541	0.224144	2.73146e-06	2.6731e-06			CR385503	-1.65498	-2.07164	-1.75459	-2.10042	chr9:145999-146058	9q11		TGTAATCAGTGTCTGTCAAACTGGATAGCAGTCAGTCCCAAGATGCTTAGGGACAGTTAG
A_87_P036838	-1.89516	0.159217	3.60727e-07	5.41853e-07	MXD4	MAX dimerization protein 4	AJ719815	-1.66553	-1.91547	-2.02219	-1.97747	chr4:83177157-83178050	4q24	GO:0005634(nucleus)|GO:0030528(transcription regulator activity)|GO:0045449(regulation of transcription)	ATCCACTGACTCTGAACAAGAAGTAGACATTGAAGGAATGGAGTTTACACCCGGTGAAAT
A_87_P036898	-1.89359	0.180747	7.69766e-07	9.51226e-07	LOC417254	similar to cofactor of BRCA1; negative elongation factor protein B	AJ719725	-1.77827	-1.78466	-1.85128	-2.16015	chr17:8973436-8973377	17p14	GO:0005634(nucleus)|GO:0016481(negative regulation of transcription)	TGCAGAGGTTTACTTTTCTTAAAGGTAGCTGAGTGAGTGTCTTCTTGTAGCTCTACTTAC
A_87_P015339	-1.8932	0.245798	4.73078e-06	4.29815e-06			CR388632	-1.73396	-2.16046	-1.64092	-2.03747	chr1:177252886-177252945	1q35		GTTTGCCTGCAAGGCATGGCAGCTGCTAGGAGTGAACTGTGGGTGTCCACAGCAGCTTTT
A_87_P017987	-1.89308	0.144069	2.00295e-07	3.59677e-07			CR353362	-1.8665	-1.71977	-2.06901	-1.91704	unmapped	unmapped		CCACTTTCTGGGTTTGGGAACAAGTGACGTTAGTACAACCCAGGTCAGAAATCAGCAAAT
A_87_P017076	-1.89272	0.0613152	1.21401e-09	3.06066e-08	CCNG2	cyclin G2	CR385553	-1.83511	-1.84763	-1.96214	-1.926	chr4:35484684-35484625	4q21		AATGCTTTGAATGCCTGCCTTGTGGTTTGTGTTCTAATTTTAAAGGAAAAACTTCCATTC
A_87_P024685	-1.89111	0.401582	8.14312e-05	5.79126e-05			BX929542	-2.47587	-1.73924	-1.78669	-1.56264	chr1:13238867-13238808	1p12		AAGGCCAATGGTGTTAGCTGGTGAGAAAGCCAAACAGGTCCAATGGACAAATGTCTATCT
A_87_P016012	-1.88954	0.144801	2.08743e-07	3.67744e-07			CR387154	-1.91079	-1.73899	-2.07955	-1.82885	chr2:134436007-134436066	2q26		TCTTCAGGCAGCAAAGATGTCTGTTACATCTAAACTTGAATAATAAAGTTTTACCACCAG
A_87_P016279	-1.88949	0.180497	7.73325e-07	9.55172e-07			CR386725	-1.74816	-1.98303	-2.09761	-1.72918	chr14:4554812-4554871	14p22		GAACAGAAGTAGTCCCAGAAAGTCATTATAAAGCAGTCAAATTTGAGGTAGAAAAGCAGC
A_87_P017983	-1.88677	0.187367	9.73265e-07	1.14241e-06			CR353372	-2.15987	-1.73913	-1.84713	-1.80094	chr2:120844086-120844027	2q25		CCAAGGAAAGCAATGACTGTTGTTTCCCTCTGTCTCTTTAATTGTATTAACCTCAAAAAT
A_87_P009912	-1.88669	0.251003	5.4591e-06	4.8966e-06			CV862420	-2.11566	-1.57525	-2.06243	-1.79341	chr7:13336426-13336367	7q11		AAAGATGGGTATTGCACAAACTTAAGACAAATGTCTGAGGGAATGCCATAGAATACTTGA
A_87_P008704	-1.88398	0.416923	0.00010283	7.25868e-05	LOC395568	alpha 1 (V) collagen	Z21816	-1.3979	-2.101	-1.70077	-2.33624	chr17:2920113-2918528	17p14		CAGATGGTTTACCAGGACCACCAGGGACAATGCTTATGTTGCCTTTCCGCTTCAGTGGAG
A_87_P024464	-1.87875	0.236761	3.97124e-06	3.71664e-06			BX930046	-1.88799	-1.54872	-2.10124	-1.97706	chr19:6032941-6033000	19p13		AAGCCAACACTCGTCTCTTGCTGGGGATGAGCCTGGACTCCTATGCTCGCTATCTGCTAG
A_87_P022759	-1.87374	0.100535	2.48807e-08	9.87401e-08			BX934054	-1.77622	-1.79793	-1.95554	-1.96525	chrZ:32411848-32411789	unmapped		CACAAACAGACTACACGTGGTCTTTCGCCTTCACTTTTCTATAGAACACTTTTACAAGGA
A_87_P000389	-1.87335	0.133514	1.35494e-07	2.79559e-07			TC226870	-1.69421	-1.87532	-1.90861	-2.01527	chr18:8759795-8759854	18p13		GTGCGTCCTCCTGGTCCCAACCCTGCCAGAGCTTTGCAGAGGGGTCTTTTTTGCTTGTTT
A_87_P037765	-1.87179	0.205915	1.7832e-06	1.87176e-06	FZD8	frizzled homolog 8 (Drosophila)	AF224318	-1.81358	-2.15927	-1.84341	-1.67088	chr2:12182295-12182354	2q11		ATGCCTTATAACAGACTGAATCAAAACATGTCTTAATTATACACCCCAGATAAATACGGG
A_87_P021390	-1.87067	0.225891	3.08926e-06	2.99261e-06			CD214789	-1.59236	-1.94388	-1.81633	-2.13012	chrUn:120429734-120429793	unmapped		TGCTATCCATACAGCCTCGCTTGCTGGTAGGATGCTGCTTTGTACCCATGCTGGATCGTC
A_87_P014106	-1.87039	0.432899	0.000132327	9.30993e-05			CR390509	-1.38953	-2.00984	-1.68526	-2.39695	unmapped	unmapped		ACAGACCAGCAGCATTCTGGGGGCTTTTCTGTCTGTCCTGGCTGTCACTGCTCCATCTGT
A_87_P020030	-1.86792	0.622945	0.000967012	0.000696692			CO759714	-2.43849	-1.30146	-2.37467	-1.35707	unmapped	unmapped		CCTCTGTGTCTCTTAAAAGTAATTAATAAAATACTCTTTCCCAGTATCCCGATTTGCACG
A_87_P001875	-1.86788	0.501056	0.000300157	0.000211887			TC223622	-2.02981	-1.26976	-2.45616	-1.71578	chr2:055812786-055812845	2q16		ACTACTGCTTTCAGGACACTATCAGTCAAAGTTAAATCAAAATGACTTCACGTAGGGATT
A_87_P032775	-1.86775	1.01933	0.010521	0.00860728			BU220555	-2.70907	-1.12776	-2.78056	-0.853611	chr1:41155716-41155657	1q11		ACCACGTTGATTTTGACAAGTAACTTGACAGCACTGTGAGTGGCAGGAGCAGTGTGATTT
A_87_P001223	-1.866	0.770331	0.00286718	0.0021396			TC224793	-2.59236	-1.12746	-2.46669	-1.27747	chr3:46213010-46213069	3q21		TACCTCCCTGAGTCAAATGAAACATCTGTGTCATCCCAAAACGCTTTCTCCTTGGGTGTT
A_87_P037990	-1.86536	0.097293	2.10088e-08	9.15545e-08	FZD1	frizzled homolog 1 (Drosophila)	AF031830	-1.891	-1.73467	-1.86715	-1.9686	chr2:21429769-21429828	2q12	GO:0004872(receptor activity)|GO:0004926(non-G-protein coupled 7TM receptor activity)|GO:0004930(G-protein coupled receptor activity)|GO:0007186(G-protein coupled receptor protein signaling pathway)|GO:0007275(development)|GO:0016020(membrane)|GO:0016021(	AAACAACTCACTTTTTTAATTATTTAGGACATTTTTAACCCGTTTGCAGATTTTAATTCC
A_87_P012200	-1.86388	0.216863	2.48205e-06	2.48993e-06			CR407248	-2.0954	-1.59262	-1.80277	-1.96472	chr17:9116649-9116590	17p14		TAAGCAGGTTTCAATGACGTGAATGTTTCTAGGTTTTAAGATGTGATTTAATAAAAAGAG
A_87_P038072	-1.86248	0.211983	2.1799e-06	2.2239e-06			AB161354	-1.56161	-1.86946	-1.98649	-2.03236	unmapped	unmapped		CTGAGCCCCCCACCAGCTGTCAGCAGGCAGAAGGGAACCCTCCTTCTGTAATCTCAATAA
A_87_P007345	-1.85818	0.101433	2.75799e-08	1.06624e-07			TC196126	-1.7323	-1.96867	-1.82917	-1.9026	chr26:270521-270580	unmapped		TGAATTCCCCCATTAGATGGCAGCAAATGCGGCAATACCTTCATTGCTGTTCCAAGCAAA
A_87_P009078	-1.85791	0.104077	3.21922e-08	1.14787e-07	LMX1B	LIM homeobox transcription factor 1, beta	U41823	-2	-1.86982	-1.79334	-1.76849	chr17:299389-299330	17p14	GO:0003700(transcription factor activity)|GO:0005634(nucleus)|GO:0006355(regulation of transcription, DNA-dependent)|GO:0007275(development)|GO:0008270(zinc ion binding)|GO:0043565(sequence-specific DNA binding)|GO:0046872(metal ion binding)	TCGACAGTGATACCTCTTTAACTAGCTTGAGCGACTGTTTTCTTGCCTCTTCTGAAGTTA
A_87_P038116	-1.85639	0.188858	1.12296e-06	1.30572e-06	PFKM	phosphofructokinase, muscle	AB083368	-1.66183	-1.72873	-1.99579	-2.0392	chr9:9219793-9219734	9q12		TGAACCTGCGGCTGATGCTGAAGATGCTGGCCAACTACCAGATCAGCCTGACCGAGTACA
A_87_P010389	-1.85526	0.239026	4.52194e-06	4.19549e-06			CV859582	-2.08245	-1.60768	-2.03616	-1.69474	unmapped	unmapped		ATTAGAATCTTTTCACCTCGCTGAATTAGCTCTGTGTTGCTGGTTTTTAGTCTCCTAGCT
A_87_P035217	-1.85486	0.499891	0.000307938	0.000217583	IL17RD	interleukin 17 receptor D	AY278204	-2.07054	-1.44418	-2.46004	-1.44467	chr12:8612311-8612252	12p11		TGGCCAGTAAATTTGATCCTATTGGGCTTAATACAGTCCTACATGATTTAAAAAATGCAG
A_87_P028871	-1.85433	0.177698	7.8795e-07	9.86767e-07			BU368829	-1.6803	-1.81448	-1.81987	-2.10266	unmapped	unmapped		ACGGCGCGATGCCGCGGGAGTTTTGGCCTGTGTGATACGTCGGTGGTTCCCTTTTAATAA
A_87_P013379	-1.85398	0.163594	4.82895e-07	6.80349e-07			CR391550	-1.63193	-1.84436	-2.01483	-1.9248	chr3:89943083-89943024	3q32		AGATGATGGCATTACTGGAATTTGATGAGAATGGAGTTGCCTGTTTCTAGACTGCGGCAG
A_87_P028175	-1.852	0.438256	0.00014983	0.00010548			BU391829	-2.13093	-1.62761	-2.29727	-1.35221	chr18:7979580-7979639	18p13		ATACTCTCCCAGACGAGATACACTTGTGTTGTTCGTTTAGCACTTGCTCTTCCCGGAAAA
A_87_P003365	-1.85135	0.138806	1.83259e-07	3.49774e-07			TC214893	-1.89705	-1.65259	-1.88047	-1.97529	chr6:29901435-29901376	6q14		GGAAGTCTTGTGTTTGTACTTTCAGAACCCTCACACTGATATGGCCATGCAATATGAATG
A_87_P033036	-1.85088	0.311008	2.12896e-05	1.67094e-05			BU215213	-2.13045	-1.41588	-2.00179	-1.85541	chr2:54892413-54892354	2q16		CAGAAGAAGATCTGACTGTTTCCAAACCTCGATTCAAGAGCTCTTCGCTGACTTCATTTA
A_87_P027325	-1.84876	0.155817	3.67663e-07	5.62715e-07			BU425506	-1.87113	-1.71185	-1.75269	-2.05938	chr9:3103482-3103540	9q11		TCTCTCCTTAAAGTCCGAATCTGAACACTTCCTTCTACTGTAAATTCCTTCACCAAATAA
A_87_P041522	-1.84725	0.21724	2.64357e-06	2.65448e-06				-2.05115	-1.73774	-2.00447	-1.59566	chr19:006807380-006807439	19p13		TGAACAGAGGGAGCCCAAGGAAAATCGTGCCTCCCTGTGTAATTGTGTTTATACAGCAAT
A_87_P009934	-1.84646	0.206316	1.95493e-06	2.04993e-06			CV862316	-1.6231	-1.79915	-1.84225	-2.12133	chr3:94208782-94208723	3q33		TACATATTTCTAATTTGTCTCAGCCGTGCTGCAGAAGCGGCACGCTGCTATGTTTTTAAG
A_87_P017914	-1.84569	0.411337	0.000106996	7.55509e-05			CR353477	-1.26574	-2.10294	-1.84422	-2.16985	chr18:2410334-2410275	18p13		CAGTACAGCTATTAGTGATGCGTTCTCTGTAACGTGGTACTGTAGAGTAGCCCATTTGTT
A_87_P036340	-1.84409	0.097916	2.33742e-08	9.87401e-08	RCJMB04_19o2	small glutamine-rich tetratricopeptide repeat (TPR)-containing, beta	AJ720539	-1.91288	-1.69882	-1.88362	-1.88105	chrZ:3912898-3912839	unmapped	GO:0005488(binding)	CTTTGTTTCTTGTGTATTAACAAAAAGGGCTTTATAGCCTCAATAAAAGACAGTGCAACC
A_87_P027013	-1.84247	0.454787	0.000189568	0.000133743			BU435143	-1.59082	-1.76849	-1.50595	-2.50462	unmapped	unmapped		CGAGTGCATTTATTGTGCAGGGACAAGGGGTTCACCCAAGCGATTGTGATCCATCATCCA
A_87_P015937	-1.84104	0.532385	0.000452041	0.000319984	LOC424761	similar to Rho guanine nucleotide exchange factor 4 isoform a; APC-stimulated guanine nucleotide exchange factor	CR387262	-1.25283	-2.4108	-1.55069	-2.14986	chr9:1703775-1703716	9q11	GO:0003824(catalytic activity)|GO:0005089(Rho guanyl-nucleotide exchange factor activity)|GO:0005622(intracellular)|GO:0007242(intracellular signaling cascade)|GO:0035023(regulation of Rho protein signal transduction)	AGATTCTCTTCTATCATTCTGCCATATTTCCTGGCCAATGAAAATGCTCATTGTTTGTAA
A_87_P004164	-1.84073	0.239424	4.78203e-06	4.42339e-06			TC207108	-2.03286	-1.7046	-2.05247	-1.57298	chr7:4309273-4309215	7q11		AACACTTCCCAGCCCAAACCACAACAGTGTCTGCCCTGACGGGACAAGGCTAACTGGCTT
A_87_P002681	-1.84026	0.228125	3.60493e-06	3.46574e-06			TC220405	-1.99031	-1.50944	-1.9932	-1.86811	chr3:2337167-2337225	3p13		GGAAGGCCAAATCAGTGAAAGAAATGATGCAAACATCTGTATCACAGCGACAATTCAAGG
A_87_P020724	-1.83777	0.578295	0.000711425	0.000506984			CN227294	-2.26078	-1.27079	-2.40599	-1.41351	chr2:47786798-47786740	2q15		CATCACTGTTAGCTTCCCAGTAGTTCTGTTGACACAGTTGCTTTTGTTTTTTACATGGAT
A_87_P000699	-1.83573	0.570398	0.000665109	0.000474119			TC226321	-2.39536	-1.40948	-2.25498	-1.28309	chr3:64724600-64724542	3q24		CTGGATGTAAGGAAGAACAGGTCTAAAATGCTACTCTGTTGCTTTATACAATGGGGAAAA
A_87_P029746	-1.83558	0.399477	9.35677e-05	6.688e-05			BU325204	-2.26303	-1.38038	-2.05973	-1.63917	chr1:13191493-13191434	1p12		AAACAGAATTCCGTACACATTTCATTGGGGAATCTAAGATTTGTGGTCATTCATTTGTGG
A_87_P009852	-1.83421	0.352706	4.62721e-05	3.43087e-05			CV862712	-1.47873	-2.16711	-1.58496	-2.10604	chr4:20485908-20485967	4q12		TGTCTAATGTAGATGGAGAGCTAGTTATTAGTAAATGCTCTTCTGGTTCTGTAAAAGCTA
A_87_P021716	-1.83412	0.1185	7.54658e-08	1.9886e-07			BX950278	-1.89891	-1.65934	-1.86326	-1.91494	chr4:51130940-51130881	4q22		AATGCAGACGGAAGCTATATCTCCAATGTACTCTCTGCAAGCCATCAAAGAAGATCAACG
A_87_P003145	-1.83282	0.191028	1.29589e-06	1.46765e-06			TC216875	-2.07087	-1.88054	-1.6203	-1.75957	chr5:39008234-39008294	5q21		ATTGGATGATTCCCAATGAACCTGCCCAAAAATGTCAGGGTTCTCCACTTGCAGGAAAAC
A_87_P012394	-1.83215	0.142798	2.30864e-07	4.15132e-07			CR406979	-1.79765	-1.64675	-1.96889	-1.91531	chr4:11799821-11799880	4q11		GTCTGCCCTTTTCCTGTCTGTCTGCAGAATGTATGCACTGAAAACAACGCTTTCTTATGT
A_87_P007237	-1.83065	0.0581963	1.08428e-09	3.31001e-08			TC197074	-1.75961	-1.89812	-1.81575	-1.84909	chr14:6828264-6828323	14p22		GCTAGGTTCCCCGTGGATGTAGCTGATCATTTCGATTCTGTAAATATAATTACCTAACTT
A_87_P028706	-1.82975	0.121489	8.8816e-08	2.24063e-07			BU373738	-1.71621	-1.7353	-1.91329	-1.9542	unmapped	unmapped		ATCTGGAAAAGGAACTGTAGGCTCCATCTGTGCTGTATTCAAACAGTTGACATCATACCA
A_87_P020644	-1.82864	0.211079	2.36838e-06	2.42826e-06			CN229377	-1.70304	-2.03403	-1.59833	-1.97917	unmapped	unmapped		ACAGCTGGGTAACATGGGATGGCTGGGTGACATGGGACAGGTGGGTGGCAGGGGACATCT
A_87_P023192	-1.82833	0.127719	1.20229e-07	2.70136e-07	ANXA7	annexin A7	BX933117	-1.65438	-1.81072	-1.92701	-1.92122	chr6:15437287-15437228	6q12		TTCTTGGTGATTCAGTAAGCTTTTTGCACTTACACTTGCCTTAATTTGCAGCACATATTA
A_87_P031736	-1.82756	0.311354	2.30577e-05	1.80498e-05			BU246981	-2.04509	-1.36878	-1.90386	-1.99251	chr2:89203425-89203482	2q23		GTAGAAGCAGTGAATGTGCCAAGGTACTGTAACAACTTTATATTAACTGTTTACTGCAAC
A_87_P035535	-1.82616	0.219084	2.973e-06	2.95261e-06	NRAS	neuroblastoma RAS viral (v-ras) oncogene homolog	AJ851798	-1.51542	-1.83354	-1.95176	-2.00394	chr26:2467565-2467506	unmapped	GO:0000166(nucleotide binding)|GO:0005525(GTP binding)|GO:0005622(intracellular)|GO:0005795(Golgi stack)|GO:0007264(small GTPase mediated signal transduction)|GO:0016020(membrane)	CACAAGCCTAAATCCTATACAGCCTCCAGGATAGCTGGAAACTGTTGAGATCTGGACTTT
A_87_P018328	-1.82384	0.450441	0.000190157	0.000134447			CR352844	-2.3188	-1.44443	-2.09247	-1.43966	chrZ:12019813-12019872	unmapped		GGTCCATTGCCTATGCTTTAATTTTATTGCTGTTTGAGAGACTTTGAATTATTTCTCCTG
A_87_P022395	-1.82348	0.258892	7.98844e-06	6.95714e-06			BX934820	-1.59352	-1.88033	-1.65509	-2.16496	chr21:2132230-2132289	unmapped		TTTGTTCCTACTGGGTGATTAACATCCTGATCTCGGGGTGGGAACGTGGTTTTGTACATA
A_87_P001506	-1.82296	0.25325	7.03427e-06	6.24759e-06			TC224283	-1.48174	-2.0837	-1.81444	-1.91194	chr1:177247753-177247812	1q35		GACTTGCCAACTCAGATGCCTTCTGAGCAAAGTACATGAGCAGATTTGAAATACAGAAAC
A_87_P029399	-1.82242	0.539161	0.000511315	0.0003627			BU341301	-1.71741	-2.23861	-1.1014	-2.23227	chrUn:138339393-138339334	unmapped		GATTGCTTTAAACTACAGCTGGTTGGTTGCTTTTCTATCCCGAGAACAGAAGTCGGAGAT
A_87_P007562	-1.82187	0.313065	2.42321e-05	1.8862e-05			TC194209	-1.85997	-2.15557	-1.39922	-1.87273	chr2:55771363-55771422	2q16		CCACTCCTGAACTTGAGCCAGAAGTCATAGGAAGTTGGGTATTCCTTGACTAGAATTGTA
A_87_P017282	-1.82031	0.406939	0.00010888	7.70824e-05			CR385201	-2.17383	-1.50324	-2.16993	-1.43423	chr28:640750-640691	unmapped		AGCGTATGCGGTCTTTTCTTTACTGTAGTGCTGCTGCTTCTAGTTGCAGAAACACAGCAA
A_87_P003545	-1.81833	0.199075	1.7333e-06	1.87176e-06			TC213271	-1.67404	-1.62045	-1.97572	-2.00311	chr5:51559749-51559690	5q21		AGCCTCGTGGTTGGGCTGAGTTTTTGCCATGTCTTTGTTTTTCTTTTCCCTCCCAGAAAA
A_87_P012250	-1.81483	0.225069	3.61408e-06	3.50885e-06	LOC417031	similar to hypothetical protein LOC196463	CR407176	-1.55841	-1.83541	-1.76248	-2.10301	chr15:12366423-12366364	15p16		CCAGATCTTCCGCAGGAATGAGACGCAGGTCCATGATGTGGACTCCATGGTCCGTCTGAT
A_87_P037798	-1.81132	0.0833298	9.91601e-09	7.13378e-08	MEIS2	Meis1, myeloid ecotropic viral integration site 1 homolog 2 (mouse)	AF199011	-1.85093	-1.85702	-1.6864	-1.85094	chr5:28273511-28274988	5q13		TAGTACAGCCTATGATTGACCAGTCAAATCGAGCAGGTTTTCTTCTTGATCCTTCAGTGA
A_87_P016857	-1.8098	0.262098	8.97014e-06	7.76092e-06	TSHZ2	teashirt family zinc finger 2	CR385875	-1.88341	-1.42194	-1.9877	-1.94613	chr20:12203405-12203346	20p12	GO:0003676(nucleic acid binding)|GO:0005634(nucleus)|GO:0008270(zinc ion binding)	AGTGACAGCCCGGTTTCAAAGTCAATCGGTAAATCATCATCTGCAGAATGCATAGCTCCT
A_87_P019815	-1.80849	0.240389	5.43101e-06	5.01101e-06			CO763757	-1.86446	-1.48915	-2.06973	-1.81065	chr5:30405995-30406055	5q13		AAATATGTACCTGTGTTGCGCAAATGCCGCATAAATTTGAGAGAGAGTGAAATGTGGTGT
A_87_P009667	-1.80733	0.33412	3.69223e-05	2.77586e-05			DQ358721	-1.37623	-1.91818	-1.76069	-2.17421	unmapped	unmapped		GTGCCGGTGATCAACCTCCCCGAACGGTGACCGCGGCCCGAAGCTCACGAAATCCTTTTT
A_87_P031448	-1.80684	0.403823	0.000108721	7.70905e-05			BU260058	-2.26675	-1.3957	-2.01426	-1.55063	chr1:50690666-50692731	1q12		GCAGAATTAAAACTGGAAACAAGACACACACAAATGTGAATGAGTGAGTGACTGCTTGCT
A_87_P014326	-1.80654	0.215678	2.88905e-06	2.9052e-06			CR390174	-1.48441	-1.93196	-1.92366	-1.88612	chrUn:153934182-153934125	unmapped		TTAAGCGATCCCATTCAGCACTGAGGTCGTTGCAAGTCTTGCTGGGCACTGCAAAGCCAT
A_87_P005658	-1.80525	0.230158	4.25187e-06	4.04498e-06			TC203617	-1.64874	-1.89907	-2.08525	-1.58795	chr2:125319506-125319450	2q25		AAAGTTCCTTTCAAACAACTGGCAGTCTGAAATCTGGCCTGAGGTCATATCTGCCTGCTT
A_87_P017146	-1.80503	0.593179	0.00089506	0.00064471			CR385410	-2.52935	-1.18259	-2.01707	-1.4911	chr1:91953468-91953527	1q22		GAGTTTTGTCCAATCACTTCCAAAGAAGCTCCTTCATGAGATTTCAGAAGGTGGTGAAAA
A_87_P028778	-1.80428	0.676499	0.00177107	0.00129806			BU371372	-1.26187	-2.40308	-1.17668	-2.37551	chr6:24188202-24188143	6q13		TGTACAAGGTCTGCATTCTTACCAATAATGTAAGTGGTGTCTTACATTGCAACTGGAAAT
A_87_P037766	-1.80373	0.214355	2.81184e-06	2.84467e-06	FZD7	frizzled homolog 7 (Drosophila)	AF224317	-1.58739	-1.84691	-1.69773	-2.08291	chr7:12576862-12576921	7q11	GO:0004872(receptor activity)|GO:0004926(non-G-protein coupled 7TM receptor activity)|GO:0004930(G-protein coupled receptor activity)|GO:0007186(G-protein coupled receptor protein signaling pathway)|GO:0007275(development)|GO:0016020(membrane)|GO:0016021(	GTTGAGGTTCACCCTTGGATGTGAGGAGCTCGCAGAAATAAACATTCCTTTTGTGAGGAA
A_87_P027999	-1.80312	0.337782	3.9836e-05	2.99245e-05			BU403218	-1.72561	-1.47508	-2.27649	-1.7353	unmapped	unmapped		GGGAAGACAATCAGCATTGCTCCCAGTATGCTCTCATGCCTCCTTCTGTAGGTTGGCTGT
A_87_P009112	-1.8006	0.350585	4.96922e-05	3.6804e-05	DMN	desmuslin	U28143	-1.9877	-1.36625	-2.16349	-1.68496	chr10:17507664-17507723	10q12		GGTGGTGGGATAAGCTTTGTGATTTTACACTTTTTCACTCTTGAGTATTAAACAATCCCA
A_87_P035951	-1.79989	0.21123	2.61134e-06	2.6731e-06	RCJMB04_34k12	Der1-like domain family, member 3	AJ721085	-1.56339	-1.95592	-1.68147	-1.99878	chr15:7956785-7956726	15p16		AAGTCACTTCTGGCCTCTGTACAAAGACTAATGCTCTCTGCTCTCACAGTTGTGAGACAT
A_87_P034789	-1.79951	0.233308	4.69233e-06	4.4201e-06	LOC422430	actin-associated protein palladin	BU104168	-1.73947	-1.5174	-2.07445	-1.86671	chr4:25714147-25714209	4q13		CTGTTGTTTGCCTACAACAGTCTGTAATGGGGAAGGGGTGTGTGCAGAAATGAAATGCTA
A_87_P019555	-1.79882	0.196792	1.72568e-06	1.88042e-06			CO767686	-2.01858	-1.63456	-1.91136	-1.63077	chr14:6040676-6040735	14p22		AGACTGGCACGGGGTCACAGAGCTTTATATCAAAGTGTTTTCCCATCGATGTCCAATTCT
A_87_P012343	-1.79816	0.151677	3.6946e-07	5.82927e-07			CR407040	-1.68801	-1.72783	-1.75489	-2.02191	chr11:963980-963921	11p12		ATGCTCTGCCACTCTTTCTGCCTGATCCTGCTGTCTTTGTACGGCCCCAACGCCAGAAAT
A_87_P031476	-1.79681	1.03426	0.0132298	0.011042	PECAM1	platelet/endothelial cell adhesion molecule (CD31 antigen)	BU258952	-2.9606	-1.09163	-2.35878	-0.776225	chr18:6664357-6664298	18p13	GO:0003824(catalytic activity)	TGGTTCTGGGGAGGCCTCTAAACTTAACCTGGTGTTTAATGATGGGAACACCACCAATAA
A_87_P000724	-1.79382	0.268839	1.0955e-05	9.27465e-06			TC226277	-1.53166	-2.12847	-1.88694	-1.62819	chr5:54137969-54137916	5q22		AAGCTGCTTTGGTTGTATCCTAAGCACAACGTTTCTTCTGGTCCTCCGTGTGCCAAAATT
A_87_P005936	-1.79366	0.45851	0.000230168	0.000163152			TC203112	-2.02803	-1.33961	-2.31912	-1.4879	chr2:2160174-2160233	2q11		AGTCTAGGATTTGTTTTGCACACTTGGGATGGTATTTCCTTTTAAAGAGAGGTGGGAATA
A_87_P024739	-1.79264	0.0973507	2.67401e-08	1.12545e-07	FILIP1	filamin A interacting protein 1	BX929400	-1.71128	-1.8008	-1.92688	-1.73161	chr3:79052338-79052397	3q31	GO:0003824(catalytic activity)	CACATGCTGAAGACAGAGAAAACCAAACCTGAAGTTTTAGAAGCTCACTATGGCTCTGCA
A_87_P009348	-1.79056	0.367654	6.72763e-05	4.90457e-05	GJA7	gap junction protein, alpha 7, 45kDa (connexin 45)	M35044	-1.41684	-2.18414	-1.54533	-2.01594	chr27:1636362-1636421	unmapped	GO:0005922(connexon complex)|GO:0007154(cell communication)|GO:0015285(connexon channel activity)|GO:0016020(membrane)|GO:0016021(integral to membrane)	CAGAAGGTTCAGAAGCAAAAGCTTTTCCACGCGCTGGAAACAGCACCGCGGCTTGGAGGA
A_87_P004620	-1.78733	0.365815	6.60602e-05	4.81792e-05			TC206056	-1.67041	-1.70828	-1.45967	-2.31096	chr3:3042192-3042252	3p13		GCTTACTTGTGTTTGCACTGATGAATTTTGGACAGGGTAATTGCCACTTTACTTGTGCAA
A_87_P016570	-1.7873	0.533182	0.00053472	0.000380748			CR386306	-1.42775	-2.13703	-1.24393	-2.34048	chrZ:8791591-8791650	unmapped		CCTCTGTGGTGCCTACCTGAAGGCCTAATAGCATTATTATAATAAAAACAAGAATTGTGC
A_87_P011686	-1.7857	0.295869	1.96269e-05	1.58149e-05	UPP1	uridine phosphorylase 1	CR523336	-1.7012	-1.46232	-1.80561	-2.17365	chr2:79925199-79925258	2q22		AGAAAAGGTAGGAAGAAGACAAAGTACTTCTTTGGGAAAGTACTTGCAAACCACCAAATT
A_87_P036789	-1.78427	0.179229	1.04156e-06	1.27899e-06	RCJMB04_7o8	similar to Expressed sequence AL024210	AJ719891	-1.6371	-1.73506	-1.71966	-2.04526	chr3:91975520-91975484	3q33	GO:0008652(amino acid biosynthesis)|GO:0009086(methionine biosynthesis)|GO:0016151(nickel ion binding)|GO:0016491(oxidoreductase activity)|GO:0016702(oxidoreductase activity, acting on single donors with incorporation of molecular oxygen, incorporation of	TCCCTCATTCTGGCCTGGTACAGTAAAGCTTGGGTTTTCTCTCAGCAAAATGTAGCAGTT
A_87_P033729	-1.78154	0.336451	4.17284e-05	3.14043e-05			BU138946	-1.54515	-1.70028	-1.60371	-2.27701	chr2:9334691-9334632	2q11		AATGCTGAGGTGTTGAAATCTCGTTCAAAGGTAGGGACGTTTCGGTCTGCATGTACAGTA
A_87_P013172	-1.78083	0.110025	5.7788e-08	1.77063e-07			CR405843	-1.69609	-1.72583	-1.94111	-1.76028	chr1:68869283-68869342	1q12		CCATCCTTGCATATTTGGCATAGTGAAAAATAACTACTGGTACTTAAGGCATCTGAGATA
A_87_P023066	-1.78069	0.27768	1.38038e-05	1.14497e-05	KDELR3	KDEL (Lys-Asp-Glu-Leu) endoplasmic reticulum protein retention receptor 3	BX933364	-2.10969	-1.79975	-1.43039	-1.78293	chr1:47625945-47625886	1q11	GO:0006621(protein retention in ER)|GO:0016021(integral to membrane)|GO:0046923(ER retention sequence binding)	TGTTTGGGCAAGGAATGCAGAGCAGTTGCTTCCCACGGAGCTGGAGGCTTGCAGGTAGAT
A_87_P031238	-1.78054	0.214165	3.01866e-06	3.04218e-06	FGF2	fibroblast growth factor 2 (basic)	BU267436	-1.72943	-1.51128	-2.01545	-1.86601	chr4:54112255-54112196	4q22	GO:0000074(regulation of progression through cell cycle)|GO:0001525(angiogenesis)|GO:0008083(growth factor activity)|GO:0008201(heparin binding)|GO:0008283(cell proliferation)|GO:0030154(cell differentiation)	TATGGAGTAAAGGGAAACTAATCTGATGCACGCTAACAGGAAAACTTGCCATTTAAAATA
A_87_P000134	-1.77917	0.278094	1.39931e-05	1.1605e-05			TC227375	-2.12084	-1.61616	-1.88056	-1.49914	chr8:7716832-7716891	8q11		ACTGAAAGAGAGCAGAGATCCCAACCATCACCTGGAGGTACATGCTTGATTGATACAACT
A_87_P025185	-1.77854	0.252694	8.02213e-06	7.09681e-06			BX258145	-1.5434	-1.82136	-1.63392	-2.11548	unmapped	unmapped		TAGGATGGAGTCCTCAGTATTGGGATGGGGACGCCCAGTATTAGGGTGGGGACACTGAGA
A_87_P018645	-1.77749	0.321314	3.24539e-05	2.47254e-05			CR352359	-2.00822	-1.67124	-2.05982	-1.37069	chr5:13840173-13840232	5q12		CATTGACAAAACTCTAACCCACACCGCTTTCTTACTTATCTAATTGTATTGTAATTGCTG
A_87_P007443	-1.77298	0.210978	2.8337e-06	2.89974e-06			TC195341	-1.55415	-1.69872	-1.78317	-2.05587	chr21:3103729-3103668	unmapped		GGTCTGTGTTGCTGTTTGCAGGTGCTGTTTGAACCTATTGACAACTCCTTGCTTGTGTTT
A_87_P023552	-1.77204	0.178724	1.06687e-06	1.30987e-06	LOC426170	similar to RIKEN cDNA 2310016C16	BX932298	-1.63911	-1.80773	-2.01061	-1.63073	chrUn:133603101-133603161	unmapped		TTGAGAACCACTGAGATTATTGAAAATGGCAAGGCAATCAGAACACTGCAGAAATGGACA
A_87_P007654	-1.77142	0.234566	5.31094e-06	4.97613e-06			TC193318	-1.5524	-2.09592	-1.66286	-1.77452	chr1:137549346-137549287	1q31		ATGCGATGTATAAAATGGCTTACAGCTTTGCTCACAACAAAAGGGAATAAAATACCTCAC
A_87_P016386	-1.76941	0.368522	7.29472e-05	5.30297e-05			CR386567	-2.03299	-1.40248	-2.13571	-1.50646	chr1:113855860-113855801	1q22		TTATCAGCATGGAAATGGTTAATTTTTACTGAGCACAATGTATTTTTGAATGGGCCTTCC
A_87_P023723	-1.76933	0.249421	7.66245e-06	6.8329e-06			BX931951	-1.80636	-1.45606	-2.06393	-1.75097	chr7:36844756-36844697	7q13		TCTATTTATTTTCTGTTACCAAAGTCAGTCTTCAGAGACCTTCAATAAAGCAAGAGCTTC
A_87_P019971	-1.76775	0.173928	9.21268e-07	1.16714e-06			CO760689	-1.99656	-1.77259	-1.5765	-1.72534	chr6:22634287-22634346	6q13		TGGAACCAGCAAACTGTTCGCTCACACTCTTTCCTCTCCTACTGTAAGGCACAAGTTAAT
A_87_P015173	-1.76482	0.263976	1.0831e-05	9.26242e-06			CR388872	-1.70782	-1.68557	-1.52453	-2.14136	chr4:82174273-82174214	4q24		TGCACATAAGGGGATGTGAGTGTGTGTGGTATGTGTACACATATGTTTGCACACGTGCAT
A_87_P009018	-1.7629	0.154893	4.70784e-07	7.09619e-07	S100A11	S100 calcium binding protein A11 (calgizzarin)	U77733	-1.59394	-1.91071	-1.67013	-1.8768	chrUn:8049815-8049757	unmapped	GO:0005509(calcium ion binding)	AATATGGAAACAAGTCACAACATCCCCACTCCTTGTTTTTTATGAATAAAGGTTTAAAAT
A_87_P024698	-1.76145	0.552906	0.000702094	0.000503406			BX929502	-1.35271	-1.85651	-1.33015	-2.50643	chr28:1040522-1040581	unmapped		CCCACGGAGAAACCTGAGGAGCCAACAGCCAAAGTGGAGCTGAGGAAGGGCCAGGAGAAA
A_87_P012938	-1.76089	0.768105	0.00375063	0.00284961			CR406196	-2.36705	-1.01715	-2.47772	-1.18165	chrZ:28896028-28895969	unmapped		GACATGGTTGTTCCACTTTGTGATAAGTTAAACTAAGCAGTTAATTTGTTGCACTGCCTA
A_87_P036377	-1.76063	0.28563	1.73692e-05	1.41884e-05	LOC421210	similar to hypothetical protein LOC55580	AJ720486	-1.83149	-1.59724	-2.12997	-1.48382	chr3:2307659-2307718	3p13		AAGGAAAACCAAAGTTTGCTGAAAACAGTGGAAGAACTACGAAGTACAATGGATGATTCT
A_87_P015411	-1.75924	0.493377	0.000382763	0.000273941			CR388523	-1.2379	-2.029	-1.46429	-2.30578	chr9:21729399-21729340	9q13		CTGGGTTACTGCATCTTAGATCTCTGTCCAGTGTACTACGGTGTCATGCAGGTGTGTACG
A_87_P002788	-1.75763	0.394529	0.000111403	7.95959e-05			TC219640	-2.10313	-1.29414	-2.06743	-1.56581	chr2:83854843-83854902	2q22		TGGACTTGTAGGGTAAATGGATATGCACTGGGATTGTGGAACCAACTGCCTTGTCAATCT
A_87_P041376	-1.75706	0.988165	0.0119818	0.00990789				-2.52797	-0.712863	-2.67069	-1.11672	chr1:036418238-036418179	1p11		TATTAAAACTGCTTCATACACGCATTAGGCCCTTTACGTGGTATTTGCTACCTTACATAC
A_87_P015595	-1.75588	0.107471	5.46397e-08	1.76857e-07			CR387753	-1.79336	-1.60556	-1.85858	-1.76601	chr4:61461322-61461263	4q22		CTCGTGTCTATGAAAATGCTATGATCTGGTCCTTCACACATCTGCATTTGCTTAACTGTA
A_87_P022264	-1.75559	0.197261	2.02038e-06	2.19442e-06	KDELR3	KDEL (Lys-Asp-Glu-Leu) endoplasmic reticulum protein retention receptor 3	BX935103	-1.51737	-1.86843	-1.67793	-1.95863	chr1:47622082-47622023	1q11	GO:0006621(protein retention in ER)|GO:0016021(integral to membrane)|GO:0046923(ER retention sequence binding)	CACAGGAAGTAAAAGGGAAACTGTCACTGTCCTTCAGTCCCCAACAAATGCCATAGTGAA
A_87_P017009	-1.7536	0.217295	3.59645e-06	3.57947e-06			CR385655	-1.89569	-1.43943	-1.90271	-1.77657	chr4:40222390-40222331	4q21		TGCAAGTGGGACTTACTGTATGTTAGAAGGGAGTTTTGCAGCCAAGACTGCCTTGTATAA
A_87_P026706	-1.75292	0.38475	9.81764e-05	7.07666e-05			BU446676	-2.25345	-1.31526	-1.71646	-1.72652	chr5:11341254-11341310	5q11		ACCTTGCAATGTTGAGCCATGAAGCCTTGTGTTTAACAAACAATGGCACTGCGATTACAC
A_87_P024349	-1.75237	0.192823	1.78563e-06	1.98964e-06			BX930344	-1.88304	-1.56565	-1.95074	-1.61005	chr1:10867146-10867087	1p12		AAGCAATCAAATCAAGAGACTGTAAAGAAGCATTTGCTCTGGAATTGTGAAACTTTGTTG
A_87_P032865	-1.75056	0.0965598	2.93526e-08	1.25858e-07			BU218730	-1.6389	-1.70129	-1.82312	-1.83894	chrZ:031905166-031905225	unmapped		TGGGATCCTCTGAGAGCAGGAGGTCTCTGCGGCTCATCATTGTTGAGATGGTGTATGGCC
A_87_P025424	-1.7502	0.547914	0.000692209	0.000496545			BU480230	-2.08461	-1.11485	-2.3129	-1.48845	chr5:43290167-43290226	5q21		TAGCAGTATGAATCTGTCTCTTGTTAAACTAGTGATGTTATTGCATCTGAAGCTTCTATG
A_87_P028940	-1.74821	0.24652	7.67656e-06	6.88282e-06			BU365691	-1.5979	-2.00906	-1.48609	-1.89977	chr5:21213368-21213049	5q13		AAGAACAACAAATATTTTGGGTTCATCACCAAGCACCCTGCTGACCACAGATTTGCCTGC
A_87_P027719	-1.74491	0.636899	0.00154428	0.00112961			BU416020	-2.07007	-1.03599	-2.454	-1.4196	chr1:68495449-68495506	1q12		TATGGCGTACATCGTGTTCCTAAGCCCAAGAGAGCTCAGAAGACATGTGTGTCCTTTAAA
A_87_P022169	-1.74098	0.110683	6.85394e-08	2.08322e-07	LOC423784	similar to hypothetical protein	BX935366	-1.82667	-1.58896	-1.72887	-1.81943	chr6:17843221-17843280	6q12	GO:0003824(catalytic activity)	AAGACATTTTATGACCCAGAAACTGGCAAATATGTTCAGGTCTCAGTCCCTTCCTCAGAA
A_87_P010780	-1.7406	0.174865	1.04235e-06	1.30987e-06			CR733252	-1.59916	-1.65042	-1.7208	-1.992	chrUn:40969385-40969326	unmapped		GGGGAACCTTCTGTGCCGCGAAGATGTGGAGATGGACACTTGGACCCCAGAAGTGACAAT
A_87_P012592	-1.74031	0.274635	1.47937e-05	1.23355e-05			CR406702	-2.07176	-1.46698	-1.8527	-1.5698	chr23:7830-7771	unmapped		TTTTTTGCCCTGGATCATCGAAGATGCACAAATGGATATTACATCAGTGGTCTTTATGTA
A_87_P016380	-1.74017	0.400648	0.00012848	9.18142e-05			CR386575	-2.2069	-1.27085	-1.88888	-1.59406	chr8:17729174-17729141	8q13		CAAATTGGGTATAGCTAACAAAGATGTGTAACTCAATTCCCTGTTCATTCTTAATCAGGG
A_87_P016103	-1.73679	0.120524	1.15578e-07	2.85194e-07			CR387007	-1.91746	-1.67073	-1.68016	-1.67878	chr19:8294256-8294315	19p13		TAAAAAGAACAACAAAAAAGAAGTCTGTGGCGTGCGTGAGTGTTGCTCTTTTAGAATTTA
A_87_P011070	-1.73536	0.392379	0.000116067	8.30787e-05			CR524190	-1.91006	-1.41642	-2.207	-1.40795	chr8:29337663-29337604	8q13		CCACCCTGGAGGTAAATAATCCATACTCCATAGCCTGCCATGGGAGATTTCATTTCTTCA
A_87_P016863	-1.7319	0.440351	0.00022343	0.000159721			CR385869	-2.28046	-1.37926	-1.89592	-1.37197	chrZ:28822280-28822339	unmapped		GGAGGTTATTGCTTTGTATTGTTAGTAAGGCATATCAGGCAGGGTGTTGTGTCTGTGTGC
A_87_P008214	-1.7318	0.179163	1.24011e-06	1.49189e-06			TC187370	-1.586	-1.70993	-1.64171	-1.98957	chr12:11796897-11796955	12p11		TTCGGTTTCAAGAATTTTGTTCTCTAGCTGCAGTTTCGGGTACAGCATCTTCTATGTGTT
A_87_P029231	-1.7297	0.191608	1.85769e-06	2.07341e-06			BU352415	-1.55125	-1.70998	-1.65811	-1.99948	unmapped	unmapped		ACAAGGCTCACGAACGCACAGCCTTCGCCTTCTGTTGACTTACTGCTGGCTTGCTCAGCT
A_87_P012227	-1.72945	0.128163	1.70958e-07	3.67744e-07			CR407207	-1.80666	-1.60228	-1.64065	-1.86822	chr5:14123718-14123777	5q12		TTTTGTGTTCTTGGTCACCCCTCTCCTGAACATCACAATGAATTGTTAGGATTAAAAGCT
A_87_P017966	-1.72766	0.169944	9.19986e-07	1.1976e-06			CR353397	-1.74159	-1.67177	-1.95168	-1.54561	chr11:331449-331390	11p12		GCCGCAGTTCTCACACAAGACGGCAATATGTAAACCAGATTTAACTAACCTGTCGCTGTA
A_87_P037716	-1.72443	0.593825	0.00114334	0.000830327	CEPU-SE	CEPU-Se alpha 2 isoform	AF292935	-1.1193	-2.35352	-1.32797	-2.09694	chr24:2077038-2077097	unmapped	GO:0005515(protein binding)|GO:0007155(cell adhesion)|GO:0016020(membrane)	AACTACACCTGCGTGGCCTCCAACCAGCTAGGAAACACCAACGCCAGCATGATCCTTTAT
A_87_P018625	-1.72385	0.305036	2.87002e-05	2.2477e-05			CR352393	-2.04617	-1.3673	-1.89513	-1.58679	chr2:76197980-76198039	2q22		GGGGGGAGATCTGTGCTCCAATATTGTCCAACAGCTTTCATATTCTAATTACTTTAAGTA
A_87_P006742	-1.72252	0.846355	0.00657247	0.00522783			TC200679	-2.36598	-0.979822	-2.53973	-1.00456	chr4:71872824-71872762	4q23		TAGAGTGCTGGTGGTAGGTCATGCTCAGGTAGTTTCACCTCCATTTGTAAAAGTTTTCTG
A_87_P037921	-1.71951	0.243738	7.91347e-06	7.14639e-06	TJP2	tight junction protein 2 (zona occludens 2)	AF085184	-1.50676	-1.60932	-2.06628	-1.69569	chrZ:15513327-15513386	unmapped		TGTAAAGCCATAACACACTAACGGGGGGATGGCCTAACTTTTGTATTGGACTCATGGCAA
A_87_P012332	-1.7186	0.361278	7.6895e-05	5.62775e-05	TCP11	putative t-complex protein 11 (mouse)	CR407056	-2.18941	-1.32394	-1.75552	-1.60552	chr1:50596238-50596179	1q12		ACAAGCATTTATTATTTGTATTTGTGGTGGGGAAGAGATGGTGAAGTACTTTGTTTTGCC
A_87_P023958	-1.71807	0.887236	0.00823859	0.00666576			BX931375	-2.3711	-1.1347	-2.57552	-0.790943	chr4:8456891-8456832	4q11		CCCCCAAGTCATCCTGTAAATGGCAAAGCTCTTCACGTAAGTTTTTGAAAGTGGAAAGCA
A_87_P016597	-1.71707	0.173276	1.07039e-06	1.35185e-06	LRRTM3	leucine rich repeat transmembrane neuronal 3	CR386266	-1.64712	-1.95061	-1.72816	-1.54238	chr6:6261089-6261030	6q12		ATACCGCAATCAATGTGAAGTCTGAGCTTTGGTTTAATACAATACCTATTGTACAAATCC
A_87_P030763	-1.71682	1.02024	0.0151256	0.0127673			BU282264	-2.51713	-0.836336	-2.67987	-0.83396	chrZ:10096783-10096842	unmapped		TTCTAACTAAAAGATACTTTCCATGCTGCTGCTGAGAAATCATAATGCCACTATAGAATG
A_87_P014494	-1.71663	0.226953	5.26223e-06	5.04789e-06	LOC417259	similar to chromosome 9 open reading frame 75	CR389919	-1.53258	-1.51546	-1.85456	-1.96393	chr17:9100667-9100608	17p14	GO:0003824(catalytic activity)	ATTTTTTACGACTGTACACTCAGGGTCAAAATTGCACTCTGGAAAAGACTGAACACTGCT
A_87_P016506	-1.71449	0.369345	8.83333e-05	6.43814e-05			CR386394	-2.22296	-1.37799	-1.73501	-1.52201	chr1:81544727-81544786	1q21		GCTCCTGTGGCTTGTCGAGTATCTGCACATTGGGTGTACACTGCTCTCTCTAACGGCCAT
A_87_P031550	-1.71399	0.460054	0.00030116	0.0002157			BU254830	-1.20024	-1.98907	-1.46803	-2.1986	unmapped	unmapped		GCGGCCCCAAAAGCGTCCAAGAAGAGGCAGACAGGACGGAGAAGAGGAACAAAGCCAAAA
A_87_P017185	-1.7103	0.276265	1.6938e-05	1.40684e-05			CR385343	-1.45026	-1.89368	-1.99841	-1.49884	chr19:000517077-000516929	19p14		TCCAAGAACTCCAGGTTGGACGTGCTGAATGCATTTTGCCTCCAGCACATGTCAGTCCCC
A_87_P008158	-1.70852	0.139715	3.0724e-07	5.52226e-07			TC188049	-1.87876	-1.57127	-1.76342	-1.62062	chr5:28279895-28279955	5q13		GTAACAAACTTCGTACAGAGTTCGGGCTATTAATTGTTTCAGGTAGATATTCTATGTGGT
A_87_P025197	-1.70849	0.240619	7.62059e-06	6.93033e-06			BX257578	-1.37594	-1.85101	-1.6923	-1.91472	chr1:102937366-102937425	1q22		ATATTGTGACTATCTGAATAGCTGTGCTGTAATGTCTTAATAAAAGCGCTCTCATACCTT
A_87_P015210	-1.70794	0.718599	0.00314726	0.00237603			CR388823	-2.25277	-1.06447	-2.40279	-1.11174	chrZ:19424827-19424886	unmapped		GAAAGTTATAGCATGGAGCTTAGGAGCACAATCAGATGTTATTTATACACCCTTTATACC
A_87_P003398	-1.70416	0.349334	6.66469e-05	4.92714e-05			TC214641	-1.2293	-1.87997	-1.6734	-2.03395	chr4:35223278-35223221	4q21		GGGTGGTTAAGGGACATGAATTGGTCACATCTCACTGTGCTGCAGAATAAAGGTGTGAAT
A_87_P008696	-1.7021	0.121109	1.34162e-07	3.27389e-07	LOC396152	ch-runtB2	Z36530	-1.56828	-1.80994	-1.63105	-1.79914	chr1:99742097-99742038	1q22		TAACGAGTTTACTGCATCTTATGGACGTGTTAACTATAAGGAAGTATAGGAAGATTCCCA
A_87_P001736	-1.69887	0.116688	1.08709e-07	2.85741e-07			TC223871	-1.62719	-1.57586	-1.76773	-1.82472	chr1:164965052-164965111	1q33		TAAGAGATCTCACGTACAAACAAGGGCTTGGTTCCGTTCTCTTTTGAGCTGGTGGCAAAA
A_87_P003243	-1.69771	0.526077	0.000655505	0.000471888			TC216013	-1.11039	-1.81689	-1.50661	-2.35696	chr5:20794781-20794840	5q13		ACAAAGCAACAGTTCTGTGCCAATTTGTAACCCAAACCACTTGCAATTGATTTTTGAACA
A_87_P014470	-1.69765	0.0821458	1.3414e-08	9.32089e-08			CR389948	-1.65576	-1.6641	-1.65015	-1.82056	chr15:6502373-6502314	15p16		AAGATGCGCTCTTATAGAGCGGCCATAGTTATCTGTCCGAATATTTGCTTCCATTTTCAA
A_87_P016195	-1.69756	0.341463	5.98433e-05	4.46516e-05			CR386871	-2.08007	-1.29081	-1.84703	-1.57232	chr5:25373980-25373921	5q13		CCATGAGACACGCACACGCGTGCCCAGAACTTTGCTGATTTTTCTTTTCCTCTTTACAAA
A_87_P032086	-1.69671	0.457084	0.000307258	0.000220188			BU236557	-1.29946	-1.94798	-1.32518	-2.2142	unmapped	unmapped		ATTACTCTTAATTTTCAGTCCCTCCTGGTACTTCCCCATGGATTTCTGGCGATGAAGCTG
A_87_P017989	-1.69538	0.516688	0.000599715	0.000432577			CR353358	-1.20118	-2.07988	-1.30146	-2.19902	chr4:2346433-2346374	4q11		TGAAAGCCTCCATCGGAAAGATCTCACACATCTTCCAAAGTGAACTCTTTCAGGCTCTGC
A_87_P029019	-1.69336	0.173266	1.16183e-06	1.45878e-06			BU363171	-1.71895	-1.87337	-1.72449	-1.45664	chr2:062857434-062857493	2q16		AGGAGCTACTAGAAAAAGAAAATATCATCAAGCAGAGCAAAACGGAGCTAGAACACCATC
A_87_P022405	-1.69235	0.21845	4.57237e-06	4.49482e-06			BX934806	-1.54132	-1.78944	-1.48537	-1.95328	chr8:19951784-19951725	8q13		CATGGCACTGGACCTGGCCCTGCTTTGTCCCCACTCTGTTGTCACTCTGGGTGCAATTAA
A_87_P014341	-1.69184	0.150783	5.12359e-07	7.86733e-07			CR390150	-1.81513	-1.51055	-1.8169	-1.62477	chr11:15097314-15097375	11q11		AATCAGGGGGTTAAGTGGTATTTCCATCCATGTCTCAGTTCAGTTTTAAGGAGTTTGTTG
A_87_P011934	-1.69119	0.196964	2.49651e-06	2.71813e-06			CR522975	-1.71307	-1.54366	-1.96167	-1.54634	chr5:25653680-25653621	5q13		CGCACAAGGCCTAACCATTTGTTTGTATGTGTATCTTCCTTGGTAGATTAAAGTTGCCTG
A_87_P025652	-1.69093	0.250442	1.02256e-05	9.03447e-06			BU473051	-2.00905	-1.40775	-1.61795	-1.72899	unmapped	unmapped		TTTCACCATAAGTGACCCCGGAGTATCTGACCTGTCCTTGCAGGAGCATCCCAAGAGATC
A_87_P035688	-1.69067	0.205192	3.18277e-06	3.32113e-06	UGDH	UDP-glucose dehydrogenase	AJ851561	-1.49743	-1.56121	-1.75168	-1.95237	chr4:69773321-69773262	4q23	GO:0006118(electron transport)|GO:0016491(oxidoreductase activity)	TTGGGTTTGTGTCTATGGGATATTACAGAACGTGATTCTTGATGAGAATTGTGTAATATG
A_87_P022561	-1.69005	0.134385	2.60056e-07	5.06267e-07	OB1	odd homeobox 1 protein	BX934519	-1.63253	-1.52806	-1.78339	-1.81621	chr4:49832729-49832670	4q22	GO:0003700(transcription factor activity)|GO:0005634(nucleus)|GO:0006355(regulation of transcription, DNA-dependent)|GO:0007275(development)|GO:0043565(sequence-specific DNA binding)	TCCTTTGAATGTATGTCTCACATTTCTGTTAAGGATCACCGAAGGGAGAGAACTGGTCTT
A_87_P027148	-1.68985	0.808391	0.00580852	0.00458278			BU432792	-2.39136	-0.825467	-2.36624	-1.17632	chr4:25696338-25696397	4q13		GTACGGTTCTATGCAAATAGCAGATGTGAACCATATGGTCTTCTGGCCATCTGGGAACAA
A_87_P037625	-1.68871	0.249715	1.01311e-05	8.96669e-06	SOCS3	suppressor of cytokine signaling 3	AF424806	-1.44127	-1.65911	-1.61914	-2.03531	unmapped	unmapped	GO:0001558(regulation of cell growth)|GO:0007242(intracellular signaling cascade)|GO:0009968(negative regulation of signal transduction)	ATTCCATCTTCACCTCCAGCCTTGAGGGCTGAGCAAAACCATGCTTGAAATTCAACCAAA
A_87_P037173	-1.68601	0.0824652	1.43053e-08	9.77416e-08	RCJMB04_1f23	similar to cathepsin S preproprotein	AJ719318	-1.57525	-1.6719	-1.74018	-1.75673	chrUn:96913369-96913310	unmapped	GO:0004197(cysteine-type endopeptidase activity)|GO:0006508(proteolysis)	TGACGCGGGGGTGATTTTCTCTGTGCGACGATATCTCTGAAACTGCAGATTTTTGTTTGA
A_87_P004115	-1.68565	1.06616	0.0195128	0.0167614			TC207383	-2.81021	-1.08221	-2.33215	-0.518031	chr1:78884853-78884910	1q21		CTTTACGCATCAGGTACTTACTTCTGGAAGAGCCTTATCATGCTTCAGAAAGAGGAAAAA
A_87_P022791	-1.68378	0.277053	1.88532e-05	1.56448e-05			BX933973	-1.85324	-1.37402	-1.97275	-1.5351	chr8:24698623-24698682	8q13		CTCTAGCAAAGAGGCTCCGAGTAACAAGAATTTCCCAGTTGGGATCTTCCCAACATCTAA
A_87_P024169	-1.68282	0.430845	0.000232156	0.000166818			BX930823	-1.97959	-1.17609	-2.09602	-1.4796	chr9:23324080-23324139	9q13		TTCAAGACAATTCTGAGACTTTGCATTGATATTCCTCTGGCAGATATTTTGAAAAGCTGG
A_87_P036725	-1.68253	0.306806	3.41197e-05	2.64753e-05	RCJMB04_9a21	arrestin domain containing 1	AJ719979	-1.3338	-1.96706	-1.51745	-1.91181	chr17:8900666-8900607	17p14		ACATATACCCGTGTTGATAGAATGATTGTCATTGTCCTTAAATATATATATATATATAAA
A_87_P017975	-1.68168	0.209363	3.69711e-06	3.78459e-06			CR353387	-1.39017	-1.76721	-1.68982	-1.87951	chr2:22957775-22957716	2q12		GCCAGAGAGTACAATCACTTCCACGTAATAATGTACTGTATCTTTTTGTACTTTGGACAT
A_87_P010530	-1.6792	0.6723	0.00246365	0.00184312			CV858675	-1.08597	-2.21571	-1.10981	-2.3053	chr1:8814750-8814809	1p13		TCTGCTCAAAACCAACGCTACAAAAGAACAAGTGGACAGAAAGCATGAAGATCTGAGAAA
A_87_P023013	-1.67791	1.14392	0.0261636	0.023047			BX933472	-2.54844	-0.864773	-2.76837	-0.530071	chr8:14097981-14097922	8q12		TTTTCTGGAATATCTGCTGTGCTAACTTTTCATACACATGCGGTCATCCGAACACTTGCA
A_87_P014087	-1.67774	0.161082	7.96892e-07	1.10792e-06			CR390540	-1.47742	-1.85543	-1.6348	-1.7433	chr10:20007598-20007657	10q12		TGCAGATGGCCATGAGAAGCGGTTTGATGGACGGCACTGTATTCACATCTGGAAATAAAA
A_87_P039114	-1.67749	0.196016	2.54568e-06	2.77564e-06				-1.55772	-1.46828	-1.88098	-1.80296	chr20:008523096-008523155	20p12		TGGTGGGTGAAACAAAAAGTCCTTGCATAAAGAGAAGTGGAGCTGAGCTGTCCATTCCAA
A_87_P010542	-1.67511	0.162617	8.50852e-07	1.16714e-06			CV858427	-1.44859	-1.70267	-1.71349	-1.8357	chr8:29727831-29727890	8q13		CTCAGCAGGCCAGCGCTCCATCATGCACACAATAAAGTAGAAAGATATTAGTGGCTTTCT
A_87_P012042	-1.6751	0.145625	4.42012e-07	7.21118e-07	LOC415755	similar to RIKEN cDNA 1600014C10	CR407486	-1.76388	-1.67423	-1.7922	-1.4701	chr11:8540697-8540638	11p11		TGAATTTTACTCTGACAAATATTCTCTGATGTAGCAATTATTAGGATTAGGATTGTCATT
A_87_P006981	-1.67408	0.158197	7.25255e-07	1.03842e-06			TC198984	-1.77452	-1.54825	-1.84303	-1.53051	chr2:42122804-42122863	2q14		CCGCCACGACCAGATCCTGTGTGCTCGTTTTGTACCTTTAATAACCGTTTTAAACGAACT
A_87_P016067	-1.67356	0.173409	1.25168e-06	1.55058e-06			CR387052	-1.44448	-1.63457	-1.79556	-1.81962	chr3:57297097-57297156	3q23		ACTGTGCTTTTGCTTAGCATGTATCCATTTGTTCAAAAGCTTTCCTATATCTCATCAGCT
A_87_P022106	-1.67313	0.437138	0.000259648	0.00018696	COL5A2	collagen, type V, alpha 2	BX935516	-1.99207	-1.29012	-2.10692	-1.30343	chr7:510115-510283	7q11	GO:0003824(catalytic activity)|GO:0005201(extracellular matrix structural constituent)|GO:0005581(collagen)|GO:0005737(cytoplasm)|GO:0006817(phosphate transport)	GTAGTGGTGATCCTGGTAAACCAGGAGAAGCAGGAAATGCAGGTGTTCCAGGACAAAGAG
A_87_P011952	-1.6729	0.386246	0.000130528	9.41509e-05			CR522948	-1.38034	-2.0458	-1.3013	-1.96415	chr20:009360548-009360607	20p12		GTTTGCACTCGCACTGTTGTGCCACTGGGAGTGAGGCAGGGAATGGCTGCTCGTGGTGCT
A_87_P011720	-1.67193	0.217647	4.80514e-06	4.73454e-06			CR523281	-1.94819	-1.54844	-1.73496	-1.45613	chrUn:157792245-157792186	unmapped		GATACGTGGTGCCAATTTTGAGAAATGCGTAAATGTCCATGAATAAAATTAAGTTGTGGC
A_87_P011931	-1.67093	0.108876	7.93819e-08	2.47226e-07			CR522979	-1.51723	-1.7741	-1.69896	-1.69343	unmapped	unmapped		TTCTGCAGCCGCTTTCTGGGACCAACGTTCCCCCATCCCTGTGATTTATCCCCATCCGCA
A_87_P014432	-1.66954	0.13259	2.58152e-07	5.13179e-07			CR390005	-1.48317	-1.75138	-1.77587	-1.66773	unmapped	unmapped		TTTTTTAACTTGGTGTTTCTCTGGCCTCTGCACTTTGAGAGGAATAAACAGAATCCTCTG
A_87_P026486	-1.66909	0.105784	6.72845e-08	2.26721e-07			BU451905	-1.55097	-1.61251	-1.7324	-1.78048	chr4:65071391-65071450	4q22		GGACACTTGTGTGCATCTGAAGTAGTTCAGATACGAGACTCTTTCACTCATCAGAGTCTT
A_87_P025371	-1.66909	0.188503	2.08228e-06	2.36669e-06			BU481965	-1.40551	-1.84871	-1.68517	-1.73697	chr1:92929477-92929536	1q22		TCAGCTGATACATTGTCTTGAATGTATGTATGTGTCTTGCCTGCTTATTTGATCTTTTCT
A_87_P010910	-1.66876	0.33185	5.60616e-05	4.21944e-05			CR524415	-1.78234	-1.21697	-2.00544	-1.67028	chr2:76195469-76195528	2q22		AAGGATGTATTTTAAAATTGAAGTGACGGCCGTATGCCGTATAATTCCACCAAAACACAA
A_87_P015236	-1.6682	0.0976716	4.19172e-08	1.70756e-07			CR388786	-1.60801	-1.66044	-1.59582	-1.80855	chr12:13991179-13991120	12q11		TTTCCTTGGAACAGACACTATGTATATGATGTAGCAACAAAGAAGGAGAAAGTCTGTGAA
A_87_P003051	-1.6671	0.412073	0.000191041	0.000137553			TC217725	-1.36884	-1.92789	-1.26646	-2.1052	chr1:124822695-124822753	1q31		GGGCTTGGTCATAGGAGCAAAACATTTGGCAAGACTGTGGGAATTATGACACACATCTGT
A_87_P011778	-1.66497	0.259711	1.38275e-05	1.18687e-05			CR523193	-1.9087	-1.49399	-1.86423	-1.39294	chr1:67815708-67815767	1q12		ATGACAACTGCTATGGGACCTGGGAACAACACTTAAGGCTTAGATGGCTTTCCTTTCTCA
A_87_P014037	-1.66334	0.122535	1.65023e-07	3.8611e-07			CR390609	-1.59152	-1.58399	-1.8442	-1.63365	chr1:107564894-107564953	1q22		AGAGCAGTGCACACTAACCTATTGCCTCTGTGTCCTCTATAATGCCTAAAACTGTGCCTA
A_87_P036550	-1.66224	0.344736	7.12103e-05	5.27809e-05	B3GNT2	UDP-GlcNAc:betaGal beta-1,3-N-acetylglucosaminyltransferase 2	AJ720227	-1.83265	-1.99277	-1.1964	-1.62716	chr3:8108495-8108436	3p12	GO:0006486(protein amino acid glycosylation)|GO:0008378(galactosyltransferase activity)|GO:0016020(membrane)	CAGAAGCTTGAACTGCTGTACAACCCAATTCTGAGTCTGCTTTCCAATATGACTGTGGAA
A_87_P029641	-1.66093	0.072379	7.16879e-09	7.72857e-08			BU328657	-1.65683	-1.74831	-1.66724	-1.57135	chr21:5443720-5443660	unmapped		AGCATCGGTCTCAGAGTGATGTAGCACAATTCGCAATGTAACGTACACGTGTTACTTTTG
A_87_P003901	-1.6606	0.165506	9.94395e-07	1.32826e-06			TC209573	-1.52685	-1.6967	-1.5388	-1.88004	chr23:4564981-4564922	unmapped		GGGGGGAAATATATTGTGGTTTTTTAAAGATGCTTTTATTTTAAATTTTGAGAATCTTTG
A_87_P001699	-1.66045	0.381021	0.000126098	9.12278e-05			TC223929	-1.92659	-1.39464	-2.04373	-1.27686	chr4:40222026-40221967	4q21		TTGTGTTCATGTTGTTTATGTAGTGTTGTGTGAAATATCCATTTTGGATTGTGTTACTTT
A_87_P004158	-1.65731	1.00071	0.0161595	0.0137369			TC207162	-1.08825	-2.31192	-0.554276	-2.67479	chrM:16765-16705	unmapped		TTGAGAACAACAATGCTTTTCAAGCCGTAGTCCTTGGGGTCTAACCAAGCGGGAATAATA
A_87_P016145	-1.65588	0.189777	2.27071e-06	2.55099e-06			CR386946	-1.38401	-1.70044	-1.71335	-1.82572	chr1:169484575-169484516	1q33		GCAAGCAATGTTGTACATGCCAATAGAAAACATACACTACCACCGCATTTTGACTGCCCA
A_87_P007641	-1.64834	0.287864	2.66038e-05	2.13176e-05			TC193471	-1.99605	-1.29849	-1.59795	-1.70087	chrZ:23825789-23825849	unmapped		ATTCAGGTGATGGTATGGATATTTTTCCAGTGAAGGAATATTCTTCCGAGACTTTTAATG
A_87_P015709	-1.64781	0.371458	0.000114106	8.28406e-05			CR387591	-1.2706	-1.76177	-1.44477	-2.11412	chr14:6632893-6632952	14p22		TCTTTATCCTTTCCTCTGTCATACTATAAAACACAAACATATTGCATGGATTACAATAAA
A_87_P037387	-1.64743	0.221164	5.75639e-06	5.63371e-06	FMO6	flavin containing monooxygenase 6	AJ431390	-1.77191	-1.52708	-1.88697	-1.40375	chr8:4770721-4770664	8q11		GACCTCTCTCAGCTGTGGCTCATGACACAAGTATAAAAGTGTCAGCTGGTGATTCTATCT
A_87_P013861	-1.64689	0.155557	7.23304e-07	1.05378e-06	ADAMTS17	ADAM metallopeptidase with thrombospondin type 1 motif, 17	CR390898	-1.57586	-1.53916	-1.5949	-1.87763	chr10:17833175-17833234	10q12		GTGTGGTGGATTCCAAAGCATACCTATTGAGACTTGAAAACTAACTCTACAGACTGGATA
A_87_P008759	-1.64554	1.00867	0.0171891	0.014678	GCG	glucagon	Y07539	-2.28491	-0.618349	-2.70926	-0.969626	chr7:21961466-21961525	7q13	GO:0005179(hormone activity)|GO:0005576(extracellular region)	TTAGACTGTAAGCTCTTCGGGGCAAGGATTTCAGTTCATCCTATTATTATATGTTTTGCT
A_87_P024024	-1.64504	0.498293	0.00058041	0.000419754			BX931184	-1.94141	-1.13908	-2.1852	-1.31445	chrZ:28908171-28908112	unmapped		TAACTTGTGTTTGATACCAGTTACATACCCTGTGAATCACAAACTGTGTTGTCTCAAGAA
A_87_P011436	-1.64331	0.326319	5.56027e-05	4.2094e-05			CR523696	-1.46632	-1.89202	-1.27302	-1.9419	unmapped	unmapped		CAGGCTACTTCCTCAAGGTAGCCCGGGACATCGACGGCTCCGGCAACTACGTGATGCTGA
A_87_P013651	-1.64316	0.416938	0.00022093	0.000159721			CR391193	-1.20126	-1.80604	-1.42156	-2.14376	chr15:4700901-4700842	15p16		TATTCCCCCTTCCATAATAATCCCTTCCTGTTCAACTCATAGAAAGTAATTTAAGATGAC
A_87_P002704	-1.64249	0.568956	0.00117897	0.000861208			TC220207	-2.20593	-1.01046	-2.03164	-1.32193	chr9:21640378-21640319	9q13		AGTGTGATCGCTGTAGGGATGGACTGAACTGATTTATTAATGTAAAACTTGGTAAATAAC
A_87_P019497	-1.64246	0.0581965	2.07681e-09	5.80947e-08			CO768343	-1.71662	-1.65478	-1.61882	-1.57961	chr1:102802853-102802799	1q22		AAGCACGATGTGAAGTGTTTCCATACTGTAGCTTTGTACTTCCCAATAATGCAGTACGCT
A_87_P021944	-1.63983	0.161958	9.42275e-07	1.30102e-06	SGK	serum/glucocorticoid regulated kinase	BX935782	-1.4354	-1.63284	-1.66039	-1.83069	chr3:55105904-55105963	3q22		GGGTTTTTCATTCCTGGTTGTACGTATTGTAAAAAAGATCTGTACATTCAGTTGTAACTC
A_87_P017060	-1.63965	0.248094	1.15823e-05	1.02262e-05	LOC408045	plakoglobin	CR385580	-1.28512	-1.82716	-1.653	-1.79334	chrUn:106763971-106764030	unmapped		TTCCTCCTGGGACTGCTTCGAGCACCTACTGCCGCATCCAGCATCCAAATACTGTTTCTG
A_87_P038642	-1.6395	0.339105	7.013e-05	5.2197e-05				-2.11437	-1.41932	-1.65101	-1.37329	chr1:111785576-111785517	1q22		CATCTGTGAATCCCATCCTCTGCCAGGAAAGTGCAAGAGAAAAATCTGGGGGTTCTTTTT
A_87_P015460	-1.63754	0.157506	8.05465e-07	1.15213e-06			CR388457	-1.6407	-1.47059	-1.84813	-1.59072	chr12:18561062-18561121	12q11		GGGAAGATCAGTGGTAAATGAAATTGGTAACACTGCTGGAATAACTTGCTGAAACAGGTT
A_87_P025813	-1.63661	0.863862	0.00908336	0.00740733			BU468588	-2.18909	-0.861294	-2.55661	-0.939458	chr18:3251642-3251584	18p13		TGCTGGACATAGAAAAGAATTACAAGGCTAAGGAGACAAGGCACCACATTTTTCATAAAA
A_87_P032748	-1.63525	0.413086	0.000215541	0.000155843	ZMYM3	zinc finger, MYM-type 3	BU221081	-1.25604	-1.34442	-1.79843	-2.14211	chr4:002145211-002145270	4q11		TTTCTGAGCCTCTGCTATTGATGTGGTTGGCCTCACTTTCCTTTCTCCTTTCAGTCCTGA
A_87_P015352	-1.63477	0.151013	6.33825e-07	9.71691e-07			CR388603	-1.61964	-1.52412	-1.85263	-1.54268	chrUn:72258464-72258405	unmapped		GTATGTCAGTTAATTGTACTACTTGGCTGAATTTCCATATAGTTTTTACTGTGTATGGGG
A_87_P008345	-1.63451	0.0870842	2.38558e-08	1.35244e-07			TC186390	-1.64439	-1.52539	-1.63016	-1.73809	chr1:98540359-98540419	1q22		CAGTGGCCATGTAAGGGACCTCTTGAAATACCGTAGTGGAAATTCCAGGGGAAAAATGTA
A_87_P009012	-1.63338	0.582055	0.00136516	0.00100246	RHOB	ras homolog gene family, member B	U79758	-1.37102	-1.91703	-0.964376	-2.28108	chr3:99917786-99917845	3q35	GO:0000166(nucleotide binding)|GO:0005525(GTP binding)|GO:0005622(intracellular)|GO:0007264(small GTPase mediated signal transduction)|GO:0016020(membrane)	AAGCGCTACGGCACTCAGAACGGCTGCATCAATTGCTGCAAGGTCCTATAGGGCCCGGCT
A_87_P018274	-1.63186	0.343218	7.71157e-05	5.72964e-05			CR352936	-1.85713	-1.33703	-1.99322	-1.34007	chr2:31825515-31825456	2q12		TAATGCTGCTGTGCGTGAAAAAGACGATGTTTATGTTCTCATAGAAGAATAAAAGACGTG
A_87_P024047	-1.63113	0.446007	0.000333346	0.000240931			BX931127	-2.04196	-1.25248	-1.99194	-1.23816	chr5:38956217-38956158	5q21		CTTCAGCTCCATCTCCTTTACAGGTTATCAATAACAGCAGAGCAAGCGAGAAGCGAGAAA
A_87_P007501	-1.62882	0.186625	2.26709e-06	2.59445e-06			TC194735	-1.68288	-1.35391	-1.71093	-1.76755	chr4:034157450-034157390	4q21		AAACAGTTGTGCCTCATTCTCCAAGAGCCACAATCAAGCTGACTGTGAAGTGGTTTAACC
A_87_P034951	-1.62848	0.427624	0.00026697	0.000193117			BG712863	-1.38365	-1.72628	-1.21811	-2.18587	chr3:4146576-4146517	3p13		GGTCTCCAGCATCTTCATGGGCAAGAACATGCTGGCCATCGGGCTGAAGGTCTGCATGTT
A_87_P041007	-1.62657	0.28015	2.45568e-05	1.99416e-05				-1.37358	-1.53766	-2.02675	-1.56828	chr1:026857320-026857260	1p11		TGCTACGGCCACTGTCCTGGGGAGGCTGCCATTGTAAACCTGTCATTTTAAAAATTCTTT
A_87_P028874	-1.62518	0.316225	4.95086e-05	3.79054e-05			BU368763	-1.59309	-1.94283	-1.20196	-1.76282	chr24:4153989-4153930	unmapped		CTTGTAACGGTGTTTCTGAGCTGCCAGCTGTCCTGTTGGGTTTCACACATCAATAAAACT
A_87_P027388	-1.62476	0.940717	0.0135613	0.011377			BU423942	-2.32801	-0.834662	-2.54348	-0.792904	chr3:97839276-97839217	3q34		AGCGCTACTTCTGAAATTTTTGCAGGGTTTTGGGATATTCCTGCCCTGGTATTTTTTGCT
A_87_P013212	-1.62221	0.389179	0.000161764	0.000117654			CR405764	-1.20397	-1.76189	-1.42896	-2.09401	chr18:4110799-4110858	18p13		TTTTGAACAGTTTCGACCAAACCTTGGTGGTTTAGACAGAGTAAATCAGTCAGCATTCCT
A_87_P009315	-1.62108	0.0742891	9.68859e-09	9.29352e-08			M63560	-1.52774	-1.59646	-1.66825	-1.69188	unmapped	unmapped		CTTCCTGCGGGCCATCAAACACTACGGAGTGAAACCCCACGACATCTTTGAGGCCAACGA
A_87_P012684	-1.61961	0.465181	0.00043571	0.000314653			CR406583	-1.4239	-1.84906	-1.0747	-2.13079	chr28:1041731-1041790	unmapped		GAGTCCTGCTGTTCCCATGGTGACACTGAGTTCTGCTTTGCCAACGGGGATGTTGGAGTC
A_87_P003288	-1.61809	0.313083	4.79446e-05	3.68759e-05			TC215663	-1.8161	-1.41807	-1.94685	-1.29134	chr3:89858374-89858432	3q32		CATTTTTCCAACTGTTTTCCAATGCTCTGTGTAAACATGGCTTTGTAGACTCTTCCATGC
A_87_P011886	-1.6163	0.157757	8.78506e-07	1.25373e-06			CR523037	-1.66185	-1.52006	-1.46552	-1.81778	chr2:43063923-43063864	2q14		CAAATTGAACCAATGAATAGTATGTGCACAGTGGCATTGCTTAATGTCTCCTTTCCTGCA
A_87_P024152	-1.61574	0.602195	0.00171801	0.00126908			BX930900	-1.84745	-1.25691	-2.34915	-1.00946	chr1:85366053-85365994	1q21		TGGTAAGGCTTTTAGAAATAATAGATTTCAGGGTCGTTGGTGGAGATGACAACATGTTTC
A_87_P033955	-1.6155	0.342815	8.11097e-05	6.02847e-05			BU131485	-1.58917	-1.26781	-1.51873	-2.08627	chr2:97057530-97057589	2q23		GTCTGTCTGTAACTTTTTTATACTTGTCAGGCTTTAACCACAGATGTAACGTAGCGGCAC
A_87_P019912	-1.61272	0.221336	6.5509e-06	6.36429e-06			CO761875	-1.51428	-1.38096	-1.65731	-1.89834	unmapped	unmapped		CTATTGGGGCTGGGATTGGCATGGCCTGAAGATATGGACCTTTCAATTAAACGCTGAAAT
A_87_P028428	-1.61261	0.304879	4.19886e-05	3.28132e-05			BU383403	-1.19801	-1.65334	-1.66648	-1.93261	chr5:16093590-16093531	5q12		TTGCAGCCTAGAACTCTACAGCGGTTACACCAAAGCGATTCCTTTCAAAGACTGGATTGA
A_87_P037530	-1.61202	0.185252	2.3073e-06	2.65971e-06	PCBD1	pterin-4 alpha-carbinolamine dehydratase/dimerization cofactor of hepatocyte nuclear factor 1 alpha (TCF1)	AJ005157	-1.51794	-1.39713	-1.77629	-1.75673	chr6:10885365-10885306	6q12	GO:0006729(tetrahydrobiopterin biosynthesis)|GO:0008124(4-alpha-hydroxytetrahydrobiopterin dehydratase activity)|GO:0016829(lyase activity)	GCAGTATTATAAGAAGGCAAGTGATCTCACCCCTATTCTAAGTGGTTTTTAGTAGGATAC
A_87_P001951	-1.6113	0.160884	1.00512e-06	1.38319e-06			TC223455	-1.41146	-1.5906	-1.80209	-1.64105	chr19:6171378-6171437	19p13		TCCTGAGAGATCTATTGCGTTTCCTCTTGGTTTATATTATCTTCCTCTTTGGCTTTGCTG
A_87_P011082	-1.61016	0.137672	4.00457e-07	7.15313e-07			CR524172	-1.46656	-1.52176	-1.69864	-1.75367	chr1:47775921-47775862	1q11		ACCCCTTGACTCCGTGCCTGGTCAGAACCTTGATTTGGAAATTATGCTGTACTAACTCTA
A_87_P003925	-1.60957	0.49661	0.000640519	0.000465437			TC209050	-1.16017	-1.78857	-1.26037	-2.22918	chr11:1126630-1126571	11p12		TTGGCCCCCCAATGGTCCCTTGGACCCTTGTCCCTCTTCCAGAAGGAAGAAGTTCCCATT
A_87_P013279	-1.60929	0.136697	3.85123e-07	6.96769e-07			CR391700	-1.69886	-1.54102	-1.74553	-1.45177	chr2:31790659-31790600	2q12		TTTTTTAAGGTAATGCAGGTGGAAGCTCTAATTTTCCAATCTGGGTTGCCGTGTTGTTGT
A_87_P040883	-1.60924	0.271027	2.15746e-05	1.79898e-05				-1.75554	-1.30042	-1.47792	-1.90309	chr4:038276374-038276315	4q21		CTGATGTGCTTGGAAGTGCTGTATACAAAAGAAAGTTTCTTTCCTGCAACGTCACAATGG
A_87_P021643	-1.60807	0.282726	2.76557e-05	2.23928e-05	IGSF4D	immunoglobulin superfamily, member 4D	BX950409	-1.97982	-1.66908	-1.43772	-1.34566	chr1:87223333-87223274	1q21	GO:0003824(catalytic activity)	GTGCTTCATTTGAAACAAATTTGTCCTGCCCTTCTACTGCTTTTTTGGGATCACAAAGAT
A_87_P001336	-1.6058	0.155259	8.30682e-07	1.20796e-06			TC224576	-1.61992	-1.75935	-1.39066	-1.65327	chr10:18477359-18477300	10q12		AACGCCCTTCCTCATACTAGAGCTATGCAGGAGCCTTGGTAAAGTCACTCACATTTGATT
A_87_P012514	-1.60486	0.20326	4.08976e-06	4.26872e-06			CR406810	-1.62225	-1.31258	-1.75709	-1.72751	chr3:91191201-91191142	3q33		ACCTAGACAACCATTTCCTCAGTATTCACTGTGAGAATATTGCTGTAATATGTTGCAAAT
A_87_P008890	-1.6025	0.132409	3.26753e-07	6.30769e-07	FGFR2	fibroblast growth factor receptor 2 (bacteria-expressed kinase, keratinocyte growth factor receptor, craniofacial dysostosis 1, Crouzon syndrome, Pfeiffer syndrome, Jackson-Weiss syndrome)	X61992	-1.59097	-1.43417	-1.75549	-1.62938	chr6:29902943-29902884	6q14	GO:0000166(nucleotide binding)|GO:0004713(protein-tyrosine kinase activity)|GO:0004872(receptor activity)|GO:0005524(ATP binding)|GO:0006468(protein amino acid phosphorylation)|GO:0016020(membrane)|GO:0016021(integral to membrane)|GO:0016740(transferase a	TATTCACCTAGCTACCCTGACACCAGGAGTTCGTGTTCTTCAGGTGATGACTCTGTTTTT
A_87_P009020	-1.60235	0.0612078	3.25777e-09	6.92227e-08	THBS1	thrombospondin 1	U76994	-1.63233	-1.55058	-1.55234	-1.67417	chr5:26519851-26518601	5q13	GO:0005509(calcium ion binding)|GO:0007155(cell adhesion)	TGTCCACTGGAACATAATCCGGACCAGGAAGATACTGACTCTGACCTTATAGGTGATGAA
A_87_P010277	-1.60187	0.38035	0.00015269	0.000111258			CV860248	-1.83044	-1.19399	-2.00722	-1.37585	chr7:012130491-012130550	7q11		GACGGTATTGTATTTGTGAGGGAAAGCATGTTAGCTGCTTGGACTTCTTTTGTTTTGGCT
A_87_P007292	-1.60157	0.423806	0.000278513	0.000202313			TC196571	-1.80876	-0.965892	-1.81887	-1.81277	chrZ:16502914-16502977	unmapped		ATGACACCATTCCCCCTCCATACTCAGTGGCATAGAAGACAAATCAAAGCAACTTCTTTT
A_87_P040233	-1.59925	0.581001	0.00150761	0.00111079				-2.01318	-1.15308	-2.18184	-1.04891	chr12:008937047-008937109	12p11		CCCATGAAGAAGTTGACAGAACTATTTAATGAGCGCTTTGCTCCTCATTGCCCCATGGTT
A_87_P016449	-1.59852	0.212274	5.4004e-06	5.43171e-06			CR386477	-1.56151	-1.33631	-1.84885	-1.64741	chrUn:71003830-71003889	unmapped		GGGGGAGGAAGGGTGTTTGAGAGGTTTAAAATCGCAACCTAGGCTTGTGATTAGAAAAAA
A_87_P031750	-1.59766	0.487473	0.000603473	0.000438992			BU246369	-1.93707	-1.17463	-2.09512	-1.18381	chr1:126889207-126889272	1q31		GGCATTGGATATATTGTATGACTGAAGTTTTCATGTGTGCTATGTGAGGACACTTTGAAA
A_87_P002485	-1.59713	0.222488	7.14841e-06	6.86504e-06			TC221684	-1.27625	-1.65137	-1.67107	-1.78981	chr5:34748390-34748369	5q21		TGCAAGTGGCGCGGTGGTGCTCCTCACATGTACATTTTCATCCTAAAGAAGCATGTTAAT
A_87_P009246	-1.59314	0.464583	0.000473046	0.00034242	MYCN	v-myc myelocytomatosis viral related oncogene, neuroblastoma derived (avian)	NM_001031091	-1.05138	-1.9457	-1.36232	-2.01318	chr3:97464107-97464166	3q34	GO:0003700(transcription factor activity)|GO:0005634(nucleus)|GO:0006355(regulation of transcription, DNA-dependent)	GGCAGAGGAGCAGAAGTTATTGCTAGAAAAGGAGAAATTGCAAGCCAGGCAACAACAGTT
A_87_P006853	-1.59239	0.173694	1.69573e-06	2.09124e-06			TC199941	-1.81943	-1.39681	-1.56627	-1.58706	chr9:11331548-11331607	9q12		ATCCGCATGTAAAGGTCCGGTTATACATGTTACAAGATATTCAATATTTATGGCTAGAAG
A_87_P012827	-1.59231	0.146392	6.16148e-07	9.8559e-07			CR406368	-1.54909	-1.4142	-1.64729	-1.75867	chr18:6079509-6079450	18p13		GTGTGCTTGTCAGGGCAGCAGACACTGATTTTATGCCATCTGTTTCATTGCTATGCCTAT
A_87_P029423	-1.59189	0.209852	5.17331e-06	5.25778e-06			BU340250	-1.33969	-1.50082	-1.73813	-1.78894	chr2:62696009-62695950	2q16		TTACTTGCCATTATTTTCCTCCACATAAGCTGTTGAGCTTTTTTACATGCTGAGGATGCT
A_87_P021171	-1.59167	0.133088	3.50712e-07	6.68913e-07			CD763375	-1.50324	-1.45595	-1.67397	-1.73353	chr15:7755034-7754975	15p16		ACACTATGGCTAAACACAGCAGCAGAATCACCTCTTTTGACAGGCTGGCTGTGTTATGTT
A_87_P033114	-1.59029	0.145652	6.02449e-07	9.71893e-07			BU213546	-1.46416	-1.52882	-1.79889	-1.56926	chr1:42317329-42317388	1q11		AACAGATCCAATTGCTGCTGTTAGAAGAAGCTGTCTACCAAGAGGAGCCCACAGTGTTTT
A_87_P037471	-1.5895	0.218905	6.6851e-06	6.53006e-06	CLSTN1	calsyntenin 1	AJ289017	-1.49246	-1.36535	-1.87761	-1.62256	chr21:3349564-3349505	unmapped		GGATGACTCTACCCTCAGTTATTGATTTTAGCTGTTCCCTTTGTCTTTGTTTCTGCTCTA
A_87_P009377	-1.58858	0.0667328	5.75559e-09	8.18689e-08	P4HA1	procollagen-proline, 2-oxoglutarate 4-dioxygenase (proline 4-hydroxylase), alpha polypeptide I	M26217	-1.6863	-1.5752	-1.54026	-1.55257	chr6:10495364-10495423	6q12	GO:0004656(procollagen-proline 4-dioxygenase activity)|GO:0005488(binding)|GO:0005506(iron ion binding)|GO:0005783(endoplasmic reticulum)|GO:0016491(oxidoreductase activity)|GO:0016702(oxidoreductase activity, acting on single donors with incorporation of	CCAGATTCTGCCTAAACAGTCTGATTTTCTGGATGATGATGGTTGTTACTGATTTAGGGG
A_87_P014181	-1.5881	0.550113	0.00117895	0.000864787			CR390403	-1.88567	-0.886937	-2.14079	-1.43901	chr7:28149578-28149637	7q13		TGGGACTTCCCCTGCTTTGTCTACAGGCCTGCCTAACCTAATATTCTCTTCAAAAGGTTT
A_87_P023301	-1.58704	0.388336	0.000180586	0.000131824	B3GNT7	UDP-GlcNAc:betaGal beta-1,3-N-acetylglucosaminyltransferase 7	BX932869	-1.18941	-2.05755	-1.36316	-1.73805	chr9:14633485-14633544	9q12	GO:0006486(protein amino acid glycosylation)|GO:0008378(galactosyltransferase activity)|GO:0016020(membrane)	TTGTTTCTGTACTGTAATGTGGTTCACCTATCTCCAGCTGGGTTGGGGGTTGCTGAAAAT
A_87_P035121	-1.58585	0.344721	9.29452e-05	6.91101e-05	Tmc7	transmembrane channel-like 7	AY581312	-1.58496	-1.37851	-1.30797	-2.07195	chr14:10662747-10662688	14p22	GO:0016021(integral to membrane)	AAAGGCTGTTTTTCTCCAGATTGCTCTATAAAGAATTGTGTGCATTACTTGAAATTCCTG
A_87_P017208	-1.58483	0.37881	0.000158459	0.000115971			CR385301	-2.03395	-1.34042	-1.7546	-1.21036	chr7:31938467-31938526	7q13		GAGGGTGCAAAGCCTTTCACTGGTGCAAAAGCCTTGATTATGAATCAGCTATGCTGTTGT
A_87_P030634	-1.58415	0.532782	0.00101069	0.000742491			BU287227	-1.52822	-1.85798	-2.08746	-0.862947	chrUn:12669634-12669693	unmapped		GCTGGTAAGTTATATGTGGGGATGACGCCGTGCAAGGAGGATCGCGAACGAGCAGATCGT
A_87_P006437	-1.58231	0.160955	1.12208e-06	1.52079e-06			TC202228	-1.6458	-1.35114	-1.61054	-1.72178	chr1:35521542-35521601	1p11		CATTTTCTTTGGCAGAAAGAAGATACTTTTAGAGAAGCCATGCCTGTGCTTGGGGTTGCC
A_87_P036878	-1.58198	0.165723	1.33537e-06	1.74625e-06	RCJMB04_6c20	RasGEF domain family, member 1A	AJ719758	-1.59052	-1.54454	-1.79706	-1.39581	chr6:4191438-4191497	6q12	GO:0005085(guanyl-nucleotide exchange factor activity)|GO:0005622(intracellular)|GO:0051056(regulation of small GTPase mediated signal transduction)	GCTATTCTGAGCTGAAATGCTTAATATAAAGCTGTACCATAAAGCAGGATATTCTGTGTT
A_87_P027438	-1.58097	0.337216	8.35035e-05	6.24964e-05			BU423015	-1.80191	-1.23647	-1.93086	-1.35465	chr6:11475869-11475928	6q12		ATGAAGTACTATTCTTTAGGCAAGATATAACATTCACAAGGACTATATGTGATACCTGGG
A_87_P010220	-1.57986	0.198443	3.8955e-06	4.16858e-06	NT5DC2	5'-nucleotidase domain containing 2	CV860553	-1.34696	-1.67482	-1.49822	-1.79943	chr12:585148-585089	12p12		GATAATGGCTCACTGCAATGGGACAAAATAAACCAGCTGGGAGAAGGGAAGATCTACAAA
A_87_P010183	-1.57923	0.140943	5.16619e-07	8.85201e-07			CV860716	-1.71508	-1.43424	-1.68399	-1.48361	chr17:9806651-9806710	17p14		GACATACGGTGCACGTTATCAGGGCAGCTGTGTTTTATGAACACCAATATCTTTAGAAAT
A_87_P023862	-1.57904	0.261775	1.96904e-05	1.67118e-05			BX931577	-1.52472	-1.24522	-1.68404	-1.86217	chrUn:1598148-1598089	unmapped		CCTGCTCTGCAGCTGAGGGGTCAGCAGCATCCACAGCAAGAGAACCACACTGTAGCTATT
A_87_P028210	-1.57836	0.29675	4.06717e-05	3.20542e-05			BU389998	-1.8365	-1.80735	-1.4498	-1.21978	chr7:13358062-13356758	7q11		ATCTGGGGATCTAAGTCTTCCGGATCTGACAAATTTTGCTATGAGAAGCTTAATACAGAA
A_87_P002997	-1.57798	0.300743	4.39712e-05	3.4446e-05			TC218243	-1.6297	-1.21723	-1.94554	-1.51946	chr2:61516016-61515958	2q16		GGGAGAAACGGTCCCACTAAGTCCTTTTATTGTCCCAAGAGTGATAACAAATATTTGGTG
A_87_P004561	-1.57564	0.125784	2.66245e-07	5.69931e-07			TC206149	-1.5527	-1.42676	-1.5908	-1.73231	chrW:2420957-2420898	unmapped		AGTTCTTACGGCTTTTCCTTACCGTGCCTTCTTCTGGCTTGTGCTTCCACACGGATCTGT
A_87_P022352	-1.57564	0.265605	2.16866e-05	1.82167e-05			BX934908	-1.50568	-1.46894	-1.96377	-1.36418	chrUn:3057039-3057098	unmapped		TTTTTTCATTTGCTAGATCTATGCTTCAAACTACATGTTGAGTTTCCTACAGATGCCTAG
A_87_P010008	-1.57531	0.807849	0.00798396	0.00647664			CV861844	-2.40103	-0.620507	-2.06178	-1.21791	chr18:6642491-6642432	18p13		AAAGCTCTGCAGCACTTATCAGTTTGCCAGGCTCTTTTCAAAGTTTATTTCCTCAGGGGG
A_87_P037587	-1.57508	0.161114	1.1597e-06	1.56529e-06	SEMA3F	sema domain, immunoglobulin domain (Ig), short basic domain, secreted, (semaphorin) 3F	AF495525	-1.73434	-1.69249	-1.4217	-1.4518	chrUn:126898995-126899223	unmapped		AGACTCAGGACACCAAGAATCCTGTTATCTACGCCGTCTTCTCCGCATCGGGGTCGGTGT
A_87_P012230	-1.57372	0.200674	4.25617e-06	4.48322e-06			CR407204	-1.74441	-1.28311	-1.63743	-1.62995	chr17:3156219-3156160	17p14		TACCTTAGACCTGGAGGGTGCGAGGGAAAAATGCTTCTGTGCCTGACTCACCGGCTCTGT
A_87_P029134	-1.57354	0.241853	1.26895e-05	1.13477e-05			BU357031	-1.27866	-1.87104	-1.57484	-1.56964	unmapped	unmapped		TGGAAGTCTTAACTTTTGGGAGCGGAAAAGCACCTTTTTTCGGGTGGAAAGCAGACGTTT
A_87_P029403	-1.57331	1.13172	0.0319801	0.02873			BU341058	-2.6381	-0.592267	-2.46489	-0.598002	chr18:6865313-6865247	18p13		CATCCCTTGATAATTACAGTGAGGAAATAAAGCCATTTATCAGTTCGTGCTCATAATCTG
A_87_P034565	-1.57329	0.696936	0.00403954	0.003114			BU112802	-0.95156	-2.21599	-0.989508	-2.13609	unmapped	unmapped		CTGTGGGCCTCATTGGCTTTCCGAAAGAAGCTTCCCAAAACTTCAGTTCTGGTCTTTTAT
A_87_P039879	-1.57205	0.298172	4.27732e-05	3.37177e-05				-1.91317	-1.32406	-1.73106	-1.31991	chr1:118734060-118734119	1q22		CCTTGTTCTCTTTCTGTTTTGCCTGTTGTCTTTTTTAGTATGCACTCAATGACCAAGAAC
A_87_P038811	-1.57135	0.895077	0.0126546	0.0105597				-2.32002	-0.783682	-2.37245	-0.809245	chr1:105664527-105664586	1q22		TTCTGCATCTGCTTTCTCCTCATTGAAATGTAGGATCACAGTGGTAGTGTGAGTTAAGAA
A_87_P020942	-1.56945	0.565382	0.00144367	0.00106603			CK608493	-1.86197	-0.938078	-2.19569	-1.28205	unmapped	unmapped		GGTAATGGTTTGGCTTTACCTGGTTTTATCATTTGATAAGAAGTTTTTAAGTGGCATTGG
A_87_P006996	-1.5692	0.283877	3.25968e-05	2.61011e-05			TC198899	-1.5615	-1.3737	-1.97314	-1.36843	chr1:69020155-69020212	1q12		GAGAGGGTGTGCTTTCTTTGTCAAGTCGCCTGGGATGTTATCGTATCATGAGGAATAAAA
A_87_P028002	-1.56879	0.234324	1.07422e-05	9.85818e-06			BU402953	-1.38362	-1.50944	-1.47079	-1.9113	chr14:4236086-4236027	14p22		TAAGACATGTTTTTAAAGGTCACTCGTGTACGTTATTTAACCTATCGCAGTTCTGTGGTA
A_87_P032969	-1.56817	0.155242	9.55378e-07	1.3778e-06			BU216543	-1.4057	-1.77888	-1.55709	-1.53101	chr4:34159186-34159127	4q21		AGCGCTGTGACCTGTTTACAGTTCAACAAGAACTTTGTAATTACCAGCTCAGATGATGGG
A_87_P001793	-1.56706	0.0807037	1.94731e-08	1.37568e-07			TC223770	-1.57247	-1.45226	-1.60861	-1.63491	chr4:29397897-29397837	4q13		ATTAGACTCCTAAAATAGGGAAGAAAGCACACTAATTGCCAGACCACTACAGTAAAGGGA
A_87_P009022	-1.56564	0.35336	0.000114882	8.45137e-05			U76665	-1.1682	-1.78047	-1.37964	-1.93427	chr1:6140002-6140061	1p13		GCGATCTGGACAGCAAACAACCTCGCAGCATCTGCACCTTCTGCCTCAGCAACCAGCGGA
A_87_P015118	-1.56537	0.554303	0.00132131	0.000972709			CR388957	-1.93757	-1.0699	-2.14185	-1.11215	chr1:161536640-161536581	1q32		CAGCTCTCATTTACAGCTCTGTTTTTCAGAATCTGACTTGCTTATAATAGTCCTGTGTTA
A_87_P036454	-1.56302	0.361628	0.000132059	9.69794e-05	RNF126	ring finger protein 126	AJ720373	-1.25353	-1.89023	-1.2465	-1.86183	chr28:1568242-1568183	unmapped		GCAAATAGTTGTCACTGAGCAAATGAACTCTTGAAACAGACCCTATTATCCTTTCCTTCC
A_87_P036020	-1.56252	0.139983	5.28434e-07	9.10427e-07	RASSF5	Ras association (RalGDS/AF-6) domain family 5	AJ720993	-1.52774	-1.59409	-1.39593	-1.7323	chr26:1086790-1086849	unmapped	GO:0005515(protein binding)|GO:0007165(signal transduction)	GGTTCTGAAACTACTTATTCATATGCAGACAGTGTAAAGGACAACAACAATAAAACTGTC
A_87_P036636	-1.56143	0.310542	5.60988e-05	4.32798e-05	RCJMB04_10n4	nudE nuclear distribution gene E homolog like 1 (A. nidulans)	AJ720110	-1.22111	-1.51552	-1.53454	-1.97454	chr18:1655784-1655844	18p13		GACAGTGTACCATACCACCGTGGTCACACAGCGTAATGTGGCTTAAAGACAAAAAACCAA
A_87_P017888	-1.56062	0.476515	0.000605797	0.000442189			CR353520	-2.03533	-0.916944	-1.76184	-1.52838	chrUn:6149921-6149862	unmapped		TTGATCAAAGGAGCCAAAGGGATCCGCACCTTGCTTTTTGCCTTAATGATGTCTTTGCCT
A_87_P037676	-1.56032	0.519253	0.00095625	0.000703554	NFIL3	nuclear factor, interleukin 3 regulated	AF335427	-1.98392	-1.08945	-2.03484	-1.13307	chrZ:19420501-19420560	unmapped		ATCTGCAGAGGTTGCTTCACTTAAAAGACTTATAACTACACAACAAATTTCTGCATCAGA
A_87_P012063	-1.55969	0.24022	1.28431e-05	1.15449e-05			CR407447	-1.2481	-1.80905	-1.51362	-1.668	chr17:925539-925598	17p14		AAGTCTGCTCGCTGAACTCAGCATACATATGAAGGATTTTTAAGCCTCAAATAAATTCTA
A_87_P007235	-1.55929	0.361993	0.000134602	9.88913e-05			TC197104	-1.65377	-1.18353	-2.01886	-1.38099	chr1:171614525-171614466	1q34		GAGATTTCAGACGTAGAATAGATATAGGTGAGTAAAAATAGTTATGTGTTCAGGTGTCTG
A_87_P015168	-1.55859	0.28537	3.4931e-05	2.79429e-05			CR388879	-1.29758	-1.64302	-1.36988	-1.92389	chr1:59248771-59248712	1q12		TCCCCAAACCTGGGGATGGTTGCATCTGGCAGTTTGCTACAAGGCTAGTTGATTTTTATA
A_87_P016312	-1.55834	0.324216	7.25085e-05	5.49463e-05			CR386682	-1.88789	-1.78427	-1.30718	-1.25401	chrUn:10763307-10763248	unmapped		AATGTATCATGCAATAACCATTCCCAGCAAAATGATAGTGAAACAAAAAGTGACTGTGTC
A_87_P022229	-1.55676	0.130253	3.52049e-07	6.91375e-07	GSTZ1	glutathione transferase zeta 1 (maleylacetoacetate isomerase)	BX935175	-1.36172	-1.62555	-1.6111	-1.62866	chr5:36023721-36023780	5q21		CAGGACAGCTGATTTGATCTCTTCCCTATGTCCAGCAACAGTCTTGCAGAATTAATAAAG
A_87_P011263	-1.55671	0.524376	0.00101907	0.00075038			CR523945	-1.07412	-1.80415	-1.1727	-2.17585	chr4:30275234-30275175	4q13		CACGTGCTTGTGAGCAGCCATGTAACTCTTCAGTGGCTCATAAATACGCAACTGAAATGA
A_87_P033119	-1.55591	0.119473	2.1125e-07	5.07946e-07			BU213387	-1.49989	-1.65076	-1.65882	-1.41415	unmapped	unmapped		AAAGGTGCTCCCGTGTATTATCTGGCTAACCCTACAAAGTTGCTGCACCGTTAGAAAAGA
A_87_P009536	-1.55566	0.39668	0.000227023	0.000165975	PLAU	plasminogen activator, urokinase	J05187	-1.2284	-1.7137	-1.23673	-2.0438	chr6:14750073-14750014	6q12	GO:0006508(proteolysis)|GO:0008233(peptidase activity)|GO:0008243(plasminogen activator activity)	TTACCATTCACCTGATATGATATGGACACTTTTGCCCCTCAAGACTTCTGCTGATTTTAT
A_87_P000291	-1.55354	0.586887	0.00184006	0.00137182			TC227074	-1.88066	-1.02687	-2.21412	-1.09251	chr4:39440199-39440140	4q21		GGGCTCAGTTCAAAACCCAAATGCAGAGGTTAAGTCATGCCTGATGCCTATAGCCTAAAT
A_87_P020275	-1.55315	0.162746	1.33745e-06	1.77716e-06			CO504050	-1.31833	-1.64399	-1.67852	-1.57178	chr2:22949-23008	2q11		GCAGCCCCCTCAACGTGGTGGACCTCATCGTGGACATCATGTTCATCATCGACATCCTCA
A_87_P010118	-1.55311	0.663751	0.00339668	0.0025896	PTPN2	protein tyrosine phosphatase, non-receptor type 2	CV861082	-2.10619	-0.919245	-2.14611	-1.04089	unmapped	unmapped	GO:0003824(catalytic activity)|GO:0004725(protein tyrosine phosphatase activity)|GO:0006470(protein amino acid dephosphorylation)	AAAGGAAAGGGAAAGGTAAACCCAGCCCAAAAACCTCCCGCCAAAAGAAAGCAAAAGCTA
A_87_P026672	-1.55207	0.753967	0.00623661	0.00497562			BU447779	-2.20675	-0.641952	-2.13578	-1.2238	chr8:19150039-19149980	8q13		ATGTTCTCTCAGCCTTGTGGTTAGTATGGAGCTGACTCACTGAGAATTCTGGAGACTTGT
A_87_P008969	-1.54933	0.412801	0.000289198	0.000211472	LOC396212	MT	X06749	-1.93018	-1.13623	-1.8777	-1.25322	chr11:2019998-2019936	11p12	GO:0008270(zinc ion binding)|GO:0046872(metal ion binding)	GGGACCACGAAAAGCTTATTTTACATGTTTGTACCTTCCATACCGATGAAGGAAATAAAT
A_87_P020111	-1.54872	0.535488	0.00116775	0.000859073			CO758262	-1.90923	-0.978085	-2.09115	-1.21642	chr12:4856397-4856456	12p12		ATAGGTTTTGTTTTCCCTGTGACAGTACCTTTCTCTCCTGTGCTAACTGTTGTATTAAGC
A_87_P001715	-1.54828	0.206948	5.61084e-06	5.75706e-06			TC223906	-1.69431	-1.25074	-1.68382	-1.56426	chr5:18988788-18988847	5q12		CAGGTAGGGAGATTATTTTCCAAAGGAGACTTAGTGTATGAGTCTGTTCTTTAGTGACTT
A_87_P014288	-1.5481	0.144954	6.86787e-07	1.10577e-06			CR390229	-1.74067	-1.41504	-1.46145	-1.57524	chr11:15315610-15315669	11q11		TTCAGCCTGGATGTGAAAATCAATACAGACGTCCCTGATGCCAAAAACCTATTTGTCTAA
A_87_P024345	-1.54639	0.770169	0.00699287	0.00562406			BX930352	-0.860946	-2.12036	-0.904269	-2.29997	chrUn:662282-662341	unmapped		CAACACATTCAGCCTACAGGGAATGCACTGCCCTACGGACACTGCGCGACTGTGCCTTTT
A_87_P015076	-1.54627	0.590277	0.00194001	0.00144779			CR389027	-0.982416	-1.84681	-1.12913	-2.22672	chr2:96342168-96342227	2q23		CGTTGTGAACCACATGCCCTTCTCACACAAAGTTGCAATCACAGATTTTGATCAGAGGAA
A_87_P027642	-1.54565	0.166015	1.54804e-06	2.01921e-06			BU418782	-1.33468	-1.52832	-1.58294	-1.73665	chr17:9813674-9813733	17p14		GCATCCGTTGCTTGAGGATTTCCATGTCAGTGTCGTATTTATGGTTTTACAATAAAACAA
A_87_P025292	-1.54453	0.337401	9.55744e-05	7.14345e-05			BU485278	-1.63993	-1.0593	-1.84187	-1.63702	chr7:17062457-17062398	7q12		TTAAAGATGAACCAGATCTTGGCATTCCTCACAAAGCTCTCCGATGCTCACTTGGCAGTT
A_87_P000229	-1.5429	0.160935	1.30182e-06	1.76538e-06			TC227213	-1.6455	-1.59392	-1.62852	-1.30365	chr19:6566553-6566612	19p13		GAGAGGTAATTACAGCAGCTGAGGAGCTGGAGCTCAGCTCTGTGCCACCGCTTCGGTTTT
A_87_P012194	-1.54157	0.171573	1.91011e-06	2.39426e-06			CR407258	-1.39824	-1.58715	-1.41592	-1.76496	chr27:2605556-2605497	unmapped		ACAGCACAGTCGGACTCTTTAGGGGGACTAAAAGGCACTTTAACTGTCTTTCGATGCAAT
A_87_P019997	-1.54081	0.147844	7.93988e-07	1.23768e-06			CO760158	-1.6742	-1.65045	-1.3635	-1.47508	chr9:10211796-10211855	9q12		TCTGTCCATTTACTGGCTAAAACAATCATGACTGTTTGAGGGAAGTTATGTAGGTCACTG
A_87_P013808	-1.5407	0.20635	5.67756e-06	5.8373e-06			CR390975	-1.36513	-1.49596	-1.46293	-1.8388	chr1:166278286-166278345	1q33		ATCAGGGAGCTTGGTTGCCTATGAGCTCATGTGTTGAGTTTGTTGCCAACAATCACAGAA
A_87_P031579	-1.54035	0.2235	9.06997e-06	8.6819e-06			BU253896	-1.63699	-1.37787	-1.33669	-1.80987	unmapped	unmapped		CAAAGTTACCCAATTCTCTTTCACCTGATCCTGAATAGATTATGCCAACCCCGAAAAAGA
A_87_P037495	-1.54031	0.401653	0.000256881	0.000188351	RCJMB04_6f14	ATP citrate lyase	AJ245664	-1.10795	-1.34268	-1.68276	-2.02785	unmapped	unmapped	GO:0003824(catalytic activity)|GO:0008152(metabolism)	TCAAGGTCTGGAGGAATGTCTAATGAGCTCAACAACATAATTTCCCGAACCACTGATGGG
A_87_P035302	-1.53916	0.181049	2.64717e-06	3.10367e-06	ID3	helix-loop-helix protein	AY040528	-1.32769	-1.45194	-1.66196	-1.71503	unmapped	unmapped		CCCGGCTGCGACTTTTGGAGCGGCGCTCCCCAAATCCCGGCTTTCTTTTTAGGACTTTTT
A_87_P003151	-1.53844	0.11183	1.52397e-07	4.25328e-07			TC216830	-1.69585	-1.52763	-1.43449	-1.49581	chr3:2921858-2921917	3p13	GO:0001584(rhodopsin-like receptor activity)|GO:0004872(receptor activity)|GO:0004930(G-protein coupled receptor activity)|GO:0005887(integral to plasma membrane)|GO:0007186(G-protein coupled receptor protein signaling pathway)	ATCGTGGCTTTTTCTTGAATTTCTGTGTCAAGTCAGAAAGGGCAACCTTTTAGGCTTGCA
A_87_P014917	-1.53779	0.178115	2.41665e-06	2.8937e-06	LOC415871	hypothetical gene supported by CR389297	CR389297	-1.59436	-1.29192	-1.71491	-1.54999	unmapped	unmapped	GO:0003824(catalytic activity)	GTGTTGATCTGTGGGAGTATTCTTTCCTCTTTCTTGGAACCTCATTCTTATGCTTCTGCA
A_87_P039293	-1.53462	0.966907	0.019214	0.0165303				-2.47762	-0.527695	-2.23724	-0.895942	chr4:073582856-073583321	4q24		AGGTAGACCAGTACTAGAATGTTGACCTATAAGAAAGAATGACCATTAATTAGTGCACAA
A_87_P017332	-1.53346	0.261664	2.327e-05	1.95525e-05			CR385126	-1.22345	-1.41943	-1.80203	-1.68892	chrUn:69011732-69011791	unmapped		AATTGAATTTAATGATCTCCAATTGCAGTGTTTTGCAGAGTGGAGCAGATCCAGGAGGAG
A_87_P032772	-1.53223	0.268003	2.68433e-05	2.23393e-05	PPP2R3A	protein phosphatase 2 (formerly 2A), regulatory subunit B'', alpha	BU220571	-1.3836	-1.39378	-1.41789	-1.93366	chr9:128631-130577	9q11		TTCTTGAAGGATGCTCCAGAATTCCATTCCCGGTATATTACAACGATCAGGGCCATAAAG
A_87_P010477	-1.53189	0.556611	0.00150872	0.00111698			CV859176	-1.7869	-0.83144	-2.12514	-1.3841	chr1:99288148-99288207	1q22		TTTTCAGTTACTGTTGTTTTGCTTGCTGAGAACTATGTAGCAGATTCTCCTCCATTATTT
A_87_P027845	-1.53044	0.188892	3.51352e-06	3.94471e-06			BU411691	-1.28734	-1.57817	-1.51285	-1.7434	chr12:18477967-18478025	12q11		TATTGGAAGGACTAAAAGAGAGCACTGAATTGCACTTGAAAAGAATATTTTGACTACGTG
A_87_P033305	-1.52956	0.275756	3.1958e-05	2.59683e-05			BU206646	-1.75364	-1.60967	-1.62768	-1.12724	chr5:34596591-34596532	5q21		CCTGTTCTTATGTGTGCATTTGGAGCTGGAGAGCCTGTATTTTTATTCTTGCTTCCTGGA
A_87_P022303	-1.52843	0.229856	1.11773e-05	1.03659e-05			BX935025	-1.75242	-1.2202	-1.64046	-1.50063	chrUn:16691957-16692016	unmapped		AGCTGAGGACCACCACAGGGACAGTCCCAGGAATGGACATCCCTTATTCAGACCATGAGG
A_87_P010163	-1.52825	0.268719	2.76717e-05	2.28695e-05	LOC418180	similar to hypothetical protein FLJ22655	CV860822	-1.74147	-1.1517	-1.69947	-1.52037	chr1:60513496-60513437	1q12		CATTACTTTATAGATCAGGGCAGAATACTGATTTTAAAATGTTCACATCCATAGGATGGC
A_87_P009000	-1.52795	0.122095	2.67783e-07	6.00247e-07	FBN1	fibrillin 1	U88872	-1.54168	-1.36649	-1.66327	-1.54035	chr10:10785800-10785741	10q12	GO:0005509(calcium ion binding)	TGGACCTGGCACATGTTACAATACTGTTGGAAACTACACCTGCATCTGTCCTCCTGATTA
A_87_P008042	-1.52786	0.355183	0.000135641	0.00010021			TC189450	-1.91727	-1.1221	-1.71217	-1.3599	chr2:101317763-101317822	2q24		CTGGAAGGAGACGTGGGTTTTGTACTTCAGATTTTCAAATACTGTCCTAAGAACATCCAA
A_87_P014649	-1.5273	0.40891	0.000297013	0.000217635	RCJMB04_6g11	similar to Splicing factor, arginine/serine-rich 5 (Pre-mRNA splicing factor SRP40) (Insulin-induced growth response protein CL-4) (Delayed-early protein HRS)	CR389696	-1.78246	-1.00329	-1.91251	-1.41092	chr5:24785103-24785044	5q13	GO:0000166(nucleotide binding)|GO:0003676(nucleic acid binding)	TAAGAAAATGCCCATTTCACTGCCCTGTGGTAATAGTATTCTCTGAGGCTCCCTAACTCT
A_87_P033077	-1.52567	0.457205	0.000547926	0.00040063			BU214341	-1.0761	-1.8679	-1.19068	-1.96801	unmapped	unmapped		ACTTTGGGGTCAATACATATCCCATGGGACCCCAAAAGGGGACTTTGGGGTCAACTGATG
A_87_P007006	-1.52472	0.19185	3.93541e-06	4.32335e-06			TC198814	-1.63455	-1.42781	-1.72907	-1.30746	chr1:61967220-61967279	1q12		GGTATTCAACTTGGGACAATGCAGTTGCCTCACCGTCTTCCTTTCTCCAGTCATTCAAAA
A_87_P025439	-1.52155	0.234632	1.29345e-05	1.18006e-05			BU479677	-1.48466	-1.51911	-1.82672	-1.25573	chr10:15154106-15154165	10q12		TTTTTCCTTTGGCCAGTCACCCGTACTTGTATTTTTAGAGTTAGAAAGATACAGTTACTC
A_87_P015835	-1.52001	0.422026	0.000362375	0.000266224	ARHGAP28	Rho GTPase activating protein 28	CR387411	-1.89063	-1.29758	-1.85611	-1.03573	chr2:98654654-98652787	2q24	GO:0003824(catalytic activity)	GACACAGCTAAGGCCTTCCTTCAGTTCCTGAAGAAGGTGGTTGCTAATGAAGGGAAAAAT
A_87_P004919	-1.51967	0.232245	1.22755e-05	1.12633e-05			TC205519	-1.86653	-1.4344	-1.39097	-1.38676	chr4:77740421-77740480	4q24		ATAATTCTAAGGCACGTCCTTCCCTGTTCTGGTGCCTCAGTGCACGAGTTGCCGGACACC
A_87_P028920	-1.51965	0.111806	1.63771e-07	4.54818e-07			BU366742	-1.42586	-1.66419	-1.55141	-1.43716	chr1:66806764-66806707	1q12		TAAATGTATTATCCTCATACAGACAGACTTGACGGGCAACGATGATACCAGTTTGTCTGG
A_87_P022030	-1.51901	0.478342	0.000714205	0.00052289	ITSN1	intersectin 1 (SH3 domain protein)	BX935641	-1.66565	-0.960658	-2.09122	-1.35853	chr1:99241086-99241145	1q22		GATAAAAAACGTGAGAACTTTGAACGTGGCAATCTAGAACTTGAAAAACGGAGGCAGGCT
A_87_P014034	-1.51821	0.27441	3.24317e-05	2.6437e-05			CR390614	-1.79168	-1.38977	-1.69479	-1.19659	chr12:1308270-1308211	12p12		TTGCTGCTATTTTCCCCCTTTACTTTACTGCCATAAAAAATTGATCCCACATAGCATCCT
A_87_P018590	-1.51815	0.242566	1.58981e-05	1.41754e-05			CR352442	-1.69125	-1.63623	-1.16018	-1.58496	chr3:65934705-65934646	3q24		CCCACCACATTCCTGTAAACACCTCTGTATTAAGCCATAGCAAGCTCTAGGCTAGGAAAT
A_87_P001415	-1.51737	0.267748	2.82403e-05	2.34188e-05			TC224442	-1.63604	-1.18562	-1.4392	-1.8086	chr23:4631959-4632018	unmapped		AATCCACACTGCACTGGTGTTCATAGTGCATTGAACCTGTTGGTGCAAGACCTTGTGAAT
A_87_P010991	-1.51671	0.461567	0.000595094	0.000437135			CR524299	-1.311	-1.84573	-0.964667	-1.94544	chr4:13648433-13648374	4q11		GGGGGGCGTCAAATGTTGATTTGGGGCCTCTAGGTGCTATCCATCAGTATATGATATTAA
A_87_P037237	-1.51662	0.477414	0.000712821	0.000522004	DBC1	deleted in bladder cancer 1	AJ558161	-1.2687	-1.68281	-1.01372	-2.10124	chr17:6843900-6843959	17p14	GO:0005515(protein binding)|GO:0007049(cell cycle)|GO:0008219(cell death)	CGGACCAGATGACAGCCAAACTCTGCTAACCCGGACTTTTCAGTGGGACACATTGGTGAC
A_87_P012529	-1.5153	0.191489	4.03648e-06	4.44027e-06	PHLDB2	pleckstrin homology-like domain, family B, member 2	CR406792	-1.52769	-1.24101	-1.6589	-1.63359	chr1:82538843-82538902	1q21	GO:0003824(catalytic activity)	AAGTCATATTGAAACAGCTGGTCACAACATAGAGACCTGTTACCACGTCTCCCTCACAGA
A_87_P008869	-1.51484	0.283344	3.94875e-05	3.17853e-05	STMN1	stathmin 1/oncoprotein 18	X65458	-1.74931	-1.56054	-1.64358	-1.10592	chr23:2815985-2816044	unmapped	GO:0005874(microtubule)|GO:0007242(intracellular signaling cascade)	TCTTTTAAAATACTGCTGTAACTGAGTGACTAAATAAACCTGCACAGTGCTGTTATCATG
A_87_P023841	-1.51468	0.0795666	2.19214e-08	1.61016e-07			BX931646	-1.49553	-1.48733	-1.4463	-1.62958	chr8:3922961-3922926	8q11		ATAGAACCTCTGGGTTCTATACCCGTAGTCCCTAATATAAGCTTCAGTGTTTAAAGGCAA
A_87_P020297	-1.5145	0.0553889	2.5105e-09	7.56385e-08			CO423182	-1.48938	-1.46184	-1.59064	-1.51612	chr24:4084306-4084365	unmapped		TGATATCATGAAGAATGGGCACTCCATCGCCTCCTTCTTCCAGTACTACGGGAACTGGCC
A_87_P032825	-1.51413	0.591285	0.00217507	0.00163328			BU219573	-2.06051	-0.971241	-1.98966	-1.0351	chr17:9358534-9358477	17p14		AGTGGCATAGCATGAAAAACTCAAGTACCAGTGCTGATAGCTCTGTTCAAGCCTTAAAAT
A_87_P023558	-1.51277	0.0459781	8.28346e-10	6.16401e-08			BX932288	-1.4956	-1.4912	-1.48299	-1.58129	chr2:41917627-41917568	2q14		TATAGAACATTAACACGGGCAAATGAAACAGTTCTGTGGAACTGCTGGACTGTTGCATCT
A_87_P009202	-1.5126	0.137009	5.64063e-07	9.97317e-07	GLUL	glutamate-ammonia ligase (glutamine synthetase)	S45408	-1.51159	-1.58024	-1.63662	-1.32193	chr8:5661765-5661824	8q11	GO:0004356(glutamate-ammonia ligase activity)|GO:0006542(glutamine biosynthesis)|GO:0006807(nitrogen compound metabolism)|GO:0016874(ligase activity)	GGCACTGTCACATTTCTAGGCTCCTTCTTGGCATCGAGCGTGTGGTGTAGGAGCACCTAG
A_87_P014300	-1.51158	0.307428	6.37278e-05	4.92714e-05	SLITRK2	SLIT and NTRK-like family, member 2	CR390208	-1.37753	-1.46797	-1.24834	-1.95246	chr4:20281518-20281459	4q12		CCCTTTAAGTTATTTCTCTCTCTCCTTTTGACCTTTCTGTAGGAACTGTCACTGCAAATA
A_87_P011504	-1.51122	0.17658	2.545e-06	3.06415e-06			CR523604	-1.40526	-1.77529	-1.43837	-1.42595	chr2:123003079-123003020	2q25		TGTGCAATGTAAACTCCTCAACTGTGTTCCTCTTCTCTGCATAGCCCCATACATTTCATG
A_87_P018246	-1.51026	0.119561	2.53331e-07	5.9319e-07			CR352976	-1.33754	-1.59688	-1.58367	-1.52294	chrUn:128277410-128277469	unmapped		CCGTTAACAGATAAAGCCAACACGTGCTGAAAGTCATTGTTTAATAAATACGTTTCAGAT
A_87_P013922	-1.50894	0.177658	2.66147e-06	3.19329e-06			CR390796	-1.7323	-1.37802	-1.57085	-1.35459	chr14:10850948-10851007	14p22		AATGGTTTAGTGGTTTTAAGTGTCAGTTACAGAAAATTGCTGATTGTAAGGAGAAGACGT
A_87_P017197	-1.50859	0.28818	4.45543e-05	3.55094e-05			CR385318	-1.10332	-1.52244	-1.76794	-1.64065	chr7:426497-477840	7q11		AAAGCACAAGAAGAGGAAGATTACGATGCTGGAGAAGATGTTGAAGAGATTGCCTGCACT
A_87_P009162	-1.50651	0.0847882	3.31052e-08	1.98691e-07	TEAD4	TEA domain family member 4	U06848	-1.47295	-1.40868	-1.53876	-1.60565	chr1:68867489-68867548	1q12	GO:0003700(transcription factor activity)|GO:0005634(nucleus)|GO:0006350(transcription)|GO:0006355(regulation of transcription, DNA-dependent)	AAAGTCTGTGCTTGAAAATCCCTTGACTCTTTTCACCAAATTGAAAAATAAACCGCAGAT
A_87_P007031	-1.5059	0.193172	4.40762e-06	4.79994e-06			TC198658	-1.74599	-1.39745	-1.57022	-1.30993	unmapped	unmapped		TTTTTTATGAAGTCCCAGCATTGAGAACACTAAGTAACTATTGTCCACCCAAAGAGTGCT
A_87_P007483	-1.50502	0.137672	5.98033e-07	1.04449e-06			TC194916	-1.38346	-1.40193	-1.56154	-1.67313	chr5:47593539-47593599	5q21		AAGTCTACAAAGGGCACTGTGGTTAGTTAAGGTTTTCTTTTTTCCTCTCTGACTGCAGGA
A_87_P036679	-1.5017	0.374692	0.000201272	0.000148666	PHTF2	putative homeodomain transcription factor 2	AJ720051	-1.69198	-0.975375	-1.83018	-1.50925	chr1:11259620-11259679	1p12	GO:0003824(catalytic activity)	CCTCAGCAACTATCACTGTGCTGGATTGTTGCACTAACAATGGTTTCTTGGGAAGAGTAA
A_87_P004201	-1.4985	0.124215	3.33068e-07	7.11411e-07			TC206890	-1.68189	-1.41052	-1.46426	-1.43732	chr21:5674806-5674747	unmapped		ACACGTAGTATGGTCTGATCCCTGACTCATTTCTCCTCTGGCAGTTGGATGTTCATAGTT
A_87_P028251	-1.49844	0.120769	2.81806e-07	6.41234e-07			BU388045	-1.46881	-1.34275	-1.61815	-1.56406	chr5:23428924-23428865	5q13		AGTGATGACAACAGCCCATAGCCTGAAACTGCATTCTGGGCATACACAACAGAACTGAAA
A_87_P018243	-1.49835	0.0318862	9.77875e-11	4.6943e-08			CR352979	-1.51474	-1.4813	-1.4634	-1.53398	chr7:26133284-26133348	7q13		TGTATGCGATAAAGGCCTTACGCATCTGTCCTCAGTTGGATAAACTTGCCGTAAGTGACA
A_87_P036613	-1.49477	0.327304	9.68579e-05	7.31766e-05	SPAM1	sperm adhesion molecule 1 (PH-20 hyaluronidase, zona pellucida binding)	AJ720143	-1.65105	-1.05224	-1.81133	-1.46447	chr1:19040730-19039899	1p12	GO:0000166(nucleotide binding)|GO:0005525(GTP binding)|GO:0005795(Golgi stack)|GO:0007264(small GTPase mediated signal transduction)|GO:0015031(protein transport)	TTATTGCAGGGGAGTCAATGCAGTTGTTTACATGGTGGATGCAGCAGACTTGGAAAAGGT
A_87_P007519	-1.49356	0.298031	5.71713e-05	4.48234e-05			TC194568	-1.22108	-1.73697	-1.25065	-1.76553	chr3:063297959-063298018	3q24		CAATTCCAATTACATCTCATTTTCCTCAAGAGGCCAGAATCTCACGTGCTGGATACCTCT
A_87_P034044	-1.4928	0.237599	1.55471e-05	1.40535e-05			BU128548	-1.1861	-1.67013	-1.42429	-1.69067	unmapped	unmapped		TGCAAAGTCTCTCCTCCTGAGACCTAATTGCTAACTTGGCCCCGATTGCTAATTATGCAT
A_87_P041493	-1.49261	0.476583	0.00076871	0.0005653				-2.00576	-0.935083	-1.74528	-1.2843	chr15:003710127-003710068	15p16		TGCAGCCAGTGCTTTTAAAAGAAGTAGGAACTGTTTGAAAGTAGGGTTTTCACAAGTGAA
A_87_P009122	-1.49254	0.363038	0.000174684	0.000129878	DLX5	distal-less homeo box 5	U25274	-1.04601	-1.86689	-1.36544	-1.69181	chr2:023747413-023747354	2q12	GO:0003700(transcription factor activity)|GO:0005634(nucleus)|GO:0006355(regulation of transcription, DNA-dependent)|GO:0007275(development)|GO:0043565(sequence-specific DNA binding)	TCAGCTGTGGACACTGTCAATGGTGCCTTCAAATCTATGACCTCAACTTTTCCAGAGACT
A_87_P011161	-1.49207	0.381539	0.000230582	0.000170235			CR524083	-1.73252	-1.7443	-1.55713	-0.934352	chrUn:129866876-129866817	unmapped		TGCGAGCGGATCTCTTACTGAGCCACAGTGGTTTCTCTTTCCAGATGCTGCTGCAGTATC
A_87_P022930	-1.49187	0.0639215	6.47879e-09	1.05173e-07	TUSC3	tumor suppressor candidate 3	BX933657	-1.41713	-1.54079	-1.54918	-1.46035	chr4:64179599-64179540	4q22	GO:0006118(electron transport)	AAACTATTCTGGTACAATTGCTCTGGCTCTTCTGGTATCTCTTGTTGGTGGATTGTTATA
A_87_P014805	-1.49132	0.296777	5.62919e-05	4.42858e-05			CR389460	-1.60003	-1.44108	-1.10982	-1.81435	unmapped	unmapped		CAAGCCAATAATCTTGCCAATCTTCTTAGTTCATAGCCAGCAAATATTCAACTTTGCTTT
A_87_P016065	-1.48988	0.262673	2.81015e-05	2.35249e-05			CR387056	-1.57766	-1.26536	-1.82238	-1.29412	chr3:18631270-18631211	3q11		CACTTTAAATCAGAATGGGTATGGAGCGAAGCAGGTATTCCTGCATTAATAAAATCGATC
A_87_P011871	-1.48972	0.0709841	1.22347e-08	1.33038e-07			CR523054	-1.56884	-1.50926	-1.48284	-1.39792	chr9:147734-147793	9q11		TGAACCTTGGATGGAAATTGCACGATGGCCAATTGTAACCAGCTTTCAACTGAAAGAACG
A_87_P015933	-1.48726	0.241715	1.7551e-05	1.56912e-05	LOC423159	similar to regeneration associated muscle protease	CR387267	-1.44601	-1.82535	-1.25162	-1.42608	chr5:16141483-16141424	5q12		GATTGGCCTGGGCCCCAAGTCATGGGAGTTTACAACTCTACTAAACTTCTGTCTTGTTTT
A_87_P013698	-1.48683	0.14253	7.89574e-07	1.30102e-06			CR391136	-1.29754	-1.46508	-1.55791	-1.62678	chrZ:5238941-5239000	unmapped		AGTAACTGTAACACTTTGACTTTTAGGGATTGGTAAAGGCTTCAGAATTCTACAAACTTC
A_87_P010136	-1.48625	0.314051	7.91794e-05	6.07078e-05	CHGB	chromogranin B (secretogranin 1)	CV861017	-1.13216	-1.69787	-1.3171	-1.79787	chr3:13244694-13244753	3p11		CCACTGGATTGTTGTTTGCCCTAAAAACAAGAAATACTACTTACTGTCCACTATAGTGTA
A_87_P001451	-1.48367	0.312489	7.77353e-05	5.97312e-05			TC224375	-1.26988	-1.60572	-1.19178	-1.86727	chr3:18184846-18184787	3q11		TTGACTATGCCCATGAAAGACTGTTTGAACAGCTAGACAGGAGCAGTATGTTGCATGAGT
A_87_P009964	-1.48271	0.255024	2.43639e-05	2.07823e-05	FKBP14	FK506 binding protein 14, 22 kDa	CV862132	-1.24729	-1.46347	-1.37884	-1.84122	chr2:33068450-33068392	2q12		AAAGAATGGCTGTCCTATGCTGACTTTGCTTTTCTAAAAGGAAGAATACCAAAAGGACTG
A_87_P004129	-1.48233	0.412179	0.000365349	0.000269993			TC207306	-1.85082	-0.925443	-1.72821	-1.42483	unmapped	unmapped		CTAATCGGGGCTGAAGGAAGGCGCCTAGCGCTCGCTGCACCTCTCCCAAAATTCTCAAAT
A_87_P040352	-1.48196	0.146602	9.5134e-07	1.47601e-06				-1.59521	-1.36638	-1.62149	-1.34476	chr19:001183243-001183185	19p14		AGGAAATGATGGAGTCTGTAAGTGACCCTTCCCTGGTAGGCACAGTCCAAATTGAAACTA
A_87_P009126	-1.48148	0.0437605	6.98158e-10	6.41975e-08	FN1	fibronectin 1	U21327	-1.44201	-1.4452	-1.52012	-1.51859	chr7:4316811-4316223	7q11	GO:0005515(protein binding)|GO:0005576(extracellular region)|GO:0006953(acute-phase response)|GO:0007155(cell adhesion)|GO:0008201(heparin binding)	TCACTGGCTTGCAACCTGGCAATGACTACAAGATCTACCTTTACACCCTGAATGAGAATG
A_87_P023370	-1.48141	0.411252	0.000362109	0.000267534	SUV420H1	suppressor of variegation 4-20 homolog 1 (Drosophila)	BX932765	-1.89739	-1.0592	-1.76387	-1.20519	chrUn:51470957-51471016	unmapped	GO:0003824(catalytic activity)	CAGGTGTCAGAAAAATGACGCAGGCACGTCAAAAAAGAAGTCTCGACAAGGAAAGCTAGT
A_87_P015640	-1.47991	0.139553	7.16219e-07	1.21563e-06			CR387684	-1.60493	-1.28011	-1.51103	-1.52356	chr3:21320784-21320725	3q12		TTATTATTAAAACAAATGCTAAAACCTTCATTCCAAAGTTTAATATTGGGTCCATTGCCA
A_87_P041203	-1.4798	0.349695	0.000148679	0.000110954				-1.27684	-1.58134	-1.13666	-1.92434	chr5:020980173-020980231	5q13		TGCTAACAAGAAAGGAGTTCATAGGTGCTAAGCCCGCACTAATTCTTAATAAAATACAAA
A_87_P022275	-1.47507	0.276325	3.98331e-05	3.24528e-05	LOC421102	similar to KIAA1713 protein	BX935076	-1.41929	-1.13397	-1.54933	-1.7977	chr2:106201845-106201904	2q24	GO:0003824(catalytic activity)	TCTGTGTCTGTTTGCAGCACTGCTATGTCTGGAGCAATTAAAGAACTTTCTTTTGCGTCC
A_87_P031444	-1.47453	0.132095	5.28314e-07	9.93961e-07			BU260293	-1.36838	-1.39228	-1.4777	-1.65974	unmapped	unmapped		GTGCTCCTATATGGGGTTTTAGTGAAAACTCATGCATGATGCTTTCAAGGTACAAGTTGC
A_87_P014239	-1.47424	0.472442	0.000783734	0.000578113			CR390310	-1.14269	-1.90298	-0.994875	-1.85644	chrUn:87296740-87296681	unmapped		CTATTTGTACTGCCTGCAGATAATGCTATAATGCACTGTACATTGATGTAATTGAACGAA
A_87_P003168	-1.47325	0.296104	5.95687e-05	4.68898e-05			TC216688	-1.15579	-1.70144	-1.28744	-1.74831	chr20:11132591-11132532	20p12		ACGATTGGATACTGTTATGGAGTCATGTTTGCTTGGCTGCAGTGCATTAGGGCGTATCAA
A_87_P010806	-1.4718	0.22952	1.38069e-05	1.27784e-05			CR733170	-1.26938	-1.28838	-1.59769	-1.73174	chrW:4068386-4068445	unmapped		TTCTCCCTGTGGAATTTGTCATGGTGGATACAAATCTATGGCTGATCCAAGCTTCTCTTC
A_87_P039273	-1.46943	0.739014	0.00731053	0.00591504				-1.99736	-0.750972	-2.2071	-0.922278	chr2:112710560-112710501	2q24		GTGGGAACACTTCCTAGCCTGTTTACTGTATGAAATGGATTGAAAATGTCTTACAGAAAC
A_87_P036666	-1.46882	0.128554	4.60061e-07	9.10427e-07	RCJMB04_10c14	UBX domain containing 4	AJ720070	-1.38077	-1.38902	-1.44936	-1.65611	chr3:102281085-102281144	3q35		GTGTATGGAACTAGAGTCTCTTGGTAAAGACTTTCTTGGGGTCTTCAATAAATGCTGACT
A_87_P038490	-1.4672	0.638786	0.00371649	0.00285949				-1.92429	-0.751839	-2.08116	-1.11151	chr2:027775748-027775806	2q12		GCTGAACTTGTTTCACTGGTTTCAAGCTGTTTTTTCCTATTCTGTCAAGTGATTGTCAGT
A_87_P027023	-1.46696	0.579517	0.00230457	0.00174009			BU434950	-1.83372	-0.792663	-2.05145	-1.19	chr5:13255120-13255177	5q12		TGATTCAAAACTAACCCTACTGGTGCTGTCACCTGAAGTCTTCAATAAACAAGGTGCGCC
A_87_P027635	-1.46492	0.194852	5.45264e-06	5.88285e-06			BU418970	-1.36788	-1.27108	-1.49943	-1.72128	chr11:4525288-4525247	11p12		GAGCAAGGTCCTGGTCCTTTGTTAAACCTGACATGGGTTTAGAGCAAGAAAGCGTAAAAG
A_87_P006305	-1.46437	0.258559	2.83425e-05	2.38715e-05			TC202447	-1.81147	-1.30218	-1.50734	-1.23649	chr9:10894842-10894783	9q12		CTGTTCCAGTTCCGCTTCACATAAAGAAGAAAATAAAGGCTTTCCCTTAGAATACAAAAA
A_87_P006175	-1.46383	0.285537	5.02152e-05	4.01134e-05			TC202688	-1.63472	-1.25154	-1.19345	-1.77563	unmapped	unmapped		TAATCCCAGATTAAGGGTCTCTAATCCCATATTATGGGCTGTAATCCCATATTAAGGGTC
A_87_P037745	-1.46345	1.01734	0.0281672	0.025084	ARNTL2	aryl hydrocarbon receptor nuclear translocator-like 2	AF246958	-2.21952	-0.72849	-2.45112	-0.454674	chr1:64759038-64759097	1q12		GAAAGGAAAGCACTGAAAGGCATTTGATATTTGTGCATCTTACTTTAACACAGATATGAG
A_87_P023870	-1.46219	0.376384	0.000239183	0.000177589	SYNGR1	synaptogyrin 1	BX931567	-0.984635	-1.34005	-1.72893	-1.79516	chr1:47386010-47385951	1q11	GO:0016020(membrane)	ACAGGAGGTGGCTCTCAGCTATGCTCCAGCCTTCTGGGTCATCTGTTTTTATTTATTGTT
A_87_P032284	-1.46116	0.275848	4.16437e-05	3.40101e-05			BU233248	-1.23222	-1.53528	-1.25716	-1.81998	unmapped	unmapped		TTACTGGAGCAACAGGTCAGAGAATTTGTCCATACTCTGAGGAATGAACTGGCCTGAGAA
A_87_P033138	-1.45983	0.535435	0.00158314	0.00118069			BU212856	-1.0397	-2.03242	-0.968818	-1.79837	chr15:5660237-5660294	15p16		CTATGATAATGAGCAATGGTGACAAAAGTCATTGACAGAGGGGACTTGCTGTCGCTCCTT
A_87_P001747	-1.45767	0.616522	0.00322888	0.00247165			TC223849	-1.89064	-1.08246	-2.06534	-0.792243	chr2:8906572-8906513	2q11		CCTCAACAGCTGCTTTAATGCCTCTTAAATGGGGAATGGGACCAAAACTGGTCACAGATT
A_87_P021906	-1.45746	0.258866	2.93261e-05	2.46298e-05			BX935876	-1.40316	-1.2372	-1.35823	-1.83126	chr15:2600177-2600118	15p16		TTTCAAGAAACCTCAGCCCAGTAACACGTATCTTCAGGTTTGTGAGAGCGTATGATGATG
A_87_P018352	-1.45228	0.208745	8.58467e-06	8.66896e-06	PXDN	peroxidasin homolog (Drosophila)	CR352808	-1.49218	-1.57919	-1.59148	-1.14626	chr3:91208578-91208519	3q33	GO:0003824(catalytic activity)|GO:0004601(peroxidase activity)	TCTTCATAAGGCATTCTTCTCTCCATTTCGGATTGTACATGAAGGAGGCATTGATCCACT
A_87_P015770	-1.45206	0.392321	0.000312215	0.000231619	CUBN	cubilin (intrinsic factor-cobalamin receptor)	CR387507	-1.70287	-1.02518	-1.85721	-1.22299	chr2:19297234-19297293	2q12	GO:0003824(catalytic activity)	AACTGTGCCTGAAGTAAGGCCTCCTAAAAATTACTGTAAGTACAGCTGTTATGAATTTCA
A_87_P023740	-1.45186	0.40828	0.000388467	0.000287925			BX931917	-0.961591	-1.58448	-1.33221	-1.92915	unmapped	unmapped		AAGGCCAAGCTGCACTACAGGAAGAAGAAGAAGCTGACGAATTTACGTCGTCAGGCGGAG
A_87_P012097	-1.45184	0.294332	6.25733e-05	4.92633e-05			CR407405	-1.65849	-1.33865	-1.72134	-1.08887	chr1:170515398-170515457	1q33		GTTTGCTGATGACACATATCCTGCAAGCTGTTTGGTTTTCTGTTGGAAAAATCAATTCAT
A_87_P039622	-1.45178	0.911219	0.0189206	0.0162845				-2.02911	-0.325486	-2.3339	-1.11864	chr18:003188074-003188014	18p13		GAGGCTGCTTGTCTGGATGAACAGAAATGTTAAGAATTAGAGCACTCACCTGCACATTTC
A_87_P027939	-1.45178	0.0930374	7.189e-08	3.21794e-07			BU407919	-1.38079	-1.3634	-1.54597	-1.51694	chr2:45883452-45883511	2q14		CAGCCAGAGTATGTGGAATTCAGAGAAAGTCCCTTTGTGCTCCTTTTGCAGTGTGATTGT
A_87_P017950	-1.45115	0.198474	6.41976e-06	6.75846e-06			CR353419	-1.44558	-1.18154	-1.65036	-1.5271	chr8:007399487-007399430	8q11		TTTTTTAATTAAAGAGTCCCTCTCCAAACTAGAACAGCACTTTAAAATAGGTTCCTCTGC
A_87_P037695	-1.4509	0.393154	0.000317245	0.000235622	PIK3AP1	phosphoinositide-3-kinase adaptor protein 1	AF315784	-1.19794	-1.62953	-1.06085	-1.9153	chr6:15951704-15951646	6q12		ATGTGTGTTTGTACAGATATTTTTGGGTTGTCTTAAATTATTTATAAGTGGGAGCTGAAT
A_87_P012586	-1.44928	0.179264	3.5587e-06	4.19549e-06	LOC418786	similar to UDP-glucose ceramide glucosyltransferase-like 1	CR406710	-1.3518	-1.38688	-1.34183	-1.71661	chr1:138573851-138573910	1q31	GO:0003980(UDP-glucose:glycoprotein glucosyltransferase activity)|GO:0006486(protein amino acid glycosylation)	TGAAGATAGGTCAGAAGGTCTGTGCCTGAGAGCTGTTTCCACTCAGTTTTGAGTATCACT
A_87_P025939	-1.44892	0.0977048	9.74102e-08	3.74468e-07	ZNF521	zinc finger protein 521	BU465424	-1.35201	-1.38048	-1.51047	-1.55272	chr2:102833514-102805868	2q24	GO:0003676(nucleic acid binding)|GO:0003824(catalytic activity)|GO:0005634(nucleus)|GO:0008270(zinc ion binding)	CACAGAAGTTCTTCTTCCAAACAGAGCTGCAGAATCATACGATGACCCAGCATAGCAGTT
A_87_P010342	-1.44874	0.628296	0.00364715	0.00280862			CV859867	-0.75687	-1.86339	-1.08974	-2.08496	chr1:106709611-106709670	1q22		TTTATCACTGATGTACAGAGTTGTTGTGTGTATCATTATGTCTGTGTAGCTGCTCTGCAT
A_87_P035055	-1.44847	0.235636	1.76486e-05	1.59944e-05	WNT9A	wingless-type MMTV integration site family, member 9A	AY753293	-1.34187	-1.2059	-1.75612	-1.49001	chr2:2153945-2154004	2q11		AGGTCCGTTGGTGCTGCTACGTGGAATGCAAGCAGTGCACCCAGAGAGAGGAGGTTTACA
A_87_P003505	-1.44838	0.238254	1.88231e-05	1.68953e-05			TC213546	-1.43354	-1.69834	-1.13088	-1.53076	chr5:49524137-49524196	5q21		CTTAATGATGTTAGGGCCTGTCTGCTAATTCAGCTACAGCGTAGTTAACGGGTGGTAACA
A_87_P027903	-1.4476	0.894373	0.0177509	0.0152419			BU409571	-2.23917	-0.634023	-2.20391	-0.713287	chr3:49501580-49501640	3q21		ACTCCCAGGGGTTCTGAAGGATTCTGCTCTAATTTCAAATGGATGTTTCTGCAGATATTT
A_87_P023750	-1.44713	0.219817	1.18481e-05	1.13028e-05			BX931896	-1.56036	-1.25594	-1.27099	-1.70122	unmapped	unmapped		GACCCCGAACGTGACGTGTTGGTCCCTTAACCACGTGCTGGGCGATATGGAGCTGCTGGT
A_87_P031919	-1.4464	0.433709	0.000549688	0.000405936			BU240522	-1.95964	-1.00855	-1.63929	-1.17813	chr8:14089650-14089592	8q12		ATACTGCATGGAACTTCGAGAAGAAAAAGCTCATGGATTTTCTTTATTCATAAAACCTCC
A_87_P011752	-1.44558	0.0958222	8.79367e-08	3.59677e-07			CR523235	-1.33061	-1.55331	-1.4125	-1.48593	chr5:23551927-23551986	5q13		CTGCAGCTGGTCCAGGTTCTGCCTCTGGTGACTTGTGAAATCCATCTCATTTTAACTTTA
A_87_P015346	-1.44534	0.130322	5.49038e-07	1.05018e-06			CR388623	-1.31773	-1.44928	-1.39096	-1.62337	chr23:1829113-1829172	unmapped		AAACTCTGCTTCTGTGGTTTCATAACCCTGACGGTGGGGGAAATAAACTTCTGCGGACGT
A_87_P035775	-1.44533	0.0946882	8.19929e-08	3.48787e-07	RCJMB04_2n20	tumor protein p53 inducible nuclear protein 1	AJ851440	-1.37743	-1.37516	-1.45179	-1.57694	chr2:125730445-125730386	2q25		GTAGCATTGCTTAACCGGTGTGTATTTACTGAAGTGATCTTCTGTATTTTGTTTTCATGG
A_87_P002761	-1.44512	0.258574	3.05993e-05	2.57121e-05			TC219844	-1.27967	-1.17483	-1.71409	-1.61188	chr5:49648950-49648891	5q21		TTCTGCAGGGGGCTAAATTAAGTATTTGGTAGCCTGAGTCCACAGATCTTTTGATTTTTC
A_87_P034295	-1.44373	0.200415	7.00317e-06	7.28728e-06			BU119832	-1.34593	-1.24666	-1.47153	-1.7108	chr17:10401504-10401563	17p14		AGGGCGGGGTGCCCGCTGCCTTAACACTGTTTGCTTTCTTGAGTTTGGCCCCGCTTCCCA
A_87_P034811	-1.44369	0.108712	1.8806e-07	5.44626e-07			BQ484489	-1.46667	-1.32198	-1.58035	-1.40575	unmapped	unmapped		AGCGAAGACCTGAATCCTGCAATGTTCAAAGGAACTCCTTTTTGTACAACAAATAACCCA
A_87_P019994	-1.44202	0.350681	0.00017449	0.000131027			CO760180	-1.69302	-1.23423	-1.78222	-1.05859	chr4:4812810-4812751	4q11		CAACTCTTGATGTACAGTCTGAGATTTTTAACATTTGGAACTTTGCACCCGACATGGGCT
A_87_P030247	-1.441	0.294646	6.56965e-05	5.16155e-05			BU303904	-1.33298	-1.80248	-1.10692	-1.52164	unmapped	unmapped		TTTGGTTTCCCTGCAGAAGATGGCAGGCAGGAAAAGGGCAGCCAACCCTCCTTGCTGCTT
A_87_P009066	-1.4408	0.113885	2.50992e-07	6.42034e-07	LGALS3	lectin, galactoside-binding, soluble, 3 (galectin 3)	U50339	-1.43208	-1.28861	-1.55815	-1.48437	chr5:52999580-52999555	5q22		TCAGAGAGTTGTAACAGGAGTGCCCTCCCGTGTTGATTGTTCTGAAGCAATAAAGCACTT
A_87_P036771	-1.44018	0.293074	6.39335e-05	5.03728e-05	CAB39L	calcium binding protein 39-like	AJ719912	-1.26393	-1.49018	-1.17457	-1.83206	chr1:161335117-161326614	1q32		GACCCTTCCGCACGCAGCATTCCTCTTCTACACTGAAAGAAAAAATCCAGGTGAAGAAAA
A_87_P028039	-1.43983	0.0965756	9.43595e-08	3.73917e-07			BU399192	-1.34017	-1.48427	-1.38216	-1.55274	chrUn:070609745-070609686	unmapped		AGTTATTTTTGTAACGGTAGTCCCTGTCTTTTCTACGTGTTACTCGAACCGATGCAGCTA
A_87_P008398	-1.43922	0.185836	4.58097e-06	5.19916e-06			TC186047	-1.59316	-1.57343	-1.1942	-1.39611	chr23:4933628-4933569	unmapped		AACTGCTGCTGTAACTGCGAGTCTTATACTGGAGGCTGTGTTTTTTATACTGTATTTTTG
A_87_P023427	-1.43787	0.232245	1.69317e-05	1.5537e-05	LOC418772	similar to hypothetical protein FLJ14624	BX932610	-1.14911	-1.41504	-1.47249	-1.71484	chr1:136611076-136611305	1q31	GO:0016491(oxidoreductase activity)	TACAGAGAAGCTGTAAGGTTGAACCCTAAATACGTACATGCCATGAACAACCTTGGAAAT
A_87_P028046	-1.43731	0.281095	5.09676e-05	4.09884e-05			BU398799	-1.13079	-1.4705	-1.8027	-1.34525	unmapped	unmapped		CTCCTCTTGCGAACTGCTTGGGTTGGTACCTGCACCCATCACAGGCACTGTTCCCATGTT
A_87_P036538	-1.4342	0.152642	1.46658e-06	2.1229e-06	LOC427109	similar to hypothetical protein DKFZp564D172	AJ720240	-1.44514	-1.2175	-1.50828	-1.56586	chrW:2421821-2421762	unmapped		TGAAAGCTCCACTTAAAAAAGTGGCTATTCATTAACTGCCTGGATCACACTGTGAAATAT
A_87_P026842	-1.43343	0.208852	9.29299e-06	9.27465e-06			BU442331	-1.31026	-1.39098	-1.74003	-1.29243	chr12:11366129-11366070	12p11		GAAGGATATGGAAAGCCATTCTCTCCAATCATTCTGAAGTCATCTAATAAACAGATATGT
A_87_P016789	-1.43322	0.388358	0.000317223	0.000236325			CR385973	-1.33451	-1.22239	-2.00654	-1.16945	unmapped	unmapped		CTTATCCTGATTTCCCTCTTCTATTTTCTATCTTCTTTCTTTCTTTCCTATTTTCTATCT
A_87_P023580	-1.43194	0.330101	0.000129401	9.78628e-05			BX932246	-0.95718	-1.57333	-1.48472	-1.71252	unmapped	unmapped		TGCAGAAGTACGAGGAGATGTTCCCCGCCTTCACGGACTCACGCGAATGCAAACTGGTGA
A_87_P014669	-1.43169	0.123145	4.14895e-07	8.94064e-07			CR389665	-1.45517	-1.3016	-1.37932	-1.59068	chrUn:128153096-128153037	unmapped		GCCTTCCGTGTCATAAGCATCAAAGCCTTAGAAACCAGAGTAGCTGCTGGAAGGTAATAT
A_87_P013100	-1.42947	0.226783	1.5257e-05	1.42087e-05	LOC426944	similar to transducin (beta)-like 1 X-linked; transducin (beta)-like 1	CR405938	-1.21489	-1.4659	-1.30518	-1.73191	chrUn:35548427-35548486	unmapped		TGAGTCCTTTCCCTGGAACCAGCTGCTGCCAGCTTCAGTTGCTTATCTTAGATACATATT
A_87_P032617	-1.42928	0.237754	2.00814e-05	1.8025e-05			BU224273	-1.21643	-1.333	-1.76719	-1.40052	chr4:40231229-40231170	4q21		TTCTGTCACTAGTGTCTGATAGTCAAGCCTGCCTCAGAATTTCCTGTCTTATCCCGTACA
A_87_P025341	-1.42822	0.198432	7.03838e-06	7.38251e-06			BU483408	-1.16855	-1.46661	-1.42763	-1.65009	chr3:65771623-65771564	3q24		CTAGGTATTATTATACATGAAATTTTAATGCTGTTCCCGGTGAGATGTGGCGAAGACCAT
A_87_P008258	-1.42813	0.20091	7.57123e-06	7.87445e-06			TC186865	-1.61791	-1.24056	-1.26908	-1.58496	chr8:024727717-024727659	8q13		ATGAACGCATAAAAATATCATAGGATTAGGGGATCAGGTGTAAGCTCCGGTGCGAGGTGA
A_87_P025086	-1.42794	0.297156	7.26061e-05	5.68665e-05			BX263540	-1.46028	-1.02437	-1.74022	-1.48687	chr23:1675788-1675729	unmapped		GGTACCAGGGTTTGGGGCGATGGAGTTGACTTGAATGTGCACCTGAGGGTGCTTTGTGTA
A_87_P027472	-1.42618	0.322508	0.000116141	8.82111e-05			BU422033	-1	-1.54478	-1.39418	-1.76576	chr23:1964352-1964293	unmapped		AGGCCAACTCATCACGTCTCTTAATCATTCTGCAGGATAAACAGGGAACACATCCTGTGT
A_87_P004879	-1.42604	0.522155	0.00156944	0.00117425			TC205610	-1.84657	-0.861682	-1.89308	-1.10283	chr14:646809-646868	14p22		TTTTTTCTAAAACAAAGCTCAGTCTTTTCGCTACCAAATCAGGTTAGCACAGTATAGAGC
A_87_P015610	-1.42433	0.196913	6.83712e-06	7.22153e-06			CR387728	-1.70181	-1.36516	-1.39264	-1.23772	chr23:909669-909728	unmapped		TTTATTTTAACTCCAGTTTCTACACTTGCATCTTGCAATGTCTGTATGGTTATATCGGGG
A_87_P012741	-1.4241	0.236201	1.9745e-05	1.7845e-05	BAG2	BCL2-associated athanogene 2	CR406498	-1.08334	-1.54866	-1.45355	-1.61085	chr3:85067731-85067672	3q31	GO:0005515(protein binding)|GO:0006915(apoptosis)	TTGTCATATACTGAGATACCACCTTTTCTCTGCTCTATACATAGTGTGTGAAATAGACTT
A_87_P014356	-1.42393	0.332021	0.000137947	0.000104267			CR390127	-1.50079	-1.11695	-1.85844	-1.21955	chr2:55813953-55814012	2q16		GTGTGATTGCCATGAATTCCAGCTTTTAGTTAGTTCCTTGTTTATATCGTTCCATTGAAA
A_87_P015179	-1.42364	0.406188	0.00042029	0.000311705			CR388861	-1.61636	-1.01005	-1.89628	-1.17188	chr8:4869788-4869729	8q11		GATGCCATCAAGTGTATAAATGGGACACCAATTGTCTCTGTGGCTTTAATAGTGGAAACA
A_87_P007930	-1.42335	0.410202	0.00044381	0.000328681			TC190515	-0.931282	-1.79809	-1.24184	-1.72217	chr22:1223961-1224020	unmapped		TGAAGTGGCTGAATCTGACTACTCCAACAACGTGATGAAATGCCGGAGTCGGTACGACGG
A_87_P037003	-1.42161	0.0578019	4.73453e-09	1.12048e-07	RCJMB04_3h8	similar to down-regulated by Ctnnb1, a	AJ719571	-1.45973	-1.37558	-1.48222	-1.36891	chr2:30193111-30193052	2q12	GO:0003824(catalytic activity)	CCTTATCTAACAGCAGCAACACGAGCAGTAAGAACCTTTTAGGGAAGAGCCAACGAAGAT
A_87_P035561	-1.41993	0.196879	6.95498e-06	7.34453e-06	ARFGAP3	ADP-ribosylation factor GTPase activating protein 3	AJ851759	-1.13341	-1.44944	-1.56049	-1.53639	chr1:64957261-64957202	1q12	GO:0003824(catalytic activity)	AGATCTTAAGGAAAAAACCTCACAACCAAGAATGAGCTCGAGCTAATTCTGTTCTGTGAC
A_87_P036069	-1.41935	0.360751	0.000222981	0.000167117	RCJMB04_2p8	coronin, actin binding protein, 1C	AJ720924	-1.01254	-1.68461	-1.22129	-1.75897	chr15:6504438-6504379	15p16	GO:0003824(catalytic activity)	TTTTTTCCCCCCACAGATGTTATGAATTCTTGACAAGAAACCCAATTCTGACTCTTTCAA
A_87_P031425	-1.41876	0.566205	0.00242449	0.00184268			BU260893	-0.791118	-1.89482	-1.08854	-1.90058	unmapped	unmapped		TAGAAAACCCCTTGGGCCTGGGGGATTTACTGGGTACCCCCACCACATTTTATTAATATT
A_87_P011294	-1.41844	0.440005	0.000659233	0.000489273			CR523899	-1.75964	-1.04479	-1.83731	-1.03201	chr8:11797748-11797807	8q11		CATGCCCTCCATTATGAAAAGACCTACTTCTTCTAAGCTATGCCAGTTTCAAGCTGCCTG
A_87_P015271	-1.41829	0.326776	0.000129006	9.78864e-05			CR388737	-1.34757	-1.19068	-1.89839	-1.23651	chr3:51252994-51252935	3q21		CAATATGTGTTAGTCCTTACAGTTTCAAATGAGAAATTCCTCCAAATGTGCTAAGTGTGG
A_87_P017052	-1.41753	0.292904	6.97357e-05	5.49736e-05			CR385593	-1.74091	-1.06193	-1.54729	-1.32	chr26:1300260-1300319	unmapped		ATACATCCCATGGGGCAGCAGTCCCACTTACCCACGAGGAAGTAGTGATAATAACAATAA
A_87_P002920	-1.41508	0.417928	0.000506582	0.000375861			TC218820	-1.68318	-0.887525	-1.80952	-1.28011	chr9:20039394-20039334	9q13		TTTTATGGTAAGGGGAATTGTTAGTGTCCCATATATGAGTTTAGGTGTGTAGTCGTTCAA
A_87_P023097	-1.41491	0.496023	0.00125447	0.000935857	KHDRBS3	KH domain containing, RNA binding, signal transduction associated 3	BX933315	-1.4027	-0.960453	-2.10789	-1.18861	chr2:140707185-140707126	2q26	GO:0003676(nucleic acid binding)	ATGTGGTATTTTGTAACTCAAGTCTTGAAATGCTCTGTAGTGTTAAGCAAAGTTTTACCC
A_87_P039620	-1.41484	0.331088	0.000140751	0.00010669				-1.38453	-1.01125	-1.8201	-1.44348	chr1:074054454-074054511	1q21		AGTAACTCTATCTGGGAAGCTCCCATGTGATTATTCCATTGTGCCTGCCTGACTAGAGAA
A_87_P034291	-1.41471	0.249014	2.78386e-05	2.39532e-05			BU120040	-1.05024	-1.49105	-1.61284	-1.5047	unmapped	unmapped		AAGAGGCTCTGCTGGTACTCAGCAGCTGAGTGTGGTTCATGGAGGGTCTTCCAGGTGGGG
A_87_P010149	-1.41411	0.188098	5.45324e-06	6.08555e-06			CV860898	-1.1481	-1.41665	-1.52763	-1.56407	chr2:62696849-62696790	2q16		CTCTTGACTCTTCAGACATCAATAGTTTAAGGAGACACTGTGAGAGAGGTACAATTTGTT
A_87_P022112	-1.41352	0.573928	0.00264137	0.00201192			BX935504	-0.754105	-1.95574	-1.11682	-1.82743	chr3:107586653-107586594	3q35		TGTACTACAGCTAAAGCAGCCCCCCTCTTCTCAGTGTGGGCGTACACACGTGCATGCACA
A_87_P021514	-1.41268	0.245894	2.61003e-05	2.26957e-05			BX950684	-1.30154	-1.66372	-1.12338	-1.5621	unmapped	unmapped		TCTAGGGATCATCACCTACATTCTACTATGTGGCTTTGAACCATTTTATGATGAAAGGGG
A_87_P023254	-1.41202	0.188542	5.57727e-06	6.21414e-06			BX932975	-1.14304	-1.43488	-1.49336	-1.5768	chr9:8912314-8912373	9q12		GGTCTACCTGGGAAAGCCTTTGGATGGATGACGGATGGTTTCGCTGGGACGTCACGATGT
A_87_P016812	-1.41198	0.16453	2.50399e-06	3.26957e-06	TSHZ2	teashirt family zinc finger 2	CR385941	-1.44796	-1.19948	-1.59816	-1.40231	chr20:12107347-12107288	20p12	GO:0003676(nucleic acid binding)|GO:0005634(nucleus)|GO:0008270(zinc ion binding)	CTGTCTGGTCTCCACTGTCCCTTTTTGCTGTCACTAAAACAAAGTGCCACTGAAGTAAGA
A_87_P002377	-1.41117	0.492143	0.00122108	0.000911149			TC222534	-1.43098	-1.23236	-2.07446	-0.906891	chr2:31301159-31301100	2q12		ATTGAAGAAGGATTTTCACTTCCCTGGGTGACAGTTAATCTGCCACAAGCAGTGGGCTTT
A_87_P017904	-1.41112	0.158017	1.98022e-06	2.73878e-06			CR353495	-1.24084	-1.31729	-1.50981	-1.57655	chr4:45785959-45785900	4q21		TGAGTTTATTTATGTCACTGGTAGCCTCATCATCAACAACCATGTGTGCACATTACGCTA
A_87_P024850	-1.41103	0.174237	3.52332e-06	4.26872e-06			BX276956	-1.18742	-1.50849	-1.36544	-1.58278	unmapped	unmapped		TGGAGCTGAGGACGTCGCGTTGGGTTCGGTTCGGGGTTTTTGTTCGTTTGCTTTCCTCCT
A_87_P034683	-1.41092	0.104294	1.68409e-07	5.37728e-07			BU108463	-1.51129	-1.48466	-1.35517	-1.29254	unmapped	unmapped		TGGGGCTGATTTCGTTTATTACTTAGGTCACGTTCAACTTGATTTTGGCATTAAATTCGT
A_87_P015550	-1.41032	0.385583	0.000333127	0.000248844			CR387818	-1.07298	-1.51993	-1.1406	-1.90777	chrUn:39206627-39206686	unmapped		GGTGGTGAGGGTGTGGCAATAGGTTAGGAAGATTTTTATTTTCCAACTGTGTACAATTAG
A_87_P017784	-1.41026	0.301971	8.53576e-05	6.66062e-05	LRRC42	leucine rich repeat containing 42	CR353675	-1.01978	-1.65753	-1.32423	-1.63948	chr8:25364162-25364221	8q13	GO:0003824(catalytic activity)	CAAAAGTGCCTCTGAAAGAATTTGATCATAGTAACTGCAAAACAGAGGGATGGGCAGAAC
A_87_P032474	-1.40939	0.371053	0.000270806	0.000203075			BU228524	-1.13352	-1.51975	-1.09776	-1.88651	chr3:7243014-7242955	3p12		AGGCAATACCTTAAGGGCATCTTATATCTAATCAGTCCAATAGCTGTGACCAAGCTAGCC
A_87_P029167	-1.40578	0.231277	1.88377e-05	1.72651e-05			BU355505	-1.25206	-1.64067	-1.56314	-1.16724	chr20:9563841-9563900	20p12		GCAGGAAGGTCCTTTGGGAGACAGCTGTGCTGTGTGGTAAGAAGCACGTTGAAAGCCCGT
A_87_P023686	-1.40411	0.301107	8.60841e-05	6.7226e-05			BX932032	-1.06399	-1.4608	-1.30821	-1.78346	chr9:23039066-23039007	9q13		AGTGCTGTTTTGTTACCCTTGTGACCTAAGAATTTGTCTCAAAATGTTTGGTTTTATCTG
A_87_P035207	-1.40311	0.152237	1.64331e-06	2.3931e-06	GRB10	growth factor receptor-bound protein 10	AY309260	-1.5117	-1.29518	-1.25098	-1.55459	chr2:80794633-80794574	2q22	GO:0003824(catalytic activity)|GO:0007242(intracellular signaling cascade)	CTAATCCAGCTTGTTGAATTCTATCAACTAAACAAAGGAGTCTTGCCCTGCAAACTCAAA
A_87_P018006	-1.40146	0.257545	3.56763e-05	3.01567e-05			CR353335	-1.03168	-1.46922	-1.47487	-1.63009	chr5:11852291-11852350	5q11		AGGAGCACAGAACCACGTGAAAGAGAGATGAGCCCTCCTACAGGATCAAAACTAACATTA
A_87_P001539	-1.4014	0.353627	0.000214246	0.000161337			TC224226	-1.25002	-1.50592	-1.01238	-1.83727	unmapped	unmapped		GCAGCACTGTGCCAACGCTGTCACTGCAATGGATGTCACAACGATGGCATTGCTGTACCT
A_87_P017173	-1.40104	0.197952	7.76478e-06	8.21117e-06			CR385369	-1.33618	-1.63368	-1.1669	-1.46741	chr7:6874234-6874175	7q11		ATCGCTGTGATACATCGCTTGGCCTAGGATCTTCTGGAGCTCTTCTTTCAACAGTGAAAA
A_87_P033042	-1.40037	0.114095	3.00596e-07	7.53948e-07			BU215051	-1.3428	-1.4105	-1.29273	-1.55545	chr7:19726391-19726330	7q13		TGTACAGCTGTTGCGTAGAACTTCGGGAGTATTCTGTGTTAAACTCGGTTAGGTTTCTTG
A_87_P011846	-1.40019	0.325097	0.000134694	0.00010244			CR523088	-1.39494	-1.07704	-1.84607	-1.28272	chr10:6342071-6342012	10q12		ACAGCTGTAAAGCATCGTCTTAACATGTATGCATGGTTAGTGACGTTTACATTTTTCAAA
A_87_P004167	-1.40003	0.0764607	2.76592e-08	2.2817e-07			TC207048	-1.34589	-1.45485	-1.47585	-1.32353	chr17:8999189-8999248	17p14		TTTGGAACCTGTCAGTCAAGTTTGGAGGGGTGTGGAAACAGACTGAAACAAGCTTCACAT
A_87_P021947	-1.39939	0.276498	5.40398e-05	4.38314e-05			BX935775	-1.40332	-1.14185	-1.78198	-1.27042	chr6:12409582-12409641	6q12		CAGTCTGTTCGTCATGAATTTCCTAGTTCTTATGGTCACTGTGTCATTCATCTTGTCGGC
A_87_P013134	-1.3989	0.446385	0.00076618	0.000570036			CR405893	-1.7357	-0.937039	-1.82421	-1.09866	chrZ:25257710-25257651	unmapped		TGTATATAGGCTTACACTGACTTCTGATACTAGTTTTAAATGAGAAGGTACTTTGGAAGG
A_87_P032044	-1.397	0.161455	2.38577e-06	3.19595e-06			BU237279	-1.31828	-1.20802	-1.51571	-1.546	chr7:9038442-9038384	7q11		CCTTTGTATTGGCTCACAAAGAAAGGCCAAAAATGGGACTGGGGAAGAATGGCATAAGAG
A_87_P018082	-1.39667	0.396046	0.000406469	0.000303155			CR353227	-1.66078	-0.928447	-1.78222	-1.21523	chrUn:101184097-101184156	unmapped		TAAACTGAGCATCATTCATATTCTTGCAAAAATGGGGTGGCATTTTCAGACAGTACCCTT
A_87_P011158	-1.39666	0.245862	2.78555e-05	2.40995e-05			CR524087	-1.16951	-1.23475	-1.70919	-1.47317	chr1:83596713-83596654	1q21		CTCAATATGAGCACCCTCTATGGTCTATCATAAATTCCCTTCACTTTTGTCAGCCTTGCA
A_87_P016926	-1.39614	0.161624	2.40936e-06	3.21932e-06			CR385781	-1.19876	-1.54676	-1.33112	-1.50791	chr24:2450065-2450124	unmapped		TGACAGCTATGGCAACGTTACAGGTTGAGATTGCATAGCCAAGCAACTGTTTCTGGAGTT
A_87_P024946	-1.39507	0.372255	0.000291577	0.000218651			BX271436	-1.48738	-1.24592	-0.985692	-1.86129	unmapped	unmapped		GTCCTCCCTTTGGGGTTCTCACGGAGGGGTTCCCCTGACCCCATTCTTTCTTGTGGGGGT
A_87_P021580	-1.3932	0.343405	0.000188077	0.000142211			BX950556	-1.43472	-0.922198	-1.47014	-1.74575	chr8:13349060-13349119	8q12		GGCGCAGACCGTGGTCTCCGTTACAGCTGATAGCCAGTATTATTTCAGAAATAAAGATGA
A_87_P014575	-1.39212	0.845876	0.0165817	0.0142041			CR389811	-2.01886	-0.487888	-2.20079	-0.860954	chr4:57156707-57156766	4q22		CTGGAGTATGTTATATGTCTTGTACTTTACTGGGCAAATTAAAAATGGTGATTATCAGCG
A_87_P013586	-1.39183	0.2938	7.87203e-05	6.20492e-05			CR391270	-0.973625	-1.41888	-1.52903	-1.64581	chr2:32143048-32142989	2q12		GTGACAGAGGTTTGTTTGAGAACTGAAGGCAACTTAACAAATTCCTGTCAAGAAAGCTGC
A_87_P027619	-1.3911	1.10272	0.0451023	0.0416413			BU419242	-2.28421	0.00949145	-2.26124	-1.02843	chr2:37566567-37566508	2q14		TTTCCCGAACATAGTTCTCATCCTTAATCTACGTGTTCAGTCTTTGATGCATTGAGAAAT
A_87_P019609	-1.38991	0.646974	0.00511145	0.00404206			CO766792	-1.79346	-0.845966	-2.08746	-0.83276	chrUn:8421644-8421585	unmapped		TTTTTTGCAAGCTCTTTGCTGTGAGGGGAGTATTATGTCTGAGAAAAAGACTGCAGTAAG
A_87_P023018	-1.38813	0.430783	0.000660714	0.000492351	LOC428220	similar to oxidored-nitro domain-containing protein	BX933463	-0.8152	-1.30166	-1.76025	-1.6754	chr23:3564995-3565054	unmapped	GO:0003824(catalytic activity)	GAGATCAAGAAACCTGGTGGCAGCGAGACAGGATTTCGACTGAATTTATTCACGACAGAT
A_87_P031560	-1.38798	0.312692	0.000113712	8.73674e-05			BU254607	-1.52518	-0.931373	-1.46105	-1.6343	chr19:5996402-5996759	19p13		GCTCAACAGCCAGGATAAAAAGAGAAATCTGCTGTTAGCATTTCAAGCTGCCGAAAGTGT
A_87_P029787	-1.38711	0.203487	9.67033e-06	9.85818e-06			BU323830	-1.43296	-1.17596	-1.29105	-1.64847	chr4:4956855-4956914	4q11		TCTATAATGGCATCAACCCTGAGGACCTGCAGCACATCTGCCTGGAGCTGACTGTCTGGG
A_87_P027195	-1.38587	0.24656	2.96084e-05	2.55763e-05			BU431824	-1.3114	-1.33047	-1.16329	-1.73831	unmapped	unmapped		ACAATAGTCCCAGAGAGCTCACGGGGACAATAGACAGTTGTGACACTATGGAACAACAAA
A_87_P017338	-1.38471	0.132564	7.83344e-07	1.43079e-06			CR385114	-1.22565	-1.54736	-1.36103	-1.4048	chr17:3034947-3034888	17p14		CATCCTAAGGGCTGTTCCCCTAAGAAGAAATGCAGGTCAGGAAATACATTGGCCATATGA
A_87_P002551	-1.38422	0.0791893	3.65009e-08	2.6472e-07			TC221287	-1.43256	-1.26704	-1.40498	-1.43232	chr2:114659773-114659714	2q24		TATGTTCTCTTTGAGCGCTTGCCTTGATGACTTTCTTGCCTAGGGGCCAACCACTTTTTA
A_87_P012283	-1.38299	0.3021	9.55521e-05	7.42616e-05	LOC420880	similar to chromosome 6 open reading frame 145	CR407123	-1.08331	-1.33629	-1.30939	-1.80297	chr2:65847206-65847265	2q21		GGCTTACGTTGTCCTGAAGAAGTTGGTACAACTCCCTTCCTTTGCAGACTTCTCATTTCT
A_87_P035219	-1.38266	0.164263	2.80655e-06	3.66637e-06	EBF	early B-cell factor	AY270035	-1.57491	-1.35643	-1.42114	-1.17816	chr6:32740836-32740777	6q14		TTTCTAAAGTTTTTCCTCAAGTGCAATCAGAACTGTTTGAAGAATGCAGGCAACCCACGA
A_87_P027865	-1.38256	0.424575	0.000624689	0.00046624			BU410705	-0.936806	-1.64097	-1.83524	-1.11722	chr3:79095003-79095062	3q31		AGTGTCGTCATTCACCAGTTACGCATGAGCTCTAGATGAGTTACCACCCCAATATACTCT
A_87_P018951	-1.38214	0.142888	1.23495e-06	1.98063e-06			CO773719	-1.52607	-1.20594	-1.46524	-1.33131	chr5:5437535-5437476	5q11		AACAAATGTGTGATGTTTTTTCTGCAGATCCTGTTCAATTGAAACACTCTTTCACATCTC
A_87_P032210	-1.38177	0.259207	4.01522e-05	3.38336e-05			BU234373	-1.43045	-1.13079	-1.24236	-1.72348	chr2:145745873-145745813	2q31		TTCTGCTGTGTATCGTTCTTTTATCTGCTCAGAAAAAGGACTTTCTGGTTGGTCTCAAAA
A_87_P027641	-1.38035	0.112719	3.04663e-07	7.77369e-07			BU418824	-1.2204	-1.3987	-1.41823	-1.48408	unmapped	unmapped		CTGCTTGTACATCGCTTAGCAGACGTTGCACCATATTTAATTTGGATTTCCCTGTTAGAA
A_87_P027867	-1.37908	0.438113	0.000748377	0.00055818			BU410587	-0.9772	-1.79737	-1.02502	-1.71671	unmapped	unmapped		ACGCAGACTGGTTCTTGGATGGTTGGCTTTAACACACTTCAATATATTTAATTTTGGGAT
A_87_P011139	-1.37877	0.369755	0.000299725	0.000224914			CR524109	-1.76891	-1.09385	-1.61875	-1.03355	chr4:76256540-76256599	4q24		TTTATCTTGAGAACTTTTGTGTGACAGTGTTTAATGACCGTAATGTCTCAAAGAAAGGCC
A_87_P036525	-1.37876	0.195126	7.83991e-06	8.40438e-06	PDIA4	protein disulfide isomerase family A, member 4	AJ720264	-1.2295	-1.19215	-1.5279	-1.56551	chr2:54254642-54254583	2q16	GO:0005509(calcium ion binding)|GO:0005783(endoplasmic reticulum)|GO:0006118(electron transport)|GO:0016853(isomerase activity)	GTGACTATCTTGAGCTTGATTCTTTGATTCTAATACAGCTGGGTTTTTGTTGTTGTTTTG
A_87_P008941	-1.3777	0.242954	2.81409e-05	2.45403e-05	HOXB4	homeobox B4	X17612	-1.23973	-1.15489	-1.41093	-1.70526	chrUn:123895351-123895292	unmapped	GO:0003700(transcription factor activity)|GO:0005634(nucleus)|GO:0006355(regulation of transcription, DNA-dependent)|GO:0007275(development)|GO:0043565(sequence-specific DNA binding)	GTCTGTTGGGGAAAAAGCACCCGGAGTTCGACCAGAATCTTCAGGGGAAATAATAATACT
A_87_P030547	-1.37741	0.0905068	8.34598e-08	3.92287e-07			BU291890	-1.32193	-1.28285	-1.47793	-1.42692	chrUn:5410729-5410674	unmapped		AGTGCCTCGAAGTGCCAACCAACTCAGCACTCTAAGTCTGGGTTGCATTTCAATTAAACA
A_87_P034006	-1.3768	0.329815	0.000160431	0.000122573			BU129660	-1.51228	-0.898826	-1.6502	-1.4459	chr1:10865966-10865907	1p12		TAGACCATAACGTTATAAAATGAGATTTCCCAAGGCCCACAGTTGCCCCTCGTTAATGTT
A_87_P036261	-1.37585	0.10233	1.74701e-07	5.76301e-07	RCJMB04_23a7	similar to hypothetical protein FLJ11730	AJ720661	-1.33657	-1.30508	-1.52785	-1.33391	chr23:3312881-3312940	unmapped		GCGCATCATTAATAAATGGGCTTTCGGTTGGTTTGTTTTAATGCCTGTCGAGAGGAAGGA
A_87_P031723	-1.37533	0.356853	0.000249921	0.000188868			BU247390	-1.71207	-0.871584	-1.4373	-1.48037	chr7:012811579-012811638	7q11		ATCTCATGTCCTGGGGAATCATCCTTAACCAAATAAAATACATGTAGGAGAGAATTCTAC
A_87_P003038	-1.37476	0.827432	0.0159458	0.0136343			TC217877	-1.80304	-0.752072	-2.32749	-0.616427	chr2:31768115-31768058	2q12		CCACGCAGGGTTTTACTCACAAAAGCCCGGTTAAAGTCCAAACCTCTCTCTTAATCATTT
A_87_P019981	-1.37471	0.207227	1.13321e-05	1.13147e-05			CO760425	-1.10645	-1.48342	-1.32736	-1.58161	chr3:36462763-36462820	3q12		AAAGTAGGAATGTTTTTCACTAATTTCCCATGGATGCTGGGCCTTAGGGGCTTTAATACA
A_87_P012678	-1.37414	0.11844	4.20055e-07	9.68915e-07			CR406589	-1.47169	-1.20452	-1.43469	-1.38565	chr6:11480350-11480409	6q12		TCAAAGGGACAATCGTGTGCAGTTACTAGCTATAGATGATTGATATAAATGTTTACCCTG
A_87_P004828	-1.37409	0.305392	0.000105347	8.15256e-05			TC205691	-1.18172	-1.82397	-1.3055	-1.18517	chr7:6488489-6488548	7q11		CTACAGCAGCCTGGAGGAGCACCTGATGAGAGCCTTACACATTGACCAGCCTCAAACCTT
A_87_P007500	-1.37368	0.183796	5.64426e-06	6.44114e-06			TC194736	-1.57001	-1.26737	-1.48268	-1.17465	chr4:34158264-34158207	4q21		TTTTCTTTTCTTCCTTTGTTTTTGGCCAACCAATTGCCAACGTCAATCACAGTATTAGCC
A_87_P027267	-1.37342	0.293556	8.44929e-05	6.67146e-05			BU426575	-1.38645	-0.965488	-1.65445	-1.48729	chr22:517639-517580	unmapped		TGCACAACACCAACATGGGATATCAACTCCTACTTGCCCTGTTTTCATTATGAGCTGTAC
A_87_P037704	-1.37331	0.144309	1.36002e-06	2.13186e-06	SOX18	SRY (sex determining region Y)-box 18	AF302936	-1.40864	-1.48621	-1.16227	-1.4361	chr20:9090574-9090633	20p12	GO:0003677(DNA binding)|GO:0006355(regulation of transcription, DNA-dependent)	CAACGAGCAGCCATCCTCCTCCAAATGCGAGCTCCGTAATATGTAGAGTATCTCATTAAA
A_87_P011542	-1.37248	0.0617985	8.71964e-09	1.5556e-07			CR523543	-1.43345	-1.40206	-1.36436	-1.29003	chr15:12372909-12372850	15p16		TTATGGACGTGTCTGTAAAATGTTCTCTAGATTTTTCAAGCACACTAATAAAGAGCATCC
A_87_P014248	-1.36983	0.468796	0.00110696	0.000828749			CR390293	-0.978374	-1.6098	-0.978134	-1.91302	chr17:2988429-2988370	17p14		AAGCAGCAGTTTCCTTTAGCGGTGAAGAAGTGTAATAATACATGGCGTTCTCTTTAGAAG
A_87_P022183	-1.36978	0.47692	0.00121065	0.00090761			BX935318	-0.92083	-1.71248	-1	-1.84583	chr14:3312667-3312726	14p22		AAAGTTATCATAAATCACAAGGAGTTTTCAGAGCTTGCACTGCCAGGAAGGACAGTGAAT
A_87_P032611	-1.36891	0.134284	9.05054e-07	1.59343e-06			BU224448	-1.30396	-1.39366	-1.23336	-1.54467	chr5:51561434-51561374	5q21		CAACCTAGTGGACTGAACTTGATGCGATCTTTCAGTGTCATGGTTACCCCCAAAAAATGC
A_87_P010142	-1.36882	0.0593869	6.98194e-09	1.46007e-07			CV860961	-1.32298	-1.34536	-1.45604	-1.35089	chr4:65072921-65072980	4q22		ATTATGGCAAATAATGTAGTACTTCCAGTAATAGTGTTCCTCATGAGTAGGAAAACCTTG
A_87_P036449	-1.36876	0.240263	2.74001e-05	2.40519e-05	RCJMB04_16g8	serum/glucocorticoid regulated kinase family, member 3	AJ720380	-1.02247	-1.56957	-1.47582	-1.40718	chr2:114736994-114737714	2q24	GO:0000166(nucleotide binding)|GO:0004674(protein serine/threonine kinase activity)|GO:0005515(protein binding)|GO:0005524(ATP binding)|GO:0006468(protein amino acid phosphorylation)|GO:0007242(intracellular signaling cascade)|GO:0016740(transferase activ	CAGCTTTGGCAAGGTTCTTCTTGCAAAAAGAAAACTGGATGGGAAATATTATGCTGTCAA
A_87_P025640	-1.36787	0.413371	0.000573177	0.000429474			BU473309	-1.73904	-1.06333	-1.70866	-0.960472	chr1:19375289-19375348	1p12		AACTTACATCTGCTCAAAAACAATTTAGTCAAATAGATGAACGGATCAAGAATCAAGGGC
A_87_P003112	-1.36761	0.488764	0.00138569	0.0010422			TC217079	-1.83745	-1.41709	-1.53142	-0.684498	chrZ:23397043-23396984	unmapped		CACTAGGGGACACGTTTAGAAAAATAAACTAAATAAACACGTGGCTTTCCTCTCTTCTGT
A_87_P007368	-1.36741	0.523125	0.00196122	0.00148512			TC195896	-1.61867	-0.784271	-1.95922	-1.10749	chr1:82285589-82285648	1q21		GGGTTTGCACAGAAGTTGCACACTTAGAAGTGAGTTTCTGCCTTTTTAAGGGTCTAGAAA
A_87_P013668	-1.36699	0.198746	9.1776e-06	9.53886e-06			CR391172	-1.38785	-1.63807	-1.25229	-1.18973	chr9:21863005-21862946	9q13		ACGGTGCTCGGCACAGTTCTGCAGGTCGGTTGACTGCAGAGGAAGTATTTTATTATAATA
A_87_P013210	-1.36656	0.86	0.0191228	0.016518			CR405768	-1.97417	-0.495957	-2.22507	-0.771059	chrUn:146240127-146240068	unmapped		CTGCTCCATTTCAAATATGGGAATTTTGCAAGCAATAGATGCTGTCCTCTGTGGTACCGA
A_87_P010317	-1.36635	0.190575	7.20002e-06	7.8575e-06			CV859992	-1.58261	-1.1502	-1.45425	-1.27836	chrZ:1467188-1467129	unmapped		TTTTGATGGAGTTAAACTGTGAATATGCATCTGGAAAGGGAGGGAAGGGCAAGCTCCATG
A_87_P034995	-1.36561	0.115127	3.68239e-07	9.05899e-07			BF723683	-1.34395	-1.27888	-1.30601	-1.53359	chr14:19763410-19769839	14p22		AAGTTGCAAAGAAGAGCCTTCGACCTGAAGAACGTAGTGGAAAGAAAGCGGTGATGGATT
A_87_P032183	-1.36413	0.457656	0.000997738	0.000749783	LOC416007	similar to Filamin B (FLN-B) (Beta-filamin) (Actin-binding like protein) (ABP-280-like protein)	BU234967	-0.899054	-1.6485	-1.05772	-1.85127	chr12:8956095-8956154	12p11	GO:0003824(catalytic activity)	AGCACTTTATTCTCATGCTTCCTAACTTATTGGATGACTTATCAAATGTCCTCCCATCCA
A_87_P023199	-1.36301	0.172346	4.05047e-06	4.96941e-06	PYGO1	pygopus homolog 1 (Drosophila)	BX933107	-1.14579	-1.47917	-1.52154	-1.30556	chr10:8422666-8422725	10q12		GCTGATGTTCTTCCCATCTTTTCTTTGAATATCATGGAGATGACATGGAGGAAGTGTGCA
A_87_P036307	-1.36296	0.101423	1.75227e-07	5.87821e-07	RCJMB04_20k13	similar to C6orf37	AJ720583	-1.27736	-1.2738	-1.4379	-1.46279	chr3:76799826-76799885	3q24		GCGTGATGCATTCCAGGACCACTAGAATTTAGTAAATGTGAAATGAACCCTTTTTAAGAG
A_87_P011734	-1.36237	0.265344	4.97826e-05	4.11935e-05			CR523261	-0.980738	-1.38868	-1.56971	-1.51034	chr15:537492-537551	15p16		TCCAGTGTTTCTTTTGTCAGCGAGTTCAGCAAAGTTGTAATTCTTCAAGTGCCAGCCCAG
A_87_P006280	-1.36217	0.254228	3.89928e-05	3.32213e-05			TC202489	-1.13317	-1.27873	-1.3114	-1.72537	unmapped	unmapped		TAGTGATGCCCTGGGGTTGGGTTACATCAGTCCTCTCTGTCAAGCTAATTGTACTTCTTA
A_87_P011767	-1.36209	0.287601	7.88451e-05	6.26809e-05			CR523211	-0.932613	-1.51336	-1.4687	-1.53368	chr12:13993738-13993679	12q11		GGTTAGCAGACATCCCAACGAACACCACACTTGGAACGGGACTTGTAAAGCCAACGACAC
A_87_P036616	-1.36163	0.313753	0.000129077	9.934e-05	PALD	paladin	AJ720140	-1.38638	-1.3416	-0.975671	-1.74287	chr6:10800133-10800525	6q12		GGAAATATTTCATGGTCAGAGATGTGTACAGCAAGTTGGATGTCTTGAACACTACTGCCA
A_87_P038222	-1.35767	0.134729	9.69178e-07	1.69835e-06	ENO2	enolase 2 (gamma, neuronal)	AB004291	-1.32829	-1.23207	-1.54875	-1.32157	chr1:71384724-71384782	1q21	GO:0000015(phosphopyruvate hydratase complex)|GO:0000287(magnesium ion binding)|GO:0004634(phosphopyruvate hydratase activity)|GO:0006096(glycolysis)|GO:0016829(lyase activity)	ACTGTGGGGCAATATATTAAAACACAGTCGTTAAAAACACACATGCTCTCATTTGCTTAT
A_87_P025373	-1.35702	0.480463	0.00132039	0.000992337			BU481839	-1.87699	-0.9771	-1.65308	-0.920928	unmapped	unmapped		AAACACGTTCTAGGGATTTTCTTTAAAGCCTTTTTTGGTCCACTTATGGACGGTCTGACT
A_87_P017081	-1.35678	0.426911	0.000711165	0.000531962			CR385542	-1.54421	-0.809178	-1.80788	-1.26584	chrUn:81802163-81802222	unmapped		GTGAGCTTCAGAGGAAAAATTAAACTCCCGAGGAAGAATCAGTGTTAGACAAAGCAGCTT
A_87_P030884	-1.35652	0.40913	0.000567143	0.000425443			BU278239	-1.62925	-1.00507	-1.78392	-1.00782	chrUn:3181370-3181429	unmapped		CTCCTAAGTGCTAGCTTATGACGTGGTGGCATGTGGCAGCATTTCTTGCTTTTTGTACAT
A_87_P003709	-1.35648	0.359362	0.000280272	0.000212049			TC211717	-0.945757	-1.26859	-1.81399	-1.39759	chr11:7933437-7933378	11p11	GO:0004021(alanine transaminase activity)	CATGCAACATAATAAGCTACTGTCTCAAAGCATATATGAGTACTGTGAATGCTTTCAAAG
A_87_P019869	-1.35625	0.237897	2.72872e-05	2.40987e-05			CO762708	-1.46815	-1.38728	-1.55504	-1.01452	chr8:12019858-12019799	8q12		ACAAAAGTGGTATATCTGGGATAGCTGAGAGCAACTGACTGATTTACAGTTATGGACTGT
A_87_P033998	-1.35514	0.134903	9.87494e-07	1.72539e-06			BU129796	-1.4986	-1.36923	-1.17291	-1.37981	chr1:29533506-29533565	1p11		ACGGTACAGAATACGTCACCACGACCGGACTGGAGAGGGTCGTCATGCGCATCAGATCTA
A_87_P018336	-1.35484	0.511953	0.0018424	0.00139744			CR352831	-1.45807	-0.952887	-2.0378	-0.970616	chr3:48106234-48106175	3q21		TTAGCCAGCCTAAGAGCTTCTCCACGGGGTTTTTAATGCAGCAGTACCTGGATGAAAATA
A_87_P008175	-1.35317	0.214679	1.52574e-05	1.48196e-05			TC187862	-1.49713	-1.08818	-1.55509	-1.27228	chr3:2347050-2347109	3p13		AAGGATATGGGTGTACAGTGGTGGTTGTGCTTGGTTGGTGATGTGTTCAGTATTTCTTCT
A_87_P012721	-1.3503	0.366561	0.000320427	0.000242028			CR406527	-1.20513	-1.08105	-1.89192	-1.22311	chrUn:78001923-78001982	unmapped		TTTTTAAAGGAAACCAGAATTCCACGAGGAAAGCTGCCAATAACTAGTTCTGAAGTGCTA
A_87_P002904	-1.35008	0.182472	5.9884e-06	6.8329e-06			TC218893	-1.13529	-1.30948	-1.37905	-1.5765	chr9:8922683-8922740	9q12		ACCACTGCTGGCAGTGCCTTGCTGTGCCAGTGAGACCTCAGAACCTCAGTGACGTACAAT
A_87_P026593	-1.34653	0.456125	0.00104932	0.000787241			BU449791	-1.34395	-1.97621	-1.15754	-0.908433	chrUn:078131187-078131128	unmapped		TTCAAGCTGGAGCATTTTTGGGCTTCCTGCAGTGACTGGTGATGGGTTGGGAAGGAAAAC
A_87_P001260	-1.34468	0.767216	0.0127433	0.0107193			TC224717	-1.76614	-0.747649	-2.21232	-0.652596	chr1:99797126-99797067	1q22		CCTTTCAGTGGCTGGTCTGGTCAAATAACGTATTTATTTTCGTGTGTAGGTAGATAGGTA
A_87_P003725	-1.34353	0.189212	7.61912e-06	8.40438e-06			TC211562	-1.1856	-1.31253	-1.25958	-1.61639	chr23:4449475-4449416	unmapped	GO:0005509(calcium ion binding)	TGTCTGTACTGATTTCTTTCTGCCTGTGGAAGCCAAGCTTGGAAACAGTTTACAGCTTCT
A_87_P002496	-1.34328	0.52168	0.00211561	0.0016092			TC221643	-1.68727	-1.08383	-1.86102	-0.740995	chr6:31210396-31210337	6q14		AAGCTGAAATTAGGAAGCTTTGGAGAATGGGCTTTCAGAGATGACGAAAAACCTGGAAAA
A_87_P031604	-1.34283	0.33186	0.000190848	0.000145892			BU252825	-0.978341	-1.30445	-1.30456	-1.78397	unmapped	unmapped		AAATTCCCACGGTGTCGGGGCCGGAATAGGAAGAACGCCTACTCGGTCGCCCAGCTCTGA
A_87_P022287	-1.34163	0.189507	7.75276e-06	8.53186e-06	PITX2	transcription factor Pitx2	BX935055	-1.14986	-1.41798	-1.22835	-1.57032	chr4:58313876-58313935	4q22	GO:0003700(transcription factor activity)|GO:0005634(nucleus)|GO:0006355(regulation of transcription, DNA-dependent)|GO:0007275(development)|GO:0043565(sequence-specific DNA binding)	TTACTTTTCAGCCGACACGAAAAATAATGTGTTTTATTTCATGGGAGTAAAAGATGCAGC
A_87_P007489	-1.34091	0.332976	0.000195993	0.00015001			TC194837	-1.13788	-1.15057	-1.23942	-1.83575	chr15:765883-765942	15p16		CCTGCTGCTGCTTAACGTGCCCCCGAATTGTTTTTGTAGCGAAGCAAAATCGGAATAAAA
A_87_P027047	-1.34075	0.0457837	1.66456e-09	1.08574e-07			BU434511	-1.40632	-1.32024	-1.33487	-1.30159	unmapped	unmapped		AGTCCCACCCTTAGACTCTTTTTTGGACTCCCTAAAAGTGGGTCACCTTGGGCTTTAATA
A_87_P013895	-1.34021	0.46749	0.00122238	0.00091856			CR390845	-1.80735	-0.94593	-1.67747	-0.930072	chr12:15998472-15998413	12q11		AGGAAATATAATTATTGCTACCATTTCAGATCTTATAGCCATAGAGAGTCTTAACAGCGG
A_87_P036597	-1.34019	0.319971	0.000157455	0.000121464	RCJMB04_11n1	similar to RIKEN cDNA 1200013B08	AJ720161	-1.14751	-1.66475	-0.994982	-1.55352	chr4:158315-158374	4q11		GGACCTCTGAGCCTCGAGTTTGTTCCTTTACGCTTGATCCCAATAAAAGCGTGCTCTGGC
A_87_P007830	-1.3401	0.155074	2.40356e-06	3.37394e-06			TC191614	-1.35685	-1.13378	-1.35961	-1.51015	chr1:74054555-74054614	1q21		CATCAAGCCCTCTGGTTGAATTTTTATCGTGAGCGTTTGTTTCAGGAAGCCTTAAAGTGC
A_87_P025971	-1.33977	0.383133	0.000425542	0.000319903			BU464487	-0.916168	-1.76959	-1.1415	-1.5318	chrZ:5237655-5237714	unmapped		TTTTTCTCCTCAAGTTCGTTTTCTGGAGGCACTGCAAATCTGCATAACTGCCATCCCACT
A_87_P004862	-1.33969	0.507876	0.00187303	0.0014212			TC205642	-0.638841	-1.85394	-1.45251	-1.41346	unmapped	unmapped		GGCACCAAGTATCGCGATATGGGTGCTGAATGTTGTGGTAGTGTCATTGATATCGTGATA
A_87_P006833	-1.33872	0.165333	3.52651e-06	4.5279e-06			TC200043	-1.16131	-1.23912	-1.44374	-1.51071	chr27:896606-896666	unmapped		CAGGCTGACTGCTCGTGATGTCTGTCTGTGGTGGAAGAAATGGGATGATTAAAACCAAAA
A_87_P022556	-1.33646	0.0986801	1.67292e-07	5.99127e-07			BX934533	-1.28041	-1.22962	-1.44427	-1.39154	chr5:26526978-26526919	5q13		TGCAATCATTACTTTGGACAAACCCATGAATGGTTCCAGCCCAGCTATCCGCACCAATTA
A_87_P019542	-1.33595	0.282331	7.92417e-05	6.36132e-05			CO767815	-1.73376	-1.19394	-1.32636	-1.08973	chr5:41277557-41277498	5q21		TTGTGCATTTGTCCTGGACGAGTGATCTCATTATGGTCATGCACTGCAAATGCATGCTAA
A_87_P013726	-1.33312	0.148884	1.94922e-06	2.90628e-06			CR391100	-1.26163	-1.18127	-1.52661	-1.36296	chr3:55757152-55757211	3q22		AAACAGGATCTGAGACTCTTTTACAATGCTATTGTGAAGTTAGCACACTCCAAAATGACA
A_87_P009909	-1.33256	0.30543	0.000125291	9.74505e-05			CV862437	-1.58789	-1.1982	-1.57973	-0.964422	chr1:123100891-123100950	1q22		AGCTGTCCCTTGGTCACTGGGAAATGAAAGTTACTGAAGAAAACATTGTTGGCTGTATAT
A_87_P025286	-1.33153	0.888383	0.0240809	0.0211973			BU485718	-1.7554	-0.521051	-2.37819	-0.671499	chr1:48682149-48682208	1q11		TTGATTTCTTTTTGTGTCTTGCCTCACTTATTTCACATTTGGATCCCAGTCTCGTGTGTG
A_87_P008950	-1.33119	0.235902	2.89445e-05	2.56983e-05	MYOD1	myogenic differentiation 1	X16189	-1.28011	-1.6615	-1.2817	-1.10145	chr5:9758203-9758263	5q11	GO:0003677(DNA binding)|GO:0005634(nucleus)|GO:0006355(regulation of transcription, DNA-dependent)|GO:0007519(striated muscle development)|GO:0030154(cell differentiation)|GO:0030528(transcription regulator activity)	TGGTGTGACAGATCCTTCTCCTTATTACCCCTGTTCTGCCAAAATAAGGTTGTGGACCAT
A_87_P021123	-1.33024	0.389101	0.000480902	0.000361105			CF250863	-1.0524	-0.975398	-1.80619	-1.48697	chr6:14087170-14087229	6q12		GTAGAAAGAACGCTGTCAAAAACGATTATTTAACCCATACATCCACAGGATAGCACAGCC
A_87_P007545	-1.33012	0.426588	0.000786976	0.000591421			TC194342	-1.79484	-1.00321	-1.58801	-0.934412	chr6:16835806-16835799	6q12		CTGAGAATTAAATCCCTAGGTCCAGTTCAGGTTTACTTATCCTTTTCAAGAACAACTTCA
A_87_P019026	-1.32714	0.0976735	1.64082e-07	6.01022e-07			CO773113	-1.47136	-1.27551	-1.26	-1.30168	chr8:25399552-25399493	8q13		TATGATTCTCAATCTTGAGTGTTTTAAAGATCAGGTGGCCTTCCAGAGTGGCTGCTGTGA
A_87_P007463	-1.32693	0.126881	7.77822e-07	1.51612e-06			TC195133	-1.23955	-1.26363	-1.28979	-1.51475	chr4:40120708-40120767	4q21		AGCTTGTGACAGTCTTTCGATGAACAGAGGAGGGCATTGGTAAATGACCATAAGGTGCTT
A_87_P029324	-1.3264	0.706485	0.00945483	0.00781303			BU345414	-1.73945	-0.752375	-2.10841	-0.705351	chr10:7078408-7078464	10q12		ATGCTTCTCTTCTTTCATCGATCACTGTGTCTGTACGAACTGAGAGGACATTCGCCACTA
A_87_P037791	-1.32527	0.169271	4.29752e-06	5.36994e-06	TDG	thymine-DNA glycosylase	AF202114	-1.17305	-1.23038	-1.34101	-1.55665	chr1:51403404-51403345	1q12		TTTGTGGTACTCCCTCGGGACCGGTGCTCTTTTCATTACAGTAATCCAGAGGTTCTTAAT
A_87_P024744	-1.32364	0.709903	0.00974739	0.00806563			BX929387	-2.06784	-0.50696	-1.73965	-0.9801	chr2:14066247-14066188	2q11		AACACTTTCTGGACGAGAGTCTTCCTCCTGTAATGAAGTGCCAATATCACCAAAGCAAAG
A_87_P003324	-1.32362	0.242073	3.47043e-05	3.04198e-05			TC215227	-1.42287	-1.01892	-1.58759	-1.2651	chr3:74049376-74049420	3q24		TATGTTCGGGCAATAGACAGAAGTTGGTAAGGTTTGAGACGTTTTGTCTGTGGAATCTTT
A_87_P039098	-1.32358	0.228765	2.50585e-05	2.27796e-05				-1.44546	-1.07468	-1.57699	-1.19719	chr1:114110562-114110499	1q22		ATTGATTCCTTCAAGGCCTGCTGCCTCCGAGTTGGACAAACAGCATGCTAATTTGTGTTT
A_87_P025948	-1.32278	0.560323	0.00325306	0.00251786			BU465183	-1.90378	-0.901747	-1.6979	-0.787673	chr2:005705717-005705659	2q11		AAGAACTATGCTGCATTCCAATTTCCTGACACCGGGTGTACTGTGGGAGCTTTTCTGATT
A_87_P007010	-1.32247	0.191527	8.97154e-06	9.66036e-06			TC198796	-1.10577	-1.57245	-1.30134	-1.3103	chr3:27494211-27493561	3q12		CAGCCTCAGCTTTCTCCTGGAATTTCAACAATTAACCTGCATCCACAGTTTCCAGTGATT
A_87_P015651	-1.32232	0.190284	8.64227e-06	9.35682e-06			CR387662	-1.05803	-1.31136	-1.47958	-1.44032	chr17:9334134-9335238	17p14		TGATATTTGCAGTGCAGGTACAGAGTCCATTCAGCAGTTCCTCTGCAAAGAGTGTGGAAT
A_87_P025796	-1.32213	0.244507	3.69955e-05	3.21472e-05			BU468938	-1.0168	-1.47427	-1.23867	-1.5588	chr3:36463069-36463128	3q12		TTCAAAACTTAGTTTGGAAACTGTTTTTTCAGTTGGTTTGAAAAGTCTGCTGTACAGAGC
A_87_P006466	-1.32187	0.212083	1.62861e-05	1.59162e-05			TC202170	-1.20769	-1.11155	-1.59596	-1.37228	chr27:916864-916922	unmapped		GCCCAGTGAATACGTTTTGTGCACTGTGGCTTTTTTCCTTTTACTCTTTGTAGGCAGCTC
A_87_P015300	-1.32074	0.374845	0.000408425	0.000308946			CR388695	-0.931442	-1.13035	-1.42931	-1.79184	chr2:105600903-105600844	2q24		TGGACTTGGACAATCTTCTGAAGTATGTTAAAAGTAAGTGTTAGTTCGTTCGTAGCTCTT
A_87_P006951	-1.3206	0.206833	1.41583e-05	1.41401e-05			TC199189	-1.44287	-1.06977	-1.53015	-1.23959	chr4:73334483-73334424	4q24		TGGAGCCCTTACAGGTTAATTTGTTCATAATCTAAATGACTTGTGTTCCTGCTGTTATGA
A_87_P010306	-1.31926	0.133458	1.08604e-06	1.93535e-06			CV860059	-1.31271	-1.15511	-1.48167	-1.32756	chr2:14008682-14008623	2q11		AAAGATTGGTCTGCATTTTGAAGATGGCTCAGAATGGTCTCCTCTGTTACTTTTATAATA
A_87_P036315	-1.31903	0.138133	1.33279e-06	2.22903e-06	RCJMB04_20f16	similar to hypothetical protein MGC34648	AJ720569	-1.27656	-1.14271	-1.41406	-1.4428	chrUn:147053042-147053101	unmapped		CAAAAGGGATGCTTTGATTTGTACCAAACTCTGACAAATGTTAAAGCGTTTTCCAAAATG
A_87_P018877	-1.31862	0.224033	2.26949e-05	2.10101e-05			CR338738	-1.39068	-1.10202	-1.60067	-1.18111	chr4:33715072-33715013	4q21		CGCTTTGACATCATACCAGTCCTTTTTGGAGAAAGGGTCAACCCTTCATTTAAACAGAGC
A_87_P034287	-1.31702	0.122353	6.55533e-07	1.38319e-06			BU120183	-1.38247	-1.15176	-1.30236	-1.43149	chr4:15488058-15488000	4q11		GGAACCGCGCAGGCGTCATCTTCAAACACAGCAACAAAACAAAAGGTTAACACGTATCTA
A_87_P030511	-1.31666	0.390801	0.000520348	0.000392829			BU293495	-1.37878	-1.10375	-1.83794	-0.946187	chr8:19130762-19130704	8q13		GGAGTTTGCTGCAGGAACTGAGATTTAAATAGTGATGGCATTTGTACTAACACTTACTGT
A_87_P019825	-1.3165	0.37241	0.00040116	0.000303799			CO763508	-1.54716	-0.801096	-1.62722	-1.29052	chr15:4236772-4236713	15p16		ATTCTTTGTAAAGCACAGTGGACATTTCTTGCTTACGGCCTGAAACATGGCTTATATTAA
A_87_P012185	-1.31551	0.403437	0.000620176	0.000467581			CR407269	-1.56751	-1.05853	-1.74151	-0.894482	chr5:24889375-24889316	5q13		TTTACAGAAGTATCGTGCCCAGGAGGTAGTCACATCTGATCTTCCTTCACTGCATATTGA
A_87_P024467	-1.31483	0.209649	1.57098e-05	1.5537e-05			BX930037	-1.07215	-1.46451	-1.20929	-1.51338	chr10:315973-315914	10q11		GGATTTTTGTAACTTGCATGTAGTTTGTTGTTCATTTTACGAGCGGAGAATTGTACCTCT
A_87_P036009	-1.31422	0.276214	7.68047e-05	6.22595e-05	CYB5R	NADH-cytochrome b5 reductase	AJ721007	-1.07198	-1.11806	-1.39996	-1.66689	chr5:4916852-4916793	5q11	GO:0004128(cytochrome-b5 reductase activity)|GO:0006118(electron transport)|GO:0016491(oxidoreductase activity)|GO:0050660(FAD binding)|GO:0051287(NAD binding)	TCTCATCTGTTCTTTGGCAATTGTAACACATGAAGCATATACTGCTGAAATAAAGCAATG
A_87_P034921	-1.31396	0.195148	1.0392e-05	1.09355e-05			BI391130	-1.10806	-1.19191	-1.51785	-1.43801	chr14:3929494-3929553	14p22		TGCTGCATCACTGGGCGCATTCAAAGGAAGGAGTCAGCGTTTCCTGCACTGCCAAACGTT
A_87_P009537	-1.3131	0.348403	0.000282642	0.000215898	CST3	cystatin C (amyloid angiopathy and cerebral hemorrhage)	J05077	-1.61147	-0.91151	-1.59765	-1.13177	chr14:16665839-16665780	14p22	GO:0004869(cysteine protease inhibitor activity)	TGTGCTATGCAAGTAAAACTATGTAATCTTACTATAGAGCACAGTACGATCTCGACTTTA
A_87_P030486	-1.31296	0.170403	4.72092e-06	5.84791e-06			BU294602	-1.12335	-1.21457	-1.45499	-1.45893	chr5:22180041-22180099	5q13		GCACTGCACGGAGTCTCCAGTTCCAGCCACTAAAAATTTCTGTGACTTGCCTTGTAATAA
A_87_P015091	-1.31296	0.127101	8.36738e-07	1.61682e-06			CR389003	-1.12268	-1.36528	-1.3801	-1.38376	chr4:55549936-55549877	4q22		ACACAGAATAAAAGATGATACAAGAGACAGCTTTTGCACATCAGCATGTCTTTTCCCAAT
A_87_P014282	-1.31273	0.220416	2.11979e-05	1.98225e-05			CR390237	-1.55394	-1.10938	-1.44463	-1.14296	chr6:7124941-7124881	6q12		CTGAGAAGATGGAAAAAGCTGATCAAAGCTTGTGAGGAAGAGGTGACAAATCTGTGCATG
A_87_P015948	-1.31267	0.303068	0.00013051	0.00010187			CR387247	-1.44514	-1.2185	-1.64595	-0.941106	chr5:21220013-21219954	5q13		TCGTTCTGCTTGTCTCGGAAGTGCAGGGCTCCTTACCTCTGGTTGCTGCAAGGCAGGATA
A_87_P035570	-1.31192	0.512509	0.00217906	0.00166461	RCJMB04_25h19	chromatin modifying protein 2B	AJ851748	-1.50171	-0.740253	-1.92254	-1.08319	chr1:86767755-86767696	1q21	GO:0005554(molecular function unknown)|GO:0015031(protein transport)	TTGCTGCTAGCGAAAGTGCAGAAGGAAATATTAACTTCTGTGTATCTACAGATGTCACAC
A_87_P008981	-1.31039	0.124952	7.65147e-07	1.52732e-06	ALAS1	5-aminolevulinate synthase	X02827	-1.12808	-1.40994	-1.34015	-1.36337	chr12:2609299-2609358	12p12	GO:0003870(5-aminolevulinate synthase activity)|GO:0005739(mitochondrion)|GO:0006783(heme biosynthesis)|GO:0008415(acyltransferase activity)|GO:0009058(biosynthesis)|GO:0016769(transferase activity, transferring nitrogenous groups)	ATCCTACTTCAGTGGCATGAGCAAACTATTATCTGTCAGTGCATGAGAGTAACAGTGTTA
A_87_P013051	-1.30997	0.265344	6.2269e-05	5.14082e-05			CR406011	-1.38853	-0.942818	-1.57386	-1.33466	chrZ:6718142-6718083	unmapped		CAGTTTTTCCAACGTGTTCATGCATGAGTGGCTCTTGGTACTGCACGGAATACAGGAAAA
A_87_P032734	-1.30852	0.109362	3.49746e-07	9.52252e-07			BU221313	-1.2123	-1.3599	-1.22375	-1.43812	chrUn:151994478-151994419	unmapped		GGACAGCCGCTACGAGATCCCATCGACCCAACAGAGTGACAACGGGCAGTATTACTGCAT
A_87_P038201	-1.30843	0.282268	8.90427e-05	7.13182e-05	HIF1A	hypoxia-inducible factor 1, alpha subunit (basic helix-loop-helix transcription factor)	AB013746	-0.967344	-1.60673	-1.45786	-1.20178	chr5:50710790-50710778	5q21	GO:0003700(transcription factor activity)|GO:0004871(signal transducer activity)|GO:0005634(nucleus)|GO:0006355(regulation of transcription, DNA-dependent)|GO:0007165(signal transduction)	ACTATGCTTGTAGAAGTGAATGAAGATAAGACTGAACTGCAGTACACTGTAGCTGTTTGC
A_87_P040055	-1.30838	0.500336	0.00195715	0.00148945				-1.8589	-0.842024	-1.60313	-0.929478	chr1:101287105-101287046	1q22		GTTGACTGCTCTGAAAGTAGCAGCTTTATTTTTTCCCGAACTTAAGGTTAACGTGTGTAC
A_87_P009075	-1.30804	0.228123	2.63947e-05	2.39646e-05	TEAD3	TEA domain family member 3	U46127	-1.03449	-1.48294	-1.20599	-1.50875	chr32:1000555-1000614	unmapped	GO:0003700(transcription factor activity)|GO:0005634(nucleus)|GO:0006350(transcription)|GO:0006355(regulation of transcription, DNA-dependent)	GAAGGAAGAACAAGAAAAGCAATAACCAAAAAAGACTGACTTGTGATCGCAGATGTTTTC
A_87_P002675	-1.30689	0.232682	2.97351e-05	2.66404e-05			TC220425	-1.00881	-1.24306	-1.44313	-1.53258	unmapped	unmapped		TGGACCCACACAGACCCAGATGGACTCATATGGACCCATATGGACCCACACAGACCCATA
A_87_P024391	-1.30616	0.288735	0.000102194	8.10388e-05			BX930233	-1.25649	-1.56551	-0.919901	-1.48273	chr13:16005090-16005149	13p13		CTTGAGAATGGAAAGAATTATACTAGATAAGCTTCACTGGGATCTTTACACAGCAACACC
A_87_P011101	-1.30538	0.426072	0.000863517	0.000652924	LOC431595	similar to KIAA0888 protein	CR524152	-1.38294	-0.914753	-1.8724	-1.05143	chrZ:9925153-9925094	unmapped	GO:0003824(catalytic activity)	TTCTGTTGCTTTGGGTCAGAGCTCTTTGATAGTGGTTGAACTGGAGGGTGTTTCTTTCCA
A_87_P019061	-1.30523	0.337027	0.000243324	0.000187076			CO772774	-1.00554	-1.60634	-1.02144	-1.58762	chr8:1147915-1147856	8q11		GAAAAGGCAGAGAAGACTTAAAAGTAGTACAGCTGGGTATAGCAGATGCTTCATCAAAGA
A_87_P020116	-1.30466	0.117314	5.40113e-07	1.25114e-06			CO758020	-1.18269	-1.33487	-1.24738	-1.45372	chr21:1706218-1698614	unmapped		ATAGACTGGGATCTGCTGGAAAAGAAACAAACAACCCCTCCATTTCAGCCTCAGATCACA
A_87_P029847	-1.30433	0.213773	1.84277e-05	1.78529e-05			BU321734	-1.1481	-1.59436	-1.13838	-1.33646	chr1:137595835-137595776	1q31		TGCAAATCATTCTGGGAAGATCTGTGTGGAGCATCATGCCTTTTTCAGGCTGTTTGAGGA
A_87_P009942	-1.30355	0.362356	0.000364734	0.000278395			CV862272	-0.89183	-1.34916	-1.20796	-1.76526	chr4:46965512-46965571	4q22		GTGGGTCTTTGAAAACTGACCTTTATCGAAGTCGGAGTCTCTACTAATATTTCAGCTGCA
A_87_P003875	-1.30255	0.243856	3.9693e-05	3.45582e-05			TC209787	-1.04439	-1.21459	-1.32707	-1.62413	chr8:21880151-21880092	8q13		CGATGGCAAAAAGACGTGGAGAAGCTTGGCACTGTGCATTGCGAGCACTTGCTGTGCGGA
A_87_P016851	-1.30222	0.508721	0.00217915	0.0016665	RCJMB04_17p1	tyrosylprotein sulfotransferase 2	CR385883	-0.697971	-1.49179	-1.12918	-1.88993	chr15:7122458-7122444	15p16	GO:0003824(catalytic activity)	TCCGTGGTGAAAAGATCTGTGGAAATGAAGATCGGTGAACCTTCAAGTGCGTTGCAAAGA
A_87_P036182	-1.30173	0.228813	2.76188e-05	2.5017e-05	RCJMB04_25f24	BSD domain containing 1	AJ720778	-1.03727	-1.4881	-1.18371	-1.49785	chr23:4619713-4619654	unmapped		TGGAAAACTTGATATTTTTCCTCCCCATGTTTGGGGACATTCAAATGCGACCACCTATGT
A_87_P005764	-1.30135	0.427203	0.000890063	0.000674709			TC203430	-1.83872	-1.01049	-1.4462	-0.90999	unmapped	unmapped		GGTGGTTTCTATCAGCTCTGGTTTGAAGAGCGGTAAAAGTGAACTCAGTGATACCCAACA
A_87_P035867	-1.30101	0.14312	1.78292e-06	2.82508e-06			AJ735133	-1.28843	-1.44776	-1.35792	-1.10992	chr3:55938543-55938602	3q23		TGAGTGCACACAAGTTGCAGCTGAAGATTTGGTTCAAGAAAATGCAACTGCCATACCTAC
A_87_P014798	-1.30094	0.107593	3.28597e-07	9.2881e-07			CR389469	-1.35687	-1.18641	-1.23867	-1.4218	chr23:2288722-2288663	unmapped		CCCGCCGTCTCCATTCAGCCTCAGAAATGTTTGCCTGCATTAAAGCAAACAAATACTTGA
A_87_P001479	-1.30033	0.961478	0.0353467	0.0321631			TC224329	-2.23068	-0.669851	-2.00635	-0.294447	chr5:8039674-8039733	5q11		AACAAACAAAAACCCACCAATCTCCTTCAGTGATACCGAAACATTCCTTGTGGGGAATAA
A_87_P007937	-1.30023	0.400726	0.000636775	0.000481085			TC190465	-1.54305	-0.910874	-1.73436	-1.01262	chr3:49542348-49542407	3q21		GACAGTTCATTGTCTAAGCAAATAGAAACATAGAAGGGCCACTTTTCTGCAAATGCAACT
A_87_P017540	-1.30001	0.254549	5.13197e-05	4.3411e-05			CR354109	-0.996662	-1.18698	-1.47009	-1.5463	chr32:349148-348847	unmapped		CACCCTGGCAGACAAAGATGGGGAGATCTACTGCAAAGGTTGCTACGCCAAGAACTTCGG
A_87_P035141	-1.29971	0.346524	0.000290271	0.000221912	TBX18	T-box 18	AY550994	-1.25901	-1.21886	-1.77561	-0.945356	chr3:75595553-75595612	3q24		TCTGTCTTCTGTTGTTGTTCCTTTCTGTCATGGGGCTACTGCTGCTCTGTTTCTCAAACA
A_87_P032193	-1.29932	0.211687	1.78019e-05	1.74017e-05			BU234845	-1.13424	-1.12643	-1.36785	-1.56876	chr10:12690710-12690769	10q12		ATCTCTCTTTACTACTGGCTTACCTCACAGCACTGTCCTGGGAAATCAGCTTCTGATCAA
A_87_P018586	-1.29724	0.52875	0.00269231	0.00207132	SEMA4G	sema domain, immunoglobulin domain (Ig), transmembrane domain (TM) and short cytoplasmic domain, (semaphorin) 4G	CR352446	-0.686124	-1.86168	-1.05077	-1.59038	chr6:22153709-22153650	6q13	GO:0004872(receptor activity)|GO:0007275(development)|GO:0016020(membrane)	ACCGGGCTGGGCCCGGGCTTGGCCATCCATTTGGCTTTTCACTCACTTTTGAGACTTGAT
A_87_P028972	-1.2961	0.174121	5.78008e-06	6.91059e-06			BU364809	-1.169	-1.5351	-1.31571	-1.1646	chr2:83367614-83367673	2q22		CTCAATGTGCAAAGTGATTGGCTGTTTGTGACCACTTGCTAACTGGAAGTAGGTAGGTGT
A_87_P026892	-1.29597	0.0411484	1.07635e-09	1.15173e-07			BU439515	-1.33856	-1.2507	-1.32193	-1.27268	chr8:25983573-25983513	8q13		TGGGATAACAGTTTAGGCTGCTCTTAACTCTCCTCTGCTGTGTAGAAATTGTGTTGTGCA
A_87_P009276	-1.29554	0.254623	5.24272e-05	4.43712e-05	MYH10	myosin, heavy polypeptide 10, non-muscle	M93676	-1.25751	-0.995151	-1.61567	-1.31382	chr18:1656880-1656821	18p13	GO:0003774(motor activity)|GO:0005524(ATP binding)|GO:0016459(myosin)	AAACAAGCATACAACACAGGCACAGTAATTTATTAACTTCAGGCTGAGCGCTCTTCGGGA
A_87_P007133	-1.2954	0.25021	4.74692e-05	4.04987e-05			TC197860	-0.967939	-1.57703	-1.32876	-1.30787	chr18:6081031-6080971	18p13		ACCAAGGTATTTGGATCTCCTAGTTATCGAGTCTGTACCTTGGTGATGCCTCTGACTTAC
A_87_P018192	-1.29487	0.274056	7.99119e-05	6.50926e-05			CR353059	-1.07116	-1.61704	-1.06311	-1.42816	chr14:20065319-20065261	14p22		GAGCTTCCCTCGGAGTCCACTTTCCGTAACAGCTTATTGATTTTTATTCCTTTTCATTTA
A_87_P017514	-1.29478	0.25889	5.78364e-05	4.83994e-05			CR354147	-1.55935	-1.00732	-1.46143	-1.15101	chrZ:928233-928292	unmapped		AACTGTATAAACTGATGAACCTCAACTAATCAGTATTACTTTGTAGATCACCATGCCTAC
A_87_P034781	-1.29436	0.477051	0.00162282	0.00123078			BU104398	-0.721881	-1.48221	-1.13614	-1.8372	unmapped	unmapped		ACTTCAGTAAGTTCATCCCGGAGGGCTCCCAACGCGTGGGGCTCATCGCCCCCCAAAAGT
A_87_P013819	-1.29406	0.596773	0.00489206	0.00388611			CR390960	-0.534657	-1.74181	-1.10154	-1.79822	chr20:2540073-2540014	20p12		GCAGCTGCAGATCAGTGAAAAGAACTGGAAACAGGAGAAGGTGGAGCTGCTGGCCCGCTT
A_87_P040324	-1.29358	0.895409	0.0277168	0.0247351				-1.96717	-0.565372	-2.16343	-0.47834	chr7:028501859-028501918	7q13		TCTTTCTTCAGCTCCACTCTTGCCTTCGTGACTGTGTCAGTGTGACCTGTATTATGTGTA
A_87_P014015	-1.29353	0.247033	4.44861e-05	3.82724e-05			CR390649	-1.44862	-0.925053	-1.41568	-1.38477	chr2:28113565-28113624	2q12		CTATGCCTGCACAAACCATGCAATACATCTTTTGCGTTAAGGTATGGTTTTGTAGCACTG
A_87_P010168	-1.29333	0.271627	7.64914e-05	6.24964e-05			CV860806	-1.32392	-1.04731	-1.66246	-1.13963	unmapped	unmapped		TTTCTTTATGACCTCATGCAAATTGTTCTCATTGGCTGAATATGGGGATAACCTTTCTGT
A_87_P012635	-1.2932	0.141119	1.7e-06	2.753e-06			CR406651	-1.18469	-1.20668	-1.28712	-1.49431	chr2:29323889-29323948	2q12		GTGAATGTTTTTGTATAGTGAGCCAAATCAGTGGGATTTCACTGAGTGCAAGCCGGCTCA
A_87_P018251	-1.29163	0.414336	0.000787917	0.000596077			CR352970	-1.42023	-0.809394	-1.78735	-1.14953	chr2:105344413-105344354	2q24		AATGTAATGATTTAGTTGTAGTACTCAAAAGCTAAGGGATAAACCTTATGGGAATTGCCC
A_87_P002701	-1.29102	0.248511	4.6548e-05	3.9957e-05			TC220237	-1.38376	-1.37248	-1.48219	-0.925653	unmapped	unmapped		CCAGGTTTGTGACACGGGTACTCGGAGTGAACTGTTCTGCCCCTGGGTTTCCGATACTGA
A_87_P029245	-1.2908	0.386563	0.000545965	0.000414068			BU351582	-1.50356	-0.850544	-1.7073	-1.1018	chr5:48719514-48719455	5q21		CTACTGCTTTTTGGTGTGCCTCAGACTAACTGCTGCTCATTCCGTAGCTTCACTTCTTTT
A_87_P013842	-1.29061	0.243019	4.10278e-05	3.57421e-05	HIVEP2	human immunodeficiency virus type I enhancer binding protein 2	CR390931	-1.50999	-1.00256	-1.1771	-1.47279	chr3:51708783-51708842	3q21	GO:0003676(nucleic acid binding)|GO:0005634(nucleus)|GO:0008270(zinc ion binding)	GTGAATTATAATTATGTGAAACCAAGTTTGTATATTGACTTACAATACATTTAAGGAGTG
A_87_P011469	-1.29061	0.0774829	4.86901e-08	3.66017e-07			CR523651	-1.17456	-1.33346	-1.32353	-1.33089	chr12:1048258-1048199	12p12		CCCATTTCCCATCAGTTTGGGAACTCTTCTGAAGCTGTTCTGAAGTTTGTCTCAATAAAC
A_87_P017167	-1.29027	0.280344	9.27075e-05	7.44083e-05			CR385376	-1.49185	-1.01248	-1.56824	-1.08852	chr2:8904802-8904743	2q11		AGTGGCCAACAGATCTCAGCCGAAGTTCCTCCAGTCTTCATGCCTCTAACTTCAATTATT
A_87_P021496	-1.2899	0.16676	4.61431e-06	5.86082e-06	CTNS	cystinosis, nephropathic	BX950718	-1.19717	-1.30068	-1.51976	-1.14199	chr19:6216776-6216717	19p13	GO:0003824(catalytic activity)	GACTGTCAAAGGTGTTGTTTTGAAGTGGATCATGTTAATTAACAGCCCACTAATTAAAGG
A_87_P003364	-1.28937	0.0867074	9.58285e-08	4.99691e-07			TC214900	-1.16161	-1.32035	-1.35493	-1.32057	chr13:12333198-12333256	13p13		CAAGACTGAAATGGGAGCGTACAAACCTGGGCACCCTTCCCCACACTCTCGCATTATTTC
A_87_P011850	-1.28774	0.563638	0.0038129	0.00297811	LOC417962	LOC417962	CR523081	-1.65236	-0.663637	-1.86299	-0.971986	chr1:45004344-45004285	1q11		AGGCTAGAAGAACTGAATGAAAGGCTCAATGTCATCAACAAAGCTCTCCTTCCCATCCGA
A_87_P036545	-1.28767	0.305619	0.000152335	0.000119436	GOSR1	golgi SNAP receptor complex member 1	AJ720233	-1.19159	-1.38815	-0.92432	-1.64664	chr19:5853234-5853680	19p13	GO:0006886(intracellular protein transport)|GO:0016021(integral to membrane)	AGCGACACAGAGACATCTTGCAGGATTATACCCACGAATTCCACAAAACCAAAGCGAACT
A_87_P037395	-1.28694	0.468758	0.00152785	0.00115988	SFRP1	secreted frizzled-related protein 1	AJ404652	-1.11301	-1.62632	-0.704176	-1.70426	chrUn:749856-749797	unmapped	GO:0016055(Wnt receptor signaling pathway)|GO:0030154(cell differentiation)	ACCTCACTGCTTGCTTTACCACCAGTATCTCATGGTTTCTTCAGGCCATCAGCAAAATAT
A_87_P011313	-1.28654	0.122549	7.60384e-07	1.56985e-06			CR523871	-1.21408	-1.18698	-1.28565	-1.45943	chr3:102184908-102184849	3q35		AATCACAACATAAGCTTGAATTTGGGCTTGTACTTGCATCTTTTGTATCTTGTACATTGG
A_87_P023104	-1.28649	0.135492	1.37829e-06	2.3927e-06			BX933308	-1.36166	-1.34486	-1.35592	-1.08352	chr10:1360920-1360979	10q11		TGCTGTAGGAGTCCCTGGAGGCTGAACCCTCACTGGAAAAACCCCTCAGTGTTTGGGCTT
A_87_P004153	-1.28649	0.150857	2.59895e-06	3.78469e-06			TC207176	-1.10871	-1.2185	-1.37901	-1.43973	chr1:8346553-8346491	1p13		AGATGCAGTGTTTGGATGTTGAGGTTTTGTTGTAGGTTGGTTTGTTTGTTTGGTTTTTCC
A_87_P008117	-1.28507	0.368572	0.000432374	0.0003286			TC188594	-1.58397	-0.89839	-1.61603	-1.04189	chr2:122518007-122518063	2q25		AATTTTAAAAAGTACTTTCCATATGTATTCCAGTTCTGAAGCTAACTGGTTTACAGGGCC
A_87_P003780	-1.28477	0.199016	1.32789e-05	1.36859e-05			TC210888	-1.32878	-1.37576	-1.44031	-0.994232	chr32:442943-443000	unmapped		TTCACATCTATGATGCTTGTAAACACAACAGTATTTATAAACTAACATAAAATAAGAGTC
A_87_P023027	-1.28373	0.0814523	6.77393e-08	4.2664e-07	LOC417342	similar to CDNA sequence BC017643	BX933442	-1.29123	-1.27345	-1.38446	-1.18577	chr18:3340006-3340065	18p13		TGGACGTGGACACTGCTGTCTTTTGAACTTTGTCAGCTTGTCACAATTGTCTAGGAGTAG
A_87_P022056	-1.28366	0.287578	0.000110185	8.75998e-05	SNX1	sorting nexin 1	BX935594	-1.07155	-1.06045	-1.6724	-1.33026	chr10:1355970-1356532	10q11	GO:0005515(protein binding)|GO:0006886(intracellular protein transport)|GO:0007242(intracellular signaling cascade)|GO:0008565(protein transporter activity)|GO:0035091(phosphoinositide binding)	GGAAGCTGCATGCTGTTGTAGAAACGCTAGTGAACCACAGGAAAGAGCTAGCATTGAATA
A_87_P016584	-1.28292	0.737966	0.0131919	0.011168			CR386285	-1.9224	-0.853611	-1.89144	-0.464241	chr2:83261997-83262056	2q22		TAGGTGCCTGAGCTAAGGGGCGGGCCTTCCTTTTTCCCTATTACTTTCCATTATGTTTAT
A_87_P013027	-1.28281	0.430741	0.00100221	0.000759915	PAPSS1	3'-phosphoadenosine 5'-phosphosulfate synthase 1	CR406042	-0.789782	-1.67441	-1.0551	-1.61196	chr4:38659484-38659543	4q21	GO:0000103(sulfate assimilation)|GO:0003824(catalytic activity)|GO:0004781(sulfate adenylyltransferase (ATP) activity)|GO:0005524(ATP binding)|GO:0016301(kinase activity)	GCTTTACTGCGATTGACTCTGAGTATGAAAAACCAGAAGCCCCAGAGCTTGTGCTGAAAA
A_87_P018629	-1.28255	0.471808	0.00160728	0.00122116			CR352380	-1.48297	-0.903038	-1.85561	-0.888579	chr3:89149770-89149711	3q32		CTAGGATTTAATTGCATATGCAATTTCTACAAATGATGCAGACTCGCAGTAATTTTGACC
A_87_P016661	-1.28233	0.441081	0.00113661	0.000860973			CR386171	-1.46998	-0.923983	-1.81793	-0.91741	chr11:16700569-16700628	11q11		CTAATACAACATGGGGACTTGAAATAAGCAGTTTAATCCCATGAATCATGGATGAATACA
A_87_P007428	-1.28205	0.294119	0.00012593	9.9412e-05			TC195461	-1.64221	-0.940372	-1.35307	-1.19254	chr3:35568374-35568315	3q12		AGAAGGTATACTATGCAACGTATCAGCTGCCTTTTAGCTGTGGACAGAACACTTTCAAAT
A_87_P007636	-1.28192	0.294343	0.000126543	9.99051e-05			TC193523	-0.997704	-1.28247	-1.16021	-1.68728	chr5:34567650-34567591	5q21		TGTCGTGAGTCTCAAAAGTCTAATGCAGGAGCGCTGACGTTTGGAACATAGGACAGAATA
A_87_P015600	-1.28154	0.350697	0.000334816	0.000257065			CR387745	-0.845178	-1.63139	-1.1629	-1.48668	chr12:5142252-5142193	12p12		ATCAGCAGAATGTGGTTCCCAGCAGCGTGGGCAGTGTTACTCTGTACTGATTTTTGATTT
A_87_P037474	-1.28048	0.179806	7.48977e-06	8.67355e-06	FBP1	fructose-1,6-bisphosphatase 1	AJ276212	-1.29391	-1.17713	-1.52804	-1.12286	unmapped	unmapped		TGCTAAATACTTTGATGCTGCGGTCACCGAGTATCTCAGGAAGAAGAAATTCCCTGAGGA
A_87_P024600	-1.28015	0.484574	0.00185875	0.00142017			BX929755	-1.46566	-0.630544	-1.77709	-1.24731	chr1:86413503-86413562	1q21		TGATAGAGGCTTGTTAAGAAGCCAGACAAGGAGAATGAGGTCTGCAGACTGTACAGGAAT
A_87_P017726	-1.28011	0.202875	1.51645e-05	1.54643e-05			CR353784	-1.02902	-1.20271	-1.42878	-1.45993	unmapped	unmapped		ACTAGTTTGCTGTTGTCTGCATAGAATTCATGCATTTTTATTTAAAAGCAATGCAGTGGG
A_87_P015996	-1.27907	0.449315	0.00126779	0.000961477			CR387178	-1.47999	-0.948601	-1.81695	-0.870717	chr2:69067040-69067099	2q21		ACTGGATCAAATCCAATCTCATGCCGTCTTCGTTCTTTAAGTAGTCTTTGCAGTCTCAGA
A_87_P003459	-1.2788	0.0667011	2.10121e-08	2.72873e-07			TC213888	-1.19303	-1.29102	-1.27597	-1.35517	chr24:1137097-1137038	unmapped		TCACACTCAGATGTACAACTTGACAGCATTAATCAAGCCAGGTTAAAACCAAGAAAAGAA
A_87_P017623	-1.27819	0.189681	1.03426e-05	1.11833e-05			CR353966	-1.07359	-1.16003	-1.4363	-1.44286	chr26:3444014-3444073	unmapped		GCAGTGCAAAGGCTACACCAGGGCTGCAAAAATAACTCATTTTTATTTATGAAAACAAGA
A_87_P027231	-1.27702	0.32857	0.000238583	0.00018497			BU427398	-0.988707	-1.36658	-1.05008	-1.70273	chr1:79017734-79017792	1q21		GCAAACACCACTCAGAAAAGGGTAGCTGCTCTCCAGAGAATTTAACTTATTGTTCACTAT
A_87_P022847	-1.27691	0.287468	0.000113262	9.02527e-05	FHIT	fragile histidine triad gene	BX933844	-0.885064	-1.24681	-1.44077	-1.53501	chr12:12130818-12130759	12p11		CGTATTTTTCTGAATTGCGTACTTGGGAGCAAATCTTTTAAAATTGTCCCTTGGTCTAAA
A_87_P021506	-1.27673	0.366644	0.000435347	0.000331205	SPRED1	sprouty-related, EVH1 domain containing 1	BX950702	-0.997232	-1.29391	-1.0268	-1.78899	chr5:27625990-27625931	5q13		TTATACCCGTGTGGGGATGGAACTAAGTTGAATTCCCTGAAAGACTCAAAGAGTTCTGTG
A_87_P029170	-1.27587	0.385946	0.000576206	0.000438593			BU355450	-0.884059	-1.39762	-1.06301	-1.75879	chr26:2671365-2671306	unmapped		AGCCACAACGTGCCAAGAGCTCAGACAGTCCAATGCCAGGAGAAGGCAGTAGGGCCATTT
A_87_P037923	-1.27422	0.46009	0.00146093	0.00111038	CASP3	caspase 3, apoptosis-related cysteine peptidase	AF083029	-1.49757	-0.944766	-1.81255	-0.841984	chr4:40119995-40120054	4q21	GO:0006508(proteolysis)|GO:0008234(cysteine-type peptidase activity)|GO:0030693(caspase activity)	GTAGGAAGAAGATTCAGAATGTGATCTGTTTGCTAATTGCAGTAATGTGATAGTAGTGTC
A_87_P022789	-1.2742	0.392692	0.000636676	0.00048343			BX933975	-0.849975	-1.4936	-1.04985	-1.70337	chrUn:97013555-97013496	unmapped		CCTGACCTGCGACTGGGCCGAGAAGATCCTCAAACGTTCCTTCAACAACATCGTGGAGGT
A_87_P030846	-1.27196	0.186944	9.77654e-06	1.07304e-05			BU279507	-1.43791	-1.03909	-1.40748	-1.20334	chr1:174986852-174986911	1q35		AAGAAATGCAACAGAACATTAATCCACTCAAAGCCATATTTCTGGATTTCTCAAGTCTAG
A_87_P041453	-1.27147	0.772966	0.0166167	0.0142989				-1.76634	-0.497749	-2.08544	-0.736367	chr2:080819224-080819165	2q22		AAAGAATTTGCCGGAAACGTAGTGCCCTACGTTGGCATTGCTAAACACAGAATCACTCTC
A_87_P021092	-1.26993	0.169564	5.57638e-06	6.8765e-06			CF253344	-1.20087	-1.19463	-1.16129	-1.52294	chr12:18300752-18300693	12q11		ATGGTGGAAGCTGGGATTCTGTGGCAAATATTGTGTATGCTGAGGGCTTTTTACCAGCAT
A_87_P021402	-1.26813	0.265786	7.56012e-05	6.24743e-05			CB018021	-1.23799	-0.916648	-1.54455	-1.37334	chr2:8899951-8899892	2q11		ACAGTTGGGAGTTGAAGGAAGAGTATCAGCCTCAAGAGCTGAGCTCACAACTCTAGTTTT
A_87_P002365	-1.26706	0.661577	0.00865476	0.00714635			TC222677	-1.70142	-0.77259	-1.95972	-0.634524	chr10:16309348-16309291	10q12		TCTGTGACCTCTGCTGCATAGTGCTTTCTGCCTTATACAACATACATTGAGGGTAAATGC
A_87_P035920	-1.2667	0.342677	0.000314404	0.000242114	SLC16A1	solute carrier family 16 (monocarboxylic acid transporters), member 1	AJ721138	-1.07662	-1.31711	-0.946758	-1.72632	chr26:2183644-2183587	unmapped	GO:0005215(transporter activity)|GO:0006810(transport)|GO:0015355(monocarboxylate porter activity)|GO:0015711(organic anion transport)|GO:0016020(membrane)|GO:0016021(integral to membrane)	TGCTGTGTTGCTGGGTCCCTCATGAGGCCCGATTGGTCCCAAGCCAGACCAGCTAAAAAA
A_87_P013491	-1.2666	0.308154	0.000174912	0.000137174			CR391390	-1.10945	-0.937685	-1.63976	-1.37949	chrZ:28695280-28695221	unmapped		ATGTTGTTCTGGGACCAAAAGCTTGTGAGGGCGAGTCAGTGAGTTGTCACTCTAATGTTT
A_87_P028876	-1.26623	0.527967	0.00301108	0.00233474			BU368695	-1.58273	-0.762161	-1.84189	-0.878153	chr5:42637809-42637750	5q21		AATCTGTGCACTAGTGCCAGTCATAAAGCAGTTGATAAACTGTACTGGATGATTGGGTAT
A_87_P016666	-1.2655	0.121036	7.78929e-07	1.64769e-06			CR386164	-1.09658	-1.26885	-1.37742	-1.31916	chrZ:11390576-11390635	unmapped		TGACACCAGCTCATAGAGGCCTGTCAGATAGACTGCATTTTCGGATGAAATTGTACATTC
A_87_P022668	-1.26539	0.221674	2.70853e-05	2.507e-05	LOC421999	similar to L-gulono-gamma-lactone oxidase precursor	BX934260	-1.10997	-1.21973	-1.59061	-1.14125	chr3:103108052-103108111	3q35		TGAGATATGCACAGCCCCAAGTGTCTCCTGTCCAAGCCAACATCTGAATAAAGATCTTCT
A_87_P012112	-1.26504	0.21037	2.00467e-05	1.94982e-05			CR407386	-1.28727	-0.964551	-1.36377	-1.44457	chr12:19524151-19524092	12q12		TTATAACAAAATATGCCAAGCTACAAAGGGGTCTGAGATCGGGTAGTTCTGACAGTTTTT
A_87_P002584	-1.26458	0.274594	9.23885e-05	7.48346e-05			TC221080	-1.41437	-0.979439	-1.57027	-1.09424	chr3:58291224-58291283	3q23		TGCTTCGTGTGTTCTCCTAGAGTAGCCACCTGGGAGATCATTACTTCTGTTGTTAACAGA
A_87_P017870	-1.26224	0.0488446	3.5206e-09	1.66826e-07			CR353543	-1.24915	-1.31907	-1.20295	-1.27778	chr3:7458909-7458850	3p12		ATGTGCACGAGATGACGTGGCAATAATAGTAATGTGTACCATTCATCACGGATCTATTTT
A_87_P024581	-1.26139	0.405241	0.000794167	0.000604541	EFHA1	EF-hand domain family, member A1	BX929803	-1.33082	-0.885829	-1.80171	-1.0272	chr1:170493055-170502197	1q33	GO:0003824(catalytic activity)|GO:0005509(calcium ion binding)	CTGGAGATGAAACCGTATTTCAGGAAGCAGAATTGGAAAGCTGTGATGTTAATACCATGC
A_87_P017418	-1.26125	0.433182	0.00112777	0.000857187			CR354291	-0.800687	-1.32505	-1.09355	-1.82572	chr27:913377-913436	unmapped		TTTTTACTCTCTGTGGTTTGTAAGATCCTTTTAGAAGCTTGGAAATAAAATTTCCTCCCC
A_87_P009113	-1.26061	0.420489	0.000967977	0.000738973	SYNPR	synaptoporin	U27708	-1	-1.52616	-0.815432	-1.70086	chr12:13483717-13483776	12q11		GCCGACCTCCTTCGCTATCAGATTTAAGGTGCCCGCGTTGCGAGCTTCTTACATCCCTCA
A_87_P008334	-1.26005	0.0819509	7.85069e-08	4.83445e-07			TC186420	-1.1598	-1.31969	-1.33381	-1.2269	chr1:98539293-98539353	1q22		TCTTAAAAAGCAACATGTTCTGCATACTGGTCTAGTTTTCTAAGTAAATGATCTGAGAGG
A_87_P024084	-1.26003	0.101657	2.83526e-07	9.12268e-07			BX931065	-1.20045	-1.41216	-1.21723	-1.21026	chr23:2338020-2337961	unmapped		AAGAGCCCTTGAAAAGCTGGACGGGACAGAAGTAAATGGCAGAAAGATTAGATTAGTGGA
A_87_P040475	-1.25986	0.770726	0.0170497	0.0147019				-2.08508	-0.783013	-1.72324	-0.448096	chr5:014089474-014089415	5q12		ATTGACTCCAAACTGGGCAATGAAGTGGCTGATCCAGGGCTTGATCATAAAGCAACTGAA
A_87_P005896	-1.25944	0.702352	0.0115546	0.00968154			TC203182	-1.97763	-0.956931	-1.67856	-0.424624	chr4:11001111-11001051	4q11		CTAGCACAGGGTCTATGTTATATACATATCTGGTCTCTGGAGATGAGGTCTTGGTCTATG
A_87_P024823	-1.25814	0.490669	0.00216067	0.00166045			BX278204	-1.55459	-1.15843	-1.70981	-0.60973	chr11:17098109-17098168	11q11		GATGGCCGTGGAGGAAAGGCAAAAAGCAATAAGATGATCTGCTGTCTGGCTTTCAGGACC
A_87_P024933	-1.25784	0.285127	0.000117729	9.41509e-05			BX272013	-1.36511	-0.860701	-1.53055	-1.27499	chr3:34532255-34532314	3q12		ATGAGGATTCTTACATTTTGCATGTTCGAGTGGTTTTTAAATGCCTTAATACTTGACCTC
A_87_P003211	-1.25761	0.356082	0.000403184	0.000309202			TC216279	-1.34665	-0.777238	-1.63373	-1.27282	chr19:5575723-5575664	19p13		GTGACTGTAATGACACACTAACCACAGGCAAATCAGGATGATCCAACATCCTTCATCTCC
A_87_P013850	-1.25748	0.161918	4.5069e-06	5.92626e-06			CR390922	-1.20462	-1.23053	-1.48705	-1.10771	chr4:12120180-12120121	4q11		AGTTTTAATCCCATGCATGTTGGACCATGTTATTCCTTCCGTGAGGTCCCAGTCTAGCAA
A_87_P009844	-1.25649	0.317933	0.000217528	0.000169826			CV862752	-0.818162	-1.48444	-1.22563	-1.49774	unmapped	unmapped		TGCTCTGGACTTCATCCTGTGACATCTCTGCTGCTAACATGAACTCCTCCGAAAAACAAA
A_87_P013451	-1.25624	0.540351	0.00350476	0.00273906			CR391445	-1.77818	-0.758827	-1.66575	-0.822193	unmapped	unmapped		ACAGAATAGCTGGCAAAGAATTTCTGACTTGTCTTGTGTCTCTTACCTCTAGGACCAGTC
A_87_P023548	-1.25543	0.141929	2.09482e-06	3.34384e-06			BX932316	-1.17413	-1.11879	-1.28888	-1.43991	chrZ:9887647-9887706	unmapped		GTCCATCTGGTGATCGAGTATGCCCGATTAAGAGGCATTAGAGTTATCCCAGAGTTTGAT
A_87_P020262	-1.25527	0.454227	0.00147718	0.00112634			CO506257	-1.58115	-0.882831	-1.7104	-0.846717	chr7:10646460-10646401	7q11		AAATATGATGAGTCAAACCCCCAACATTTATCTCTGTGAAAATGTCGACTGTTTTCTATC
A_87_P037111	-1.25458	0.164929	5.09018e-06	6.52293e-06	LOC416623	similar to DREV protein	AJ719408	-1.01883	-1.27677	-1.32442	-1.39831	chr14:10928418-10928477	14p22		CAGTGAGGAATCTGATACGACGCGAATCGTTCAAGAGACCACTCGAAATCTGGCAATAAA
A_87_P005578	-1.25397	0.801573	0.0203563	0.0177408			TC203764	-1.81451	-0.30512	-2.01277	-0.883486	chr5:005565389-005565330	5q11		CTGGATTACTGAGAGCTGGTGCTTGAAAGACAAGGTACCAGGTGTACAGAAGTAATAACA
A_87_P020036	-1.25326	0.0766758	5.4507e-08	4.19942e-07			CO759601	-1.22381	-1.16318	-1.34054	-1.28549	chr4:16414344-16414403	4q12		ATTGTGGTCCTTCCCCTAAAGTACCTGCAATGTTACTAGAATCTGTCTGGCCCTGTTTTT
A_87_P021509	-1.25299	0.194444	1.34195e-05	1.41398e-05			BX950694	-1.03366	-1.21032	-1.26321	-1.50477	chr4:35514067-35514126	4q21		TTTCAGCAGTCTTCTTTCATTTCTTATATTGTCAGAGGACATACATGTGTAACGAAGGCT
A_87_P019690	-1.25229	0.37544	0.000549191	0.000419754			CO765570	-1.04066	-1.43317	-0.852403	-1.68293	chr12:18301822-18301764	12q11		AGTTACTGCTCCCCGTAACCCTTGTAGAGGTGTACTTACCGTTTAGGAAAGAGATGAAGA
A_87_P011112	-1.2498	0.221949	2.93008e-05	2.70731e-05			CR524140	-1.02243	-1.14706	-1.53944	-1.29028	chr24:4148046-4147987	unmapped		GGTCAACCCCTGGAGGAAAGCCAAGTTCCTACGGGTGGAGAGTGAGGTGAAGAAGATGCT
A_87_P020165	-1.24951	0.248806	5.64862e-05	4.83274e-05			CO757059	-1.44201	-1.05462	-1.48594	-1.01547	chrW:3421291-3421232	unmapped		GAATTTGACCAACAGCAATCAGAGTTACGGCACTAGTTTTCTGCTTGGACCAGCACATGT
A_87_P015604	-1.2495	0.523878	0.00309386	0.00240499			CR387740	-1.2452	-0.741172	-1.97139	-1.04022	chr17:3388560-3388619	17p14		GTCCCTGAGGGGCCACACTCCTGCCCATTTGTCCTAATAAATGTGTGTTCACTTTGGCTA
A_87_P028170	-1.24876	0.104556	3.53519e-07	1.05287e-06			BU392433	-1.2854	-1.17343	-1.15624	-1.37998	chr15:7756851-7756792	15p16		GGGCACTCTGACAGAACGCTGTCTGACGTGGAAGTGTGTATAAAGCAAAGATGTATCAAT
A_87_P002700	-1.24834	0.116432	6.71102e-07	1.53274e-06			TC220248	-1.1053	-1.32111	-1.20458	-1.36236	chr1:64711500-64711558	1q12		TCTGTCTCAACACAGTAGAGATCTTTGATGTCATTTTCTGGTTACAAAAGGCTTACAGGC
A_87_P012807	-1.24815	0.162114	4.74189e-06	6.22696e-06			CR406392	-1.01142	-1.2981	-1.30368	-1.37938	chr1:44641113-44641172	1q11		CACATGGTGCTGGCTGCTGGTGGCATGTAATAATATTGCTGTAGCATTCAGCTGTCATTT
A_87_P018301	-1.24798	0.307918	0.000189129	0.000148707			CR352882	-0.967432	-1.0679	-1.29496	-1.66162	chr6:11319547-11319488	6q12		TGGGGACCTGGGCTGCAAAATCAAGATGGGGCATCTGTTGACTGTTTTTCTTGTATTTCT
A_87_P015912	-1.2479	0.326835	0.000263162	0.000204934			CR387302	-1.60873	-1.01343	-0.932426	-1.43703	chr5:45338664-45338605	5q21		CCTGGTTGTTCTGTTTTGTACCACTTGAGTTAAGTGTACTTTTGCCTTCTGCCACAAGCA
A_87_P005108	-1.24752	0.335827	0.000306019	0.00023747			TC204911	-1.15754	-1.52405	-0.810459	-1.49803	unmapped	unmapped		CATGAGTTCATGGGGTCCATCTTCCGGTCGAGCGAGCAAGGACCAAACAGAGCTGGATGA
A_87_P023842	-1.24732	0.861221	0.027455	0.02452	NTS	neurotensin	BX931642	-2.02975	-0.631505	-1.94497	-0.383047	chr1:38980077-38980136	1q11	GO:0005184(neuropeptide hormone activity)|GO:0005576(extracellular region)	TGTGAACAAAGCTAGAAGACCATACATACTCAAGAGAAGTTCATATTACTGATGCAGCAG
A_87_P016325	-1.24604	0.209448	2.13323e-05	2.07762e-05			CR386665	-1.30725	-0.988819	-1.4898	-1.19831	chr5:40930136-40930077	5q21		TGACGTGAGGAATTTGTTAACAGCTTATTCTACTCTCGAGCAAACTTAATCCAAACCCTA
A_87_P012146	-1.24557	0.454946	0.00154966	0.00118291			CR407329	-1.50353	-0.758992	-1.74164	-0.978107	chr18:2934356-2934297	18p13		TTAAGAGCAAAGCTTTTAGGGTTTCTTCCTGTGTGAAATGCTTTTGAAGCACAGTTGTGA
A_87_P036957	-1.24545	0.220662	2.89095e-05	2.68477e-05	EGR1	early growth response 1	AJ719635	-1.53867	-1.02692	-1.13899	-1.27723	chr13:17261035-17261211	13p13	GO:0003676(nucleic acid binding)|GO:0005634(nucleus)|GO:0008270(zinc ion binding)|GO:0046872(metal ion binding)	CCACTGGCAATTAACTTAATTTGCATGGACTGTGGATATAAGTTCGGTATAATTTTCCCT
A_87_P034685	-1.24541	0.194523	1.39341e-05	1.46882e-05			BU108272	-1.09176	-1.07368	-1.46926	-1.34695	chr11:17474584-17474643	11q11		AGATTTCCAACTGAATGGGTTAACACAAGGCTGGGGCTTGGCTGAATTTCATTACAGGGA
A_87_P037140	-1.24527	0.20853	2.08716e-05	2.03828e-05	RCJMB04_1k9	CDK2-associated protein 1	AJ719364	-1.25899	-1.10882	-1.5348	-1.07848	chr15:5017665-5017724	15p16		TTGGCATTTTGTAAAGACACTAAAACTCCCTAAGACGTTTCTAAACCATGAAAACTGAAC
A_87_P037226	-1.24504	0.340977	0.000336258	0.000260594	ROR1	receptor tyrosine kinase-like orphan receptor 1	AJ620298	-1.18956	-0.931714	-1.72905	-1.12982	chr8:28247627-28247686	8q13		ATCTTTTTGCACAAAAGTGTGATGATGTTTTGTACAGCAGAAGTGAAAATACATCTCTGC
A_87_P001305	-1.24391	0.217861	2.70486e-05	2.53444e-05			TC224626	-0.935083	-1.28798	-1.44708	-1.3055	chr19:6561464-6561523	19p13		CAGGACTGTGTACACCACCACCCTGGATTACAACTGCCGTAAATCCCTGCGGCGTTTCCT
A_87_P028384	-1.24312	0.946763	0.0392671	0.0360195			BU384771	-2.12374	-0.428843	-2	-0.419903	chr1:68371580-68371521	1q12		TAGCAGAGCAGAATTCATCTTGAAGTCTTGCCTTTGACTCCGTAGAGTTGTCATGGCCTA
A_87_P037510	-1.24262	0.281076	0.000116321	9.36017e-05	NEGR1	neuronal growth regulator 1	AJ132999	-1.32517	-1.1008	-1.595	-0.94951	chr8:29341663-29341604	8q13	GO:0005515(protein binding)|GO:0007155(cell adhesion)|GO:0016020(membrane)	TGGTACCTTGTGTTGACACTGTCCTCCCTCACCAGCATATTCTACCTGAAGAACATCATT
A_87_P007719	-1.24236	0.175191	7.67679e-06	9.05236e-06			TC192774	-1.152	-1.47175	-1.06886	-1.27684	chr13:8698-8635	13p13		CGTGCTATTTCCCATTGCTCACGTATTCCTGGAGTTGAATGTTGGTCCAGAAACCATAAA
A_87_P018293	-1.24154	0.21847	2.77918e-05	2.59826e-05			CR352900	-1.11183	-1.10716	-1.5652	-1.18197	chrW:3418084-3418025	unmapped		TGTGCGTGAAACATCTTGGGGCATTCTGTCAATGAACATTTGAGCCATTGTTGCCCTTCT
A_87_P025825	-1.24136	0.858193	0.0275863	0.0246523			BU468421	-1.57603	-0.571852	-2.3013	-0.516269	chrUn:44077751-44077810	unmapped		GGTTTCCTAGTCTATGTTAATATCACCAGCAATGAACTACAGCTTTTCGATTTATTGGCT
A_87_P012573	-1.24082	0.136486	1.78192e-06	3.0281e-06			CR406728	-1.05409	-1.23723	-1.37401	-1.29797	chr12:11642296-11642237	12p11		AATAGAACTTTATTTTTAAATGAGGCACTCGTTCTGGGAGTTCCTTTCCTTTGCCCCGCT
A_87_P034011	-1.23989	0.168479	6.1793e-06	7.663e-06			BU129430	-1.27513	-1.22863	-1.43224	-1.02358	chr8:5242332-5242273	8q11		AGAGGATGCAGCCAAAGCATCTACATGGGTCTCCCAACATTTCATGACTGCAGGTGGGGC
A_87_P035085	-1.23964	0.516258	0.00299343	0.00232747			AY686640	-1.59044	-0.565361	-1.69253	-1.11022	chr2:31799993-31799934	2q12		TTACCATTCTCTCGCGTGTATAAGTAGATCTGCTTTTATCGTACATTTCTTTGTCTTGAA
A_87_P002213	-1.23882	0.275091	0.000104837	8.48423e-05			TC223020	-1.15078	-1.19738	-1.62696	-0.980155	chr4:55238168-55238227	4q22		TTCCACTACCAAGATTCAACTATAGAAGTATAGTTCCTAGTGATTAGACTACTTCGATGT
A_87_P014899	-1.23869	0.712291	0.013174	0.0111731			CR389323	-1.48113	-0.614216	-2.13694	-0.722466	chr3:14980426-14980367	3p11		AACAGGCTTTGCAGTTTGCATTCTAAGCTGGTCAAGTACAGAAAGTTCTTAGTTTCCAAA
A_87_P024405	-1.23746	0.23867	4.70753e-05	4.1369e-05			BX930183	-1.21224	-1.02606	-1.57664	-1.13488	chr23:5149206-5149265	unmapped		TCTAACATAACCACCATGCTACCTTAACATGGCAATAAAATCTAATTGTTTTCAAGCACG
A_87_P024403	-1.23707	0.201496	1.77764e-05	1.8025e-05	LOC426640	hypothetical gene supported by BX930189; BX936135	BX930189	-1.30349	-1.24686	-1.43812	-0.959811	chrUn:163859452-163859393	unmapped	GO:0003676(nucleic acid binding)|GO:0005622(intracellular)|GO:0006355(regulation of transcription, DNA-dependent)	TTTTACTTCATCTGTTTTTTCTTCAGATCACAGCAGTGTGAGTCTGACTGCGTCAGCGGA
A_87_P016349	-1.23595	0.314836	0.000225746	0.000177096			CR386618	-1.01335	-1.28365	-0.984098	-1.66269	chr1:31824686-31824745	1p11		AGCTGATGACAGGAGTTAAGACTGTTCTAGTGAATATTTGTTACATTTTATTGTTGTGGC
A_87_P013343	-1.23587	0.150722	3.2748e-06	4.73494e-06			CR391600	-1.41378	-1.1161	-1.10565	-1.30797	chr10:4702414-4702473	10q11		TTCTTGAAATTACTCTGAGCTGCCTGTGTTATTCGCAGAGCTTTCAGAGTTCCAGGACTC
A_87_P020209	-1.23506	0.214383	2.56872e-05	2.43851e-05			CO635609	-1.16071	-1.07131	-1.15765	-1.55057	chr5:46289826-46289767	5q21		GCTTCCTTTGGGCAGTGTTGGAGGTTGTATATGTATGTATGTGTATGTAGAATTAAAGCT
A_87_P038107	-1.23456	0.111848	5.64762e-07	1.4268e-06	ADD3	adducin 3 (gamma)	AB090236	-1.39725	-1.21818	-1.16811	-1.1547	chr6:24860516-24861415	6q13		AAGCTCTTTTGCAGGTTTTTCCTCATCTTCACTCAGCCATGGAATGATTACCCCCATCAA
A_87_P006540	-1.23435	0.211081	2.35623e-05	2.27362e-05			TC202019	-1.01862	-1.23359	-1.52105	-1.16416	chr1:45846867-45846926	1q11		CTTCTCCATTCTGCTTTCCTGAAAGCAGATGACTTTTTGGCAGCAGTTTTGCTCTGGGAT
A_87_P010851	-1.23427	0.15994	4.67759e-06	6.24441e-06			CR732981	-1.152	-1.26727	-1.44286	-1.07497	chr2:5179019-5178960	2q11		CGGTCACCAGCTGACTGAATTCCAAGTCAGTATTGAAGATCTGGAAAAAATGTCAGGTTT
A_87_P019736	-1.23337	0.202923	1.88434e-05	1.89067e-05			CO764867	-1.05857	-1.16004	-1.18889	-1.52598	chr13:016913630-016913573	13p13		AAATAAAGTCAATTACAGCAACCAACACCCATTGCTTTAGCAGTGTCCCCCATGAGGGTG
A_87_P004334	-1.23317	0.888744	0.0322052	0.0291395			TC206609	-1.92529	-0.291655	-2.05538	-0.66037	chrZ:29835365-29835424	unmapped		CAAACCACTCTGATAGATAAAGCTTCTCCCTTCCTATTCACATTTTATGATCGTATGTAA
A_87_P035500	-1.23285	0.519058	0.00315759	0.00245942			AL584494	-0.815125	-1.54874	-0.769576	-1.79797	chr4:46966086-46966145	4q22		CAGGTGTTTTAACAGTGTTAATTTGCCATTAATGATGTTAAACTCTTGAGTGTTTTACAA
A_87_P025994	-1.23261	0.0801046	7.81459e-08	5.14245e-07			BU463682	-1.34215	-1.15064	-1.21011	-1.22755	chrUn:40399923-40399864	unmapped		ACACCGCGATCAAAGTACATTTTATACCATCATCTGCAGCTTGAATTGTAGTTTAGAAGC
A_87_P020694	-1.2326	0.192751	1.40307e-05	1.49207e-05			CN228280	-1.10104	-1.2766	-1.06617	-1.4866	chr5:51553198-51553402	5q21		AAGGAAGCCAGGTTCGGGGACTACAACGCCGTTGTGGTGGAAGTCTCAGGAGAAGCCTTT
A_87_P036076	-1.23166	0.480927	0.00217393	0.00167577	RCJMB04_29m3	BTB (POZ) domain containing 14A	AJ720914	-0.782434	-1.46602	-0.884086	-1.7941	chr17:2285174-2285115	17p14	GO:0005515(protein binding)	AGCAAACGTTTTGTGACCTATAAGGGATCTGTAATACTAAAGCTGCTTGCATGCATTACT
A_87_P030448	-1.23151	0.0929184	1.90287e-07	7.73596e-07			BU296281	-1.31007	-1.18149	-1.30895	-1.12553	chr24:1139625-1139566	unmapped		TATTTTGAATCATAAAGAAGATCTGCTTCTAGTAGCTGACCTGTCTTCAGGCTGTTGCTT
A_87_P002086	-1.23151	0.306738	0.000199321	0.000157546			TC223235	-0.978148	-1.09318	-1.18015	-1.67457	chr19:5968841-5968900	19p13		CAATTTTTGAGTTGGAGGACCAGGTGGAGCAACATCGTGCTATCAAACTTCACAACAACC
A_87_P012683	-1.23032	0.223619	3.34893e-05	3.09352e-05			CR406584	-1.08535	-1.00328	-1.48059	-1.35205	chr3:89931482-89931541	3q32		TCAGAGCAAAGGTAACCTTACTGACAACTGGGAAGAACTGGAATGATGCTGGTGATGTGA
A_87_P037583	-1.22863	0.252026	6.69031e-05	5.6787e-05	CCRN4L	CCR4 carbon catabolite repression 4-like (S. cerevisiae)	AF503351	-1.18156	-1.10779	-1.03006	-1.5951	chr4:29691217-29691276	4q13		TTACCCTTCAGATCACCTGTCTTTGGTGTGTGACTTTAGTTTTAACCAAGACCCTGACAG
A_87_P035766	-1.22822	0.379212	0.000642885	0.000492645	RCJMB04_3g11	G protein-coupled receptor 89A	AJ851452	-1.46432	-0.906488	-1.63743	-0.904652	chr1:86412085-86412144	1q21	GO:0016020(membrane)|GO:0016021(integral to membrane)	CTCTTTGTCAGCTGTGAAATTCTGAGAAGTGGAAGGGAAACTTCTCTTACATTTCCAGGG
A_87_P012704	-1.22821	0.212406	2.51438e-05	2.40519e-05			CR406550	-1.00896	-1.11404	-1.29835	-1.4915	chr1:169053339-169053280	1q33		AACCTCTGAAAGGGCGCTCGATTTAAAGTGTTTCTTACAAATGAAGAAAAAAGCCCCCTT
A_87_P023551	-1.22762	0.14095	2.29502e-06	3.69306e-06	ACP6	acid phosphatase 6, lysophosphatidic	BX932300	-1.04375	-1.20529	-1.37562	-1.28583	chr1:86314377-86312738	1q21	GO:0003993(acid phosphatase activity)	ATCCTCTACCCCAATTACTACAACTGCCAGCGCCTGAAGTGCTTGACCAGGCAGAAGTTG
A_87_P037358	-1.2274	0.250644	6.52122e-05	5.55353e-05			AJ443894	-1.2065	-0.880451	-1.41165	-1.411	chr5:35303637-35303697	5q21		TTTTTTCTTGTTCACTCATGTCTCCATATGTCTGCTGAAAGTTCCTCTTGAAAAATAGCT
A_87_P012877	-1.22724	0.0822973	9.42324e-08	5.61137e-07			CR406296	-1.14753	-1.2103	-1.34267	-1.20845	chr1:64248373-64248314	1q12		ATCTTTGTTTAGTGCAGCAGGGGTATCCTCTTAGGCAAGCATCATCACTTGCATATCCTA
A_87_P025885	-1.2267	0.183238	1.07459e-05	1.19993e-05			BU466753	-1.43505	-0.990414	-1.26411	-1.21723	chr2:19000650-19000741	2q12		AATACTCTTTCTTTCTTGTTTTCATTGTGGCTTAAGGCTCTTCTCATATGGCATCTGGGA
A_87_P021976	-1.22612	0.182361	1.04784e-05	1.17724e-05			BX935724	-1.00465	-1.17809	-1.43865	-1.28308	unmapped	unmapped		GGGCAGCCCCACGCTGAGCTATGGGGGTGTGGGAAGTGCCACGTTGTTTTTGCATAAATA
A_87_P018674	-1.2258	0.395467	0.000812046	0.000621572			CR339014	-1.66614	-0.87392	-1.45317	-0.90995	chr3:91998277-91996735	3q33		AGGAACTGGTACGAAGATAATGATGGCTTTCCTGCCACCACGTACTTCAATTTCCTTAGC
A_87_P036167	-1.22576	0.169778	6.91234e-06	8.53186e-06	PNRC1	proline-rich nuclear receptor coactivator 1	AJ720799	-1.00637	-1.42076	-1.23481	-1.24109	chr3:74171419-74171360	3q24		CTGGATTTCCTGCTTATCTGTTTGTAACAAAATTAACTGGAATTTGCGTAGAATTCCAAC
A_87_P003789	-1.2255	0.190858	1.37012e-05	1.46942e-05			TC210783	-0.997003	-1.15511	-1.43598	-1.31389	chr2:110770944-110770885	2q24		TCATTTCTTTATGGTCTACAGCTGATAAGAGCATACCTTTAGATAATACTGTTTTCAGCC
A_87_P020068	-1.22546	0.330814	0.000310755	0.000242028			CO759150	-1.31034	-1.59071	-0.792558	-1.20822	unmapped	unmapped		TTAACCTTACAGGCAACCCGAACAGCTGAGTTTTTAGGAGAAATCCTCGCTTTGAAGGCA
A_87_P017841	-1.22542	0.19421	1.51657e-05	1.59691e-05			CR353591	-1.32658	-1.05002	-1.44881	-1.07626	chr2:30833769-30833710	2q12		TGTGTGAAAGAGTTGGGTTTAATTGCTAAGCTTCTGTCAACTGTATATTAAGAAGTGGAA
A_87_P009013	-1.22452	0.363258	0.000518848	0.000399081	RAC3	ras-related C3 botulinum toxin substrate 3 (rho family, small GTP binding protein Rac3)	U79756	-1.02883	-1.47699	-0.813891	-1.57838	chr18:4792332-4792273	18p13	GO:0000166(nucleotide binding)|GO:0005525(GTP binding)|GO:0005622(intracellular)|GO:0007264(small GTPase mediated signal transduction)|GO:0016020(membrane)	GCTGGACTTAAGGGATGATAAGGACACCATTGAAAGGTTACGTGATAAGAAACTGGCTCC
A_87_P037413	-1.22372	0.406958	0.00095284	0.000732059			AJ395683	-0.81876	-1.28513	-1.02801	-1.76296	chrUn:22393729-22393788	unmapped		AGTGTTCAGAAGGCTCTGTCAATGGGCTCAGTTGCTCACTAACCAAAATGATCAACAGGT
A_87_P015440	-1.22186	0.238514	5.04269e-05	4.43672e-05			CR388481	-1.24495	-0.892449	-1.46077	-1.28929	chrUn:54126939-54126880	unmapped		GCCCTGCAGCATAGGGTGCAAACTTTGCAGGTCCTGCACAGCCCTGCAGCACCAGAGCAA
A_87_P036859	-1.22155	0.216163	2.87065e-05	2.70646e-05	RCJMB04_6i7	metal-regulatory transcription factor 1	AJ719787	-1.29723	-0.907964	-1.40301	-1.27801	chr23:3116557-3116616	unmapped	GO:0003676(nucleic acid binding)|GO:0005634(nucleus)|GO:0008270(zinc ion binding)|GO:0046872(metal ion binding)	GTCATCTTAGTCACGTCCCAGGTACATCCATCTTTAAGAATCTATCTAAAAATAGAAAAG
A_87_P016409	-1.22093	0.405809	0.000950077	0.000730315			CR386538	-1.55714	-0.675327	-1.50085	-1.15043	chrZ:10228757-10228816	unmapped		GTGGGAGCTGGAAATTTCTGGTAGGACAGACATAAAAAGAGCTGAAGGAGCAGTGAATAC
A_87_P029074	-1.2208	0.308395	0.000215562	0.000170129			BU360509	-0.852443	-1.60723	-1.20332	-1.2202	chr32:665232-661888	unmapped		CTTCTTGAGGGAGTATGAGACCCTCCTGGAGGTTGCCAAGGAGGAAACCAGCACTGTCAC
A_87_P032276	-1.22076	0.263621	8.95535e-05	7.40869e-05			BU233458	-1.13955	-1.02122	-1.11348	-1.60879	chrUn:144136777-144136716	unmapped		CTGCTGTTACAGGGAAGGGGCTGGGGGTGACCAATCTGTGTCCCAACTCCCTCTGCCGTT
A_87_P007398	-1.22011	0.537701	0.00394063	0.00310804			TC195585	-0.678622	-1.14627	-1.09222	-1.96331	chr17:6064981-6065040	17p14		CCATATTTAAATGGAAGCTGCTTTAAAATACTAAATAAACTGAAGCAAATTGGCACGGCG
A_87_P013312	-1.21985	0.137828	2.08779e-06	3.48587e-06			CR391650	-1.06892	-1.18809	-1.40206	-1.22033	chr23:1624918-1624977	unmapped		GGTGGGAGAGGGCGCTCGGGGCTGCATGGAATGTATTTTTAAAGAGGAAAATATATATAT
A_87_P004295	-1.21981	0.351853	0.000445915	0.000343591			TC206683	-0.83211	-1.37052	-1.04652	-1.63011	chr5:20765658-20765717	5q13		GAAGCTTAGCTGTGCTCCGGGGGGAGAGCAGAGGTTGCTGCAAGTATCTCAGCTGAACAA
A_87_P023954	-1.21975	0.223166	3.47837e-05	3.20894e-05	LOC423925	similar to DNA segment, Chr 19, ERATO Doi 737, expressed	BX931380	-1.34566	-1.02244	-1.47002	-1.04089	chr6:28686389-28686330	6q14		GTGAAAATTGCCAAAGCTGTTGCTTGCCGCAACTTTGTAAAAGCCAAACAAGAAGCAGAG
A_87_P013529	-1.21851	0.204263	2.09991e-05	2.08482e-05	PLEKHC1	pleckstrin homology domain containing, family C (with FERM domain) member 1	CR391344	-1.00125	-1.09091	-1.35755	-1.42431	chr5:54930786-54930727	5q22	GO:0005856(cytoskeleton)	CTTAACTCTAGTATGCCTGTAAGAAATAAGGGGATTAACCCAGGGAAAACAAAAATACGG
A_87_P024090	-1.21845	0.240017	5.31119e-05	4.65815e-05	HMGCL	3-hydroxymethyl-3-methylglutaryl-Coenzyme A lyase (hydroxymethylglutaricaciduria)	BX931055	-0.921571	-1.12657	-1.39437	-1.43128	chr23:4993163-4993105	unmapped	GO:0004419(hydroxymethylglutaryl-CoA lyase activity)|GO:0005739(mitochondrion)|GO:0016829(lyase activity)	ACCTTTATTTGCAATGCTCTGAACAGAAGAACCAATTCCAAAGTGTCCCAGGCCGCATGA
A_87_P023470	-1.21832	0.273244	0.000110879	9.03703e-05	COL4A3BP	collagen, type IV, alpha 3 (Goodpasture antigen) binding protein	BX932493	-1.04476	-1.05743	-1.62224	-1.14886	chrZ:10141312-10141253	unmapped	GO:0003824(catalytic activity)|GO:0006508(proteolysis)|GO:0008237(metallopeptidase activity)|GO:0008270(zinc ion binding)	AGACTTTAAAGGAGAAGCTATAACTTTCAAGGCAACTACTGCTGGAATCCTTGCTACACT
A_87_P041720	-1.21825	0.331283	0.000323463	0.000252453				-1.43332	-0.955606	-1.56828	-0.915787	chr17:002893731-002893674	17p14		AGAGCAAGGAGGATTTGGCAGGGCTAATTATAGCAGACTGGAAGAAACGTCGACTTGAAA
A_87_P035817	-1.21763	0.445253	0.0015588	0.00119411	RCJMB04_1d13	monoamine oxidase A	AJ851385	-0.706269	-1.48168	-1	-1.68257	chr1:105004614-105004555	1q22	GO:0006118(electron transport)|GO:0016491(oxidoreductase activity)	CCTGTCAATTTGCTGTCCCTCCTATTGCTCATAATCTGTACTGCCTTCCTACAGTAAGGA
A_87_P001592	-1.21747	0.408232	0.000994927	0.00076221			TC224129	-0.678072	-1.4821	-1.12988	-1.57984	chr6:33467164-33467105	6q14		CAGACGGTCAGCTGAAAACCAACCCCAGGGGCAACTGGGGCTGCTTTCCTGAGATCAAAT
A_87_P038225	-1.21737	0.322901	0.000282157	0.000220714	OASL	2'-5'-oligoadenylate synthetase-like	AB002586	-1.01132	-1.58793	-0.890683	-1.37954	chrUn:137165148-137165089	unmapped	GO:0003723(RNA binding)|GO:0005524(ATP binding)|GO:0006464(protein modification)|GO:0006955(immune response)|GO:0016740(transferase activity)	TTGTGAAGTGGCGCCCTGCTAAGCTGAAAGACCTGCTGCGCCTGGTCAAGCACTGGTACA
A_87_P009291	-1.21717	0.360471	0.000514174	0.000396064	CDH13	cadherin 13, H-cadherin (heart)	M81779	-1.38089	-0.743455	-1.58496	-1.15939	chr11:16697451-16697510	11q11	GO:0005509(calcium ion binding)|GO:0005515(protein binding)|GO:0007155(cell adhesion)|GO:0007156(homophilic cell adhesion)|GO:0016020(membrane)	GTAAAGTTTTTTGGAAGCATTAAAGAGTCCAAACATACACTGAGTTTTCCATAACGCTAC
A_87_P008685	-1.21699	0.247712	6.40174e-05	5.49212e-05	SERPINI1	serpin peptidase inhibitor, clade I (neuroserpin), member 1	Z71930	-1.13414	-0.903413	-1.40267	-1.42774	chr9:20041300-20041241	9q13	GO:0004867(serine-type endopeptidase inhibitor activity)	CCGCGATTCACCTTCCGTAAGTGTTGATACTAATAAAATTTGATCGCATGAGTATTTCAA
A_87_P017684	-1.21693	0.529602	0.0037089	0.00291112			CR353863	-1.26486	-0.682842	-1.92676	-0.993268	chr22:1198911-1198970	unmapped		CCTGGCTTCAAGTTTGACAACTCGTTGCTCAACCAAATAGAGGTAAATGGGCTTTCCAGT
A_87_P013662	-1.21603	0.133007	1.72352e-06	3.05081e-06			CR391178	-1.0646	-1.14704	-1.34956	-1.30293	chr7:35218982-35219041	7q13		AACTCTTATTTTAAGTGCAGTTTCAGTCCATAAACTATTCGTTACCTCTCAAGACTTTGG
A_87_P006952	-1.21596	0.175816	8.88648e-06	1.03902e-05			TC199179	-1.45568	-1.03477	-1.16767	-1.20575	chr10:8427795-8427854	10q12		TGCAGGAAGATGTAGAACTGGATGTACTTTAAAGTTATCCTGCAATTACTACATTTTGTC
A_87_P016265	-1.21576	0.349986	0.000441134	0.000340335			CR386748	-0.98227	-0.858882	-1.58619	-1.4357	unmapped	unmapped		TTAAAAAAGAAAAGTGATCATTTCTGCACACAATTCTTTCCTACTTACTCTGCTGTGTGC
A_87_P029842	-1.2157	0.0911385	1.83147e-07	7.78578e-07			BU321999	-1.2455	-1.08394	-1.23956	-1.29381	unmapped	unmapped		TCACTGACGTATTCTCTAGAACACCGAATGTCCAGTGTATTTTATAGATCTGGAGGTAAC
A_87_P015878	-1.21542	0.20506	2.17953e-05	2.15641e-05			CR387353	-1.2687	-1.25846	-0.925575	-1.40893	chr20:12767191-12767250	20p12		AGTAGTGTCAGACGTGCAGATGTTCTGAGTCCCCGTCAATCTCTGATTTGCGTAGATTTA
A_87_P024511	-1.21463	0.279093	0.000127054	0.00010271			BX929951	-0.880682	-1.27825	-1.14783	-1.55175	chr17:5856178-5856119	17p14		TGCCCGCAGCCCTGAGCTGCCTTGCCACAAGTGCCCTTGGATTCAGACCAAAGCCGACTT
A_87_P001758	-1.21459	0.143124	2.67486e-06	4.19549e-06			TC223833	-1.32823	-1.06608	-1.34577	-1.1183	chr23:907964-908021	unmapped		TGCTTCATGCGATACCTAACGGGCGCAATATGGCCTATTGTAGGCCACAAAAGAATAACA
A_87_P026739	-1.21453	0.734695	0.0162812	0.0140291			BU445697	-1.90387	-0.720122	-1.78066	-0.453479	chr1:50893605-50893544	1q12		TAATTTCAGTAACCTGGCAAGGTGTCTGAGCCAAGAACACAGTCATGCTCATCTGAGCAA
A_87_P003702	-1.21423	0.0893254	1.63662e-07	7.44408e-07			TC211805	-1.09851	-1.23084	-1.21203	-1.31554	chr19:6411295-6411354	19p13		TCAACATATTCTTTCAGTGTTCGGATAACCATGTGTTTCCTTTTCTTTGACAGAGTAATG
A_87_P027902	-1.21416	0.343968	0.000404392	0.000313152			BU409602	-1.25077	-1.56937	-1.29272	-0.743779	chr8:27524266-27524207	8q13		GTTCCCTGGGAACAGTTACATCACTGTCCCTCTTCTACATTCACAATTAAAGGTTTGTGG
A_87_P015590	-1.21272	0.155491	4.39541e-06	6.08638e-06			CR387761	-1.22286	-1.02184	-1.40224	-1.20396	chr2:1849951-1849892	2q11		TTGAGGAATTTCAAGCAGACGACAGGCAGCATCGGCCATGGAAAAAATGCCAGTAGTATA
A_87_P032107	-1.21253	0.216322	3.00867e-05	2.82997e-05			BU236220	-1.07549	-1.27073	-1.01204	-1.49185	unmapped	unmapped		GTTTTACGTGGTTTACCTCGAGCAAAACGTCTCGTCCTTCCGTGCGTCAGGCGTAGGGCA
A_87_P018364	-1.21231	0.256594	7.99327e-05	6.73175e-05			CR352791	-1.48463	-1.37773	-1.00317	-0.983698	chr9:1697989-1697930	9q11		AGCCTGTGCAAATAAGATACCCATATACTGACCCCGGACTTGTATACCTTTGTGTGTGAC
A_87_P036421	-1.21174	0.240623	5.56063e-05	4.85266e-05	GALNT1	UDP-N-acetyl-alpha-D-galactosamine:polypeptide N-acetylgalactosaminyltransferase 1 (GalNAc-T1)	AJ720423	-1.41556	-0.907883	-1.39371	-1.12981	chr2:83720476-83720417	2q22		TATGATAAATGTCATTGTTTGGCCAACTGTCCTGTAAAGCGAATTAAATCTAGTCTCCTG
A_87_P036267	-1.21164	0.321336	0.000281929	0.000220862	SBDS	Shwachman-Bodian-Diamond syndrome	AJ720650	-1.35344	-0.838434	-1.57595	-1.07876	chr19:625715-625656	19p14	GO:0005554(molecular function unknown)	TCTTGTCATGTTTGTATTTCAGCAAGAACGGATGGTAAGCATCAAAATAAATCTCAGCAT
A_87_P024086	-1.21106	0.293954	0.000172649	0.000138			BX931062	-0.89897	-1.18778	-1.14955	-1.60792	chr2:32144816-32144757	2q12		GCGCATTCAGTTGTACGGCAGCGTTGAATAGGAGTAAGAGGAGGAGAGCTTGGCACTGAC
A_87_P031353	-1.21014	0.379366	0.000697322	0.000535585			BU263425	-1.67886	-1.03592	-1.32588	-0.799886	unmapped	unmapped		TGCAGAAAAATGGCTGTAGACATGACGCTGTGGGTATTGAGTACTGTAATAAAGCCTCTT
A_87_P032902	-1.20898	0.285963	0.000149451	0.000120652			BU217994	-0.942598	-1.43344	-0.981853	-1.47805	chrUn:145111231-145111290	unmapped		GGTGTGCCACGCTGCAGCCACTCAGGCCATTAGAATATTTTCCTAAAGAGACAGAGCCAG
A_87_P015006	-1.20886	0.768486	0.0199135	0.0173553			CR389139	-1.90811	-0.861924	-1.77444	-0.290971	chrZ:15240179-15240238	unmapped		GAAAGATTTTTGCCTGTGTCCTCTTTTTGAGATGGAGAGAAGCTGGGACTTATCTCTCAA
A_87_P007573	-1.20879	0.308413	0.000227763	0.00018008			TC194100	-0.901033	-1.57283	-1.01252	-1.34876	chr22:1228041-1228100	unmapped		AAAGGCAATCAACTAAATAAACCAAGGTTAATGGCTAAGCTTAACCATTTCCTCTTCACC
A_87_P022552	-1.20779	0.340036	0.000390904	0.000303799			BX934539	-0.787779	-1.52412	-1.07932	-1.43995	chrUn:121173862-121173803	unmapped		CGGACCAGAGGGATTCAGATTTGCAAAGCGACAGTAACTTCCGCATCTACCCCTGGATGA
A_87_P017308	-1.20779	0.150261	3.68205e-06	5.35636e-06			CR385167	-1.02122	-1.23172	-1.19132	-1.3869	unmapped	unmapped		ATGGTGATTTATCTCACGTTCTGCCGCCAGGTTCCCAGCTGCACGAGTCGTGGACAATAA
A_87_P022874	-1.20581	0.406202	0.00101938	0.000781649			BX933773	-1.71488	-0.978258	-1.3338	-0.796311	chr17:2065445-2065386	17p14		AAATAAAGAGTATGGAAGAAATTCAGGGCCTGGCTGATCAACAGCTCCAAGAGGCAGATG
A_87_P033450	-1.2029	0.373661	0.000664102	0.000510421			BU201613	-1.3481	-0.74366	-1.6222	-1.09766	chr6:30226282-30226341	6q14		AGAGGTTGCTTATCCCTTAATGAAAGGAGAGCAGAGAGAGAGAGCATCTGACACACTGTA
A_87_P011212	-1.20207	0.346774	0.000446202	0.000345252	TACC2	transforming, acidic coiled-coil containing protein 2	CR524009	-1.48121	-0.819587	-1.50986	-0.997602	chr6:30205152-30205211	6q14	GO:0003824(catalytic activity)	TATTGACAAGTGGGATGATCCCAATTTTAACCCGTTCTCCTCTAGTACAAAAATGCAAGA
A_87_P000557	-1.20098	0.166742	7.00937e-06	8.79053e-06			TC226584	-1.1375	-1.21537	-1.02807	-1.42296	chr28:3609407-3609466	unmapped		TAGATAACACAGTGGGGTCTTCATGGAATGTCTGTTAATAAAAAGTTCTGCCTTTCTGTG
A_87_P015283	-1.20097	0.288422	0.000162707	0.000131118			CR388720	-0.936185	-1.38466	-1.50837	-0.974669	chr17:9811861-9811920	17p14		GACAGTTTGCATACGCTAGGCCAGAAATGGTTTACCAATGAGAGTGTATTGCCCTGGAAT
A_87_P033801	-1.20056	0.937953	0.0429114	0.0396299			BU136759	-1.96093	-0.330954	-2.06106	-0.449282	chr3:40259131-40259072	3q21		ATAGGCATTAGTGGAACTGGGAAATAATGGACTTAAAGCATGCACTCTCTTTTAAACACT
A_87_P033851	-1.1995	0.353288	0.000499144	0.000386054			BU134810	-1.07563	-0.783791	-1.61196	-1.32661	chr23:1680440-1680381	unmapped		CGACATTGCCTTAAACTTTTAGGGAAAGCAGGTTCTGATTCTGAGGACGATGCAAGCTGT
A_87_P033000	-1.19891	0.332654	0.000361085	0.000282539			BU215977	-0.933106	-1.68516	-1.10574	-1.07162	unmapped	unmapped		GGGGCACAAGAAGAAGCAGCTCCATGCTCAGCTGCCGCTGCTCTTCGCGCGCATTCAGAT
A_87_P035216	-1.19887	0.234396	5.08858e-05	4.52732e-05	RCJMB04_35e14	Src-like-adaptor	AY278230	-0.912537	-1.38957	-1.10194	-1.39142	chr2:141961331-141961390	2q26		TGCCAGAAAGAAGAAAGCACAGTCTCTTATATACACAGGGAGCAAGCAGAAGAGTACCCT
A_87_P007366	-1.19812	0.166233	6.9817e-06	8.79053e-06			TC195907	-0.989082	-1.14466	-1.29857	-1.36015	chr1:83597685-83597626	1q21		GGTGCTACGTTAGTAACTGCTTTCTATAACGGCTGCATGGAGGTGAAAGTCAACAGCAAA
A_87_P036425	-1.19729	0.26763	0.000108807	8.96079e-05	RCJMB04_17e23	adenylosuccinate synthase	AJ720419	-0.944219	-1.15552	-1.11491	-1.57452	chr3:31082266-31082325	3q12	GO:0000166(nucleotide binding)|GO:0000287(magnesium ion binding)|GO:0004019(adenylosuccinate synthase activity)|GO:0005525(GTP binding)|GO:0006164(purine nucleotide biosynthesis)|GO:0016874(ligase activity)	CAGAAAGTGTGCTCGGGAAGTTAGGAAATGGAGATTGTAAAAAGTTCATTTGCAATTATT
A_87_P017203	-1.19654	0.285605	0.000157241	0.000127244			CR385307	-1.28032	-0.848649	-1.53082	-1.12638	chr4:1461234-1461293	4q11		TCTGGTTTGTGTTCTGGCCTAGGAAATGGGTATACTTGCTACTTTCCTACCAAGGATTGC
A_87_P025244	-1.19562	0.309284	0.000245769	0.000194673			BU490022	-1.23937	-0.852704	-1.59291	-1.09752	chr19:006157694-006157767	19p13		ACCTAAGCCTGAAACTTCTTTTATGTTTTCAGGTAAACATGCAGATCTTTGTGAAAGACC
A_87_P040719	-1.19543	0.803049	0.0247255	0.0219043				-1.95346	-0.503498	-1.82536	-0.499387	chr4:025473576-025473632	4q13		AGCCCATGCTGTAGTATAGTAGATGGGAACTTAGTTTTTTCAAATAATAGACAAAGGAGA
A_87_P015573	-1.19494	0.206338	2.49232e-05	2.43851e-05			CR387783	-1.43307	-0.950719	-1.27335	-1.12264	unmapped	unmapped		ATTATCCGTCTCACTCCGCAGCCGGGTGTAGCATTAATATTCAATTTTGATGTGCTAGTC
A_87_P032088	-1.19494	0.272117	0.000120811	9.8825e-05			BU236541	-1.48161	-0.859822	-1.33424	-1.10407	chr23:4408-4349	unmapped		CTAAACAAGACTTCAGTGTGACCCTCATGAAGACAGGCAGATTCAGGTACATCTAGTGCA
A_87_P038074	-1.19465	0.475244	0.00238615	0.00185466	SIRT2	NAD-dependent deacetylase SIRT2	AB160951	-0.723189	-1.17684	-1.02985	-1.84873	chrUn:63791603-63791470	unmapped	GO:0003677(DNA binding)|GO:0005677(chromatin silencing complex)|GO:0006342(chromatin silencing)|GO:0006355(regulation of transcription, DNA-dependent)	TGCCAGCACCCCCAGGCTCCTCATCAACAAGGAGAAAACAGGGCAGAGCGATGTCTTCAT
A_87_P035652	-1.19446	0.329528	0.000349974	0.000275047	SLC37A3	solute carrier family 37 (glycerol-3-phosphate transporter), member 3	AJ851620	-0.864871	-1.42922	-0.961228	-1.52253	chr1:53438625-53438566	1q12	GO:0005215(transporter activity)|GO:0006810(transport)|GO:0016020(membrane)|GO:0016021(integral to membrane)	CTCCGGGCACAGCTTTCCTAACGCGGAAGCTCGGCTACTTCATTTTTATACTTCTTTTTA
A_87_P023617	-1.19386	0.472191	0.00231828	0.00180066	SMOX	spermine oxidase	BX932163	-0.767077	-1.69208	-0.814645	-1.50163	chr4:88403622-88403563	4q24		ACGGAGATCCCTGGGGCTCATCACATCATTCCATGTGGTTTCATTAAAATCGTGGAGATT
A_87_P033283	-1.19315	0.317435	0.000286887	0.000225704			BU207871	-1.48194	-0.876369	-1.45019	-0.96408	unmapped	unmapped		TAGTGTGATCCGCTGTAGGGATTGGACTGAACTGATTTATTCAATGTCACAACTTGGTTA
A_87_P005665	-1.19247	0.34581	0.000459021	0.000355458			TC203601	-1.33413	-0.6751	-1.36546	-1.39518	chr17:5480559-5480500	17p14		TTTTGCTCTTGCACCCTTCCTGGCTTACAGAGACGTTGTAGACTGCTGGCTTATAACATT
A_87_P022627	-1.19165	0.295334	0.000193875	0.000155318			BX934358	-0.962525	-1.01792	-1.1719	-1.61426	chrUn:13390508-13390449	unmapped		TGTTTTTACAACTCTGGTGTGGTTCCCGCCTGTCTGACCTTGTGTCAACCTTTGTAACAT
A_87_P018223	-1.19106	0.270551	0.000119111	9.77275e-05			CR353005	-1.5625	-1.16993	-0.916342	-1.11548	chr12:10979407-10979348	12p11		TAGAGGAATCAAAGCCTGTATTTTCTGTCTCTGGCTCTCCCTTGTTCTGTTGTTCCTCGT
A_87_P009810	-1.19066	0.140762	2.72678e-06	4.37648e-06	TGFBR1	transforming growth factor, beta receptor I (activin A receptor type II-like kinase, 53kDa)	D14460	-1.09268	-1.1721	-1.39506	-1.10281	chr2:55786974-55787033	2q16	GO:0004872(receptor activity)|GO:0005024(transforming growth factor beta receptor activity)|GO:0005524(ATP binding)|GO:0006468(protein amino acid phosphorylation)|GO:0007178(transmembrane receptor protein serine/threonine kinase signaling pathway)|GO:0016	ATCTGAAGGAACTACTTTGAAGGATTTAATTTATGATATGACAACTTCAGGCTCTGGATC
A_87_P031178	-1.19021	0.124489	1.32319e-06	2.65437e-06			BU269374	-1.10245	-1.37233	-1.16719	-1.11885	chr23:4856864-4857272	unmapped		CCTCATCACTGAGCACCAGTCCTTCATGGAGGAGATGACACGGAAACAGCCCGATGTGGA
A_87_P028307	-1.18994	0.302448	0.000223002	0.000177636			BU386587	-1.28991	-1.09276	-0.831494	-1.54561	chr26:3385290-3385349	unmapped		TGAGGACTCCTGCATCTGCTGCTGTTGCTGCAACTCGGGCGAGTGTGCAGACTGCGACCT
A_87_P039953	-1.18992	0.344972	0.000458306	0.000355226				-1.29733	-0.752543	-1.57822	-1.13158	chr1:050889873-050889815	1q12		TGTGGACACCCTGGTAAAGCCCACTATAAAATGTGATATACGAGGACATTGTTCACTAGG
A_87_P006794	-1.18988	0.529325	0.00412213	0.00326958			TC200312	-0.90634	-0.766335	-1.95011	-1.13674	chr21:6108019-6107962	unmapped	GO:0000151(ubiquitin ligase complex)|GO:0004842(ubiquitin-protein ligase activity)|GO:0005515(protein binding)|GO:0005634(nucleus)|GO:0007219(Notch signaling pathway)|GO:0008270(zinc ion binding)|GO:0016567(protein ubiquitination)	ATCTGGTCCAGTTGAGATTTTTAAGAACCTCATTTTTTAACTTGTCTGACCAAGTACGCC
A_87_P006887	-1.18973	0.218902	3.5928e-05	3.37069e-05			TC199679	-1.06749	-0.973047	-1.24867	-1.46971	chr1:90498433-90498490	1q22		TTATTGACAGCTATCAGGACTAGCCCCAATGGGGAAAAATGAAATCAATTGCCACCTGAA
A_87_P034508	-1.18948	0.270984	0.000121084	9.92298e-05			BU114238	-0.877692	-1.21344	-1.13205	-1.53475	chrUn:011837911-011838075	unmapped		ATTCATAACTTCGCTGGAGGTCCTCAATGAGTATTTCCACACATGTGTGCGAGCTCGATT
A_87_P029868	-1.18937	0.127671	1.5425e-06	2.94077e-06			BU320437	-1.13975	-1.0843	-1.37496	-1.15847	chr15:002600170-002600113	15p16		AGAAAACCTCAGCCCAGTAACACGTATCTCAGGTTGGTGAGAGCGTATGATGATGTTCTT
A_87_P024057	-1.18933	0.0635916	2.43684e-08	3.66017e-07			BX931111	-1.1635	-1.2122	-1.26476	-1.11686	chr12:4803046-4786444	12p12		TCATCCGCAGCAGCTCATCTGCGATTCTGCTTTAGTGATTCGAGCAAAAATATCCAGTGA
A_87_P029382	-1.18907	0.468761	0.00228062	0.00177072			BU342332	-0.880701	-1.37197	-0.740545	-1.76308	chrUn:135459103-135459044	unmapped		AAGTACTAATAATGCCAACCCTTGGTTAGACTCAGGATTTAGTTCTAAGTAGCTTGGTTC
A_87_P007476	-1.18899	0.184545	1.34335e-05	1.48989e-05			TC194954	-1.04407	-1.2884	-1.02432	-1.39915	chr17:7559516-7559458	17p14		CTGCCAAATGAGATGAAATGGGGCAATTAAGGATCGTGATGAACATAGTTTGGCTTCTGT
A_87_P002108	-1.18899	0.225318	4.25581e-05	3.88653e-05			TC223199	-1.11922	-0.925281	-1.25014	-1.4613	chr23:001821646-001821701	unmapped		ACAAGACAAAAGTGGGATGGTAACGTGAAGGCCGTGACCTCACGATGACTGTTGGGACGC
A_87_P020495	-1.18865	0.268767	0.000116074	9.5541e-05			CN235537	-1.32784	-1.19844	-0.809091	-1.41924	unmapped	unmapped		AGCAGCAGCCAAAACCAGACGCCCGCGTCCTGCCCCAGATACGCATGGGACAAACAGGAT
A_87_P002330	-1.18856	0.473449	0.00240198	0.0018678			TC222795	-0.868088	-1.58496	-0.697971	-1.60322	chr5:34749576-34749074	5q21		GGCACTGCGGTGTGACACCATCTGACAGACAGTCACCAAAGGTAGTAGCAAAACCCACAA
A_87_P011107	-1.18722	0.848577	0.0312403	0.0282398			CR524145	-1.67181	-0.421138	-2.13386	-0.522075	chrUn:138287753-138287812	unmapped		AAACGTGGATAGCACACTGATGCTTTTAGTTGCTGCTAGGCTGTGTTGTACAGAGCCAAA
A_87_P015181	-1.18584	0.369589	0.000676015	0.000521825			CR388857	-0.855331	-1.32567	-0.918666	-1.64368	chr17:4107248-4107307	17p14		TTTTTTCTAAACAAACCTGGCTGTGTTGGTTATGGGTGTGTAACTTTGGCTAATAAACAC
A_87_P035725	-1.18568	0.365683	0.000639219	0.000494334	LOC418455	similar to x 010 protein; myelodysplastic syndromes relative	AJ851508	-0.90714	-0.976244	-1.14622	-1.7131	chr1:86223519-86223460	1q21		GGAAGCTCGGGACACACTACCAAATCATTAAGAACAAGTTGTACCGTGAACATGACTGCA
A_87_P033504	-1.18505	0.527143	0.00412099	0.00326973			BU199839	-1.5407	-0.687521	-1.73009	-0.781874	chr3:85318306-85319176	3q31		CAAGAGTTCATGGATTTACGAACTCGTTATACTGCCTTAGTGACTTTGATGACACAGTAC
A_87_P016463	-1.18498	0.158931	5.72479e-06	7.62144e-06			CR386458	-1.15314	-1.02419	-1.15807	-1.4045	chr4:29816817-29816758	4q13		AATAAAGTCGTCAAGGGTGCTAACATCACGATGTTAATTGCATCCGTCTGCAGCGCCATT
A_87_P018109	-1.18458	0.421823	0.00136013	0.00104942	LOC417447	hypothetical gene supported by CR387752	CR353187	-0.679053	-1.42593	-1.01244	-1.62089	chr18:8642639-8642580	18p13		TCCCTTCACATCGCATGGCTGCATCCTCCCCAGCACATCCCATAGGGATTAGGTGGGATT
A_87_P020342	-1.18425	0.205516	2.56537e-05	2.51729e-05			CO420949	-0.967085	-1.17137	-1.13659	-1.46194	chrUn:105414121-105414058	unmapped		ACCGGACCAGCCCATGGTCCCACCCTCAGCTCATCGCTCTCATTATGTGTCTCGGGCACA
A_87_P033052	-1.18353	0.141977	2.9717e-06	4.68461e-06			BU214783	-1.05989	-1.06165	-1.29656	-1.31603	chr13:17236655-17236714	13p13		GTTAGAACTAAATGGTCTTTCAGTCTCTTCCAACCCAAGCCATTGCCTGATTCTACAATT
A_87_P033665	-1.18312	0.203387	2.42894e-05	2.40519e-05			BU140635	-1.16829	-1.13555	-0.969701	-1.45893	chrUn:52983744-52983803	unmapped		GACTTCTTTAATGGAGCCCAGATATATTTGACACTTTCATCTCTGGAGTGTGAAGGCCAA
A_87_P008872	-1.18304	0.670575	0.0123914	0.0104843	RSFR	leukocyte ribonuclease A-2	X64743	-0.875742	-1.73697	-0.38247	-1.73697	chr6:8624882-8624823	6q12	GO:0003676(nucleic acid binding)|GO:0004519(endonuclease activity)|GO:0004522(pancreatic ribonuclease activity)|GO:0016787(hydrolase activity)	CTGCTGCTTAACCTTGGCCCATACCACTCTCTTTGTAGCTTTTACTTGCATAGAACAAAA
A_87_P003908	-1.18198	0.300704	0.000224156	0.000179042			TC209467	-0.786315	-1.40704	-1.10994	-1.42462	chr12:2483491-2483433	12p12		TAACTGACTGCCTGGATGAGAGGAAAATCCCCTGCATCGACTTGAAGCAGTTTTCACTAA
A_87_P017683	-1.18149	0.479883	0.00264593	0.00206279			CR353864	-1.54403	-0.703536	-1.64189	-0.836501	chr5:24974437-24974378	5q13		CCAAAACTGAACACAGCACTCGAGAAATGGTCTCGCCAATCTCTTAGATGTGATGTTCTG
A_87_P020128	-1.18142	0.222033	4.05804e-05	3.73997e-05			CO757785	-1.39187	-0.904233	-1.32557	-1.10399	chr10:7022227-7022168	10q12		ACACACATGGGATCCCCCAAGTTGACTCCTGACTTTGATTACTGGCAGAAGCATTGTAAA
A_87_P041932	-1.18082	0.322622	0.00033192	0.000262053				-0.750022	-1.11903	-1.45483	-1.39938	chr9:008573024-008572965	9q12		ATTTCCTTTGTGATGGAGACCAAGTCAAAACCAGCCTGCCTCTGAGTGCTTTGCATCAAT
A_87_P011199	-1.18065	0.239771	6.31967e-05	5.52143e-05			CR524028	-1.01687	-1.12982	-1.53294	-1.04297	chr5:20739985-20739633	5q13		GCACACAGACGAGTGGCCTTACACTTGTCCCTACTGCAGCAAGGACTTCTGACAAGCCCT
A_87_P009123	-1.17903	0.388547	0.000908377	0.000703621	EPHB6	EPH receptor B6	U23783	-0.77259	-1.49315	-0.921223	-1.52914	chr1:72078373-72078314	1q21	GO:0000166(nucleotide binding)|GO:0004713(protein-tyrosine kinase activity)|GO:0004872(receptor activity)|GO:0005003(ephrin receptor activity)|GO:0005524(ATP binding)|GO:0006468(protein amino acid phosphorylation)|GO:0007169(transmembrane receptor protein	CTGAGTGCACCATATGTGGTAAACAATAAGGTACATCACCTCGTAATTTTTACAGAGGTT
A_87_P013031	-1.17779	0.376619	0.000774742	0.000599409			CR406036	-1.53617	-0.853062	-1.47006	-0.851876	chrZ:12131550-12131609	unmapped		TTAGTGAATTTTTAGCTACACACTGCCTCCTGAATAATAGTTGTGCCTGGTCCGTGTGGT
A_87_P018791	-1.17777	0.194505	1.92576e-05	1.99416e-05			CR338859	-1.3046	-1.38143	-0.986764	-1.0383	chrUn:160940823-160940882	unmapped		ACTGGACTTTAAAATGAGTCAAAAATCAGCATTATGTGCAACTCTTTCTGTATGTCTGAG
A_87_P030369	-1.17776	0.509479	0.0036026	0.00283675			BU298742	-1.41301	-0.796726	-1.78335	-0.717936	unmapped	unmapped		CGTTAAATAGGGACGAATCAAGCGTGCTCATAAACTTGAAACAACAAAGTGCTTCTCAAG
A_87_P017041	-1.17612	0.195403	1.994e-05	2.0587e-05			CR385607	-1.13045	-1.00399	-1.45694	-1.1131	chr10:15185016-15185075	10q12		CAGATTACGTATATATGCTTAAGAGGGAAAGTAATTTGGTAAGAAATCTGTTACGATCCC
A_87_P013820	-1.17394	0.434803	0.00166407	0.0012864			CR390959	-1.17763	-1.77781	-0.775467	-0.964866	chr4:10706455-10706396	4q11		GCGGTTTGTATTCTGTAAAACTTGGTATATTTCTGTGCAAAAAGGTATTTATTAAAAAAC
A_87_P015507	-1.17387	0.168924	8.64297e-06	1.05794e-05	RCJMB04_30p4	kelch-like 7 (Drosophila)	CR387878	-1.35172	-0.959903	-1.25333	-1.13053	chr2:30272256-30272315	2q12	GO:0005515(protein binding)	GCAAAGATGGGAATAAGAATAGGAAAGCAAAGTCAGTACCAGAAACATACTGATTTTTCT
A_87_P024038	-1.17336	0.571891	0.00633293	0.00516953	LOC427257	similar to nicotinamide riboside kinase 1	BX931137	-1.83383	-0.631491	-1.46356	-0.764551	chrZ:17350593-17350534	unmapped		CCAGCAGATACACCTGGGTACTTCGATGGACATGTGTGGCCTATGTACCTGAAATATAAA
A_87_P023255	-1.17122	0.15838	6.00666e-06	8.06037e-06	LOC420807	similar to LOC407702 protein	BX932973	-0.985668	-1.26634	-1.33409	-1.09878	chr2:55949679-55949620	2q16	GO:0003824(catalytic activity)|GO:0006564(L-serine biosynthesis)|GO:0008152(metabolism)|GO:0016616(oxidoreductase activity, acting on the CH-OH group of donors, NAD or NADP as acceptor)|GO:0051287(NAD binding)	TTATGAAGGAAAACATGACTGAAAGCATACAAGCAGGTCTCGCAGGTCTTCCCATCCCTA
A_87_P029644	-1.17039	0.444358	0.00188722	0.00146276			BU328580	-1.42931	-0.675596	-1.64377	-0.932886	chr2:113399742-113399801	2q24		CAGCTTAGTTCTCATGAGATGCTTCACTGGGTCTTGTGAGTGTGGTGCTTCATCAGAAAA
A_87_P009795	-1.16993	0.502538	0.00348158	0.00274524	ACTN4	actinin, alpha 4	D26597	-0.683265	-1.12298	-1.00302	-1.87045	chrUn:154263066-154263007	unmapped	GO:0003779(actin binding)|GO:0005509(calcium ion binding)	ACACGGCCGACCAGGTCATCGCCTCCTTCAAGGTGCTGGCGGGGGACAAGAACTACATCA
A_87_P029600	-1.16973	0.261845	0.000109693	9.13175e-05			BU331285	-1.30679	-0.916615	-1.4687	-0.986825	chr1:37583988-37584651	1p11		TGAGCTTGAAGCATTTAATATGCTAAAGGTTGTGCTAGCTCCCTGCGTAGAAGTTTTGAT
A_87_P023843	-1.16971	0.276832	0.000149928	0.000122823			BX931641	-1.57229	-1.02181	-1.12464	-0.960107	chrZ:29665247-29665306	unmapped		ATGAGCACCTGCAAAAAGAAAATGAGAGGCTTTTCTGTGATTTGAGTGATGTTGAGAAAA
A_87_P000161	-1.16955	0.0888771	1.98575e-07	9.10427e-07			TC227330	-1.18148	-1.29049	-1.11018	-1.09603	unmapped	unmapped		CACAGTTGCTGCCTTTCCCTGGATTTAAAAGGATATCTTCTCCATTATCGTGGCTAGGAA
A_87_P020091	-1.16938	0.465465	0.00239315	0.0018658			CO758535	-1.48402	-0.657204	-1.63499	-0.901316	chr5:42633953-42633893	5q21		ACTACTTTAATTGCTTTGTAGATGCACTCAGAATATACTGCAGCAGCAAGTTAGAGAGAA
A_87_P009038	-1.16861	0.251998	8.88288e-05	7.51899e-05	MMP16	matrix metallopeptidase 16 (membrane-inserted)	U66463	-0.875367	-1.28489	-1.45118	-1.06302	chr2:123009624-123009565	2q25		CAAAGTGAAAATACATTGAGTTCTGCAATCTGGGTTCCTGCTCATGTGCCATTGCCTTTT
A_87_P027613	-1.16835	0.257458	0.000100393	8.40356e-05			BU419347	-1.0289	-1.01114	-1.55193	-1.08143	chr3:37303452-37303393	3q12		TGAACGTCCATGCAGATTTCCCATGTGGAATAAATTTAATACCATTTTCCTTTTGCAATG
A_87_P016163	-1.16835	0.27648	0.000149842	0.000122823			CR386917	-0.800182	-1.15215	-1.26141	-1.45965	chr24:375933-375794	unmapped		CAACTGCCTGATGTACAAGATGTGCTACTACCGCTTCGGGCAGGTCTACACCGAGGCCAA
A_87_P037513	-1.16636	0.41246	0.00131222	0.00101553	AKAP9	A kinase (PRKA) anchor protein (yotiao) 9	AJ131892	-1.39326	-0.790473	-1.63232	-0.849378	chr2:21801491-21801550	2q12		AAGTTACACAACTCTCCTCATATTTGCTACTGGCAGTGCAGACAGAATAGCACTTGTAGA
A_87_P016635	-1.16624	0.336559	0.00044707	0.000349272	LOC427194	similar to FLJ32363 protein	CR386217	-1.11366	-0.73591	-1.54049	-1.27489	chrZ:6777133-6777074	unmapped	GO:0003824(catalytic activity)	GTTTGTACCAGGTAGTTAAGCACTGAATAGAGTAAAAAGTTGCCCAAACGGTTCCTATTT
A_87_P018750	-1.16622	0.246213	7.87887e-05	6.79803e-05	LOC424984	similar to FAD104	CR338913	-1.11286	-0.840036	-1.37318	-1.3388	chr9:18802509-18802450	9q13		GCATGATTGCTACTGATGAACAGTTTGCAGCCCTCATTGTACTTGGCTTTGCAAGTTTGT
A_87_P016726	-1.16582	0.0895923	2.12278e-07	9.49234e-07			CR386061	-1.16277	-1.14684	-1.06851	-1.28516	chrUn:65207015-65206956	unmapped		CACAGTCTTTCCCTCTGCCCTTTGTGCAGGTACCTTCTCCAGCAGCCAAAATACAATCGT
A_87_P023244	-1.16529	0.48783	0.00307088	0.00240995			BX933010	-0.735659	-1.80903	-0.843724	-1.27275	chr23:2804641-2804700	unmapped		GGAGCCAGCTGCTGGCAATTCAGCTGCTCCTTGTCTAAAATGTTTGGGGTCTGCCTCCAA
A_87_P006529	-1.16527	0.35199	0.000571822	0.000445944			TC202035	-1.33837	-0.796205	-1.56847	-0.958045	chr6:015448569-015448510	6q12		TTCTATCAGATGGTTCTTCTCTGTGCCATAGATCAGGTACTGTTCTCCTCTCAGGAGCTA
A_87_P039004	-1.16505	0.238421	6.60112e-05	5.78853e-05				-1.3428	-0.935609	-1.397	-0.984787	chr2:067430316-067430257	2q21		AGCCAGGTCTTCATGTATAGTTTAGCAATTACATTCTGTCTCTCTCTCTGTATGTACTTC
A_87_P035097	-1.16453	0.384287	0.000914851	0.000710413			AY640308	-0.922941	-1.44704	-0.754179	-1.53394	chr2:023744933-023744992	2q12		TTAGCTGTACATAATACTTTGTATGGTTTGGTCTCCTTTCATATCTAGAGTAAAAGCCAC
A_87_P031875	-1.16451	0.258605	0.000104869	8.77783e-05			BU241338	-0.864369	-1.25287	-1.07002	-1.47079	chr24:004902234-004902293	unmapped		TGCCCGGCCCTAATCCTGCACTGGGACTGCGCCCATCCGTGGTGATAAGTGACACTGGAA
A_87_P016415	-1.16318	0.388418	0.000973603	0.000754734			CR386530	-1.5924	-0.776167	-1.38466	-0.899473	chr9:14168956-14169015	9q12		CTTGGGGGGTTACAGCTCAAAAATCCCCTAGAAAATATTGTAAGGCAGCCTCGTCTCTAT
A_87_P014363	-1.16277	0.161213	6.95271e-06	9.04709e-06			CR390113	-1.07229	-1.28177	-0.982352	-1.31466	chr23:1406019-1406078	unmapped		TGCCTTGCCAGCCTTCTGCTCTGCTCCTGCAGGAGCCACACGTGAACCAAAACAAAGTGA
A_87_P006607	-1.16239	0.304305	0.000262523	0.000209925			TC201574	-0.957279	-1.28133	-0.875426	-1.53554	chr9:21730889-21730949	9q13		ATATCGTCCAACGTAAAACCTCTAAGCAGACAAAAATAAAGTTAACTGCCCTCTCTCCTC
A_87_P021470	-1.16205	0.206721	2.95929e-05	2.88952e-05	LOC423498	similar to BC022687 protein	BX950769	-1.06148	-0.94688	-1.42467	-1.21516	chr5:48699984-48700043	5q21	GO:0003824(catalytic activity)	GGCTTTCGTTGGGTTTAAGAAGGTAGAGCTTTCTGTGTGGTAAGACAGGTAGAGTCAATG
A_87_P000697	-1.16193	0.450981	0.00210928	0.00164101			TC226327	-1.43748	-0.755466	-1.65191	-0.802864	chr8:15416349-15416289	8q12		CAGTGGCTCTGAAGGGGAGTTTGGCTTGCTGTCAATTCAAACTCAATCATTTGCAGAGAA
A_87_P019812	-1.16168	0.0905523	2.31022e-07	9.97247e-07			CO763780	-1.03134	-1.1705	-1.23105	-1.21384	chr2:114658786-114658727	2q24		ATTCCCTCTGAGCCCTTATGCCTGCGGTTGAGCAATAAAAGGTTGGAATGAGTGGTATTT
A_87_P014401	-1.16138	0.935081	0.0475451	0.0442426			CR390048	-1.94753	-0.307965	-1.99331	-0.396737	chr4:57170302-57170361	4q22		TCTTCCGCAGTAAGAGTGGAAAGTACAGTTTCTAGGTTTTATGGAGAAAATGCATGGTGG
A_87_P016803	-1.16047	0.18258	1.45365e-05	1.62068e-05			CR385956	-0.904203	-1.21805	-1.18471	-1.33491	chr23:1626636-1626577	unmapped		TTCTCAGGGACTCACCACTTCTCGCTCTGTGGGTACGTGAACTGTATTTCTGAGAATAAA
A_87_P033607	-1.16043	0.344719	0.000522709	0.000408179			BU141984	-1.3828	-0.826233	-1.52384	-0.908852	chr2:14050861-14050802	2q11		TTCCTGAGGAAGGGCAGCATGGAACTGTTTAGTTCACAACCACTTTTTCAGCCTCTTGAA
A_87_P013084	-1.16004	0.152117	5.01545e-06	7.09385e-06	SGCD	sarcoglycan, delta (35kDa dystrophin-associated glycoprotein)	CR405962	-0.937264	-1.27785	-1.19837	-1.22668	chr13:10542021-10541962	13p13	GO:0007010(cytoskeleton organization and biogenesis)|GO:0016012(sarcoglycan complex)|GO:0016021(integral to membrane)	ACAGCCAAAAATTTGAGGTGAAAACCCTCTCTGGAAAATTGCTGTTTTCTGCGGATGACA
A_87_P039225	-1.15981	0.442913	0.00194364	0.00150832				-1.41396	-0.633218	-1.61969	-0.972376	chr14:009619901-009620442	14p22		AACTGCAGCAGGGAGGGTGCTTGACATGACTGTTATCTTGTGCAGTTCATTACTTGGTAA
A_87_P018407	-1.15945	0.779403	0.0247897	0.0219972	LOC427228	hypothetical gene supported by CR352724	CR352724	-1.84167	-0.415998	-1.82345	-0.556657	chrZ:11995660-11995601	unmapped		ACAGACTACAACAGATCTGCTAAAGAAATAATGCTGGAGAACTCACTTCGAAGTAATAAT
A_87_P038082	-1.15935	0.185646	1.61025e-05	1.76578e-05	RCJMB04_14m24	3-hydroxy-3-methylglutaryl-Coenzyme A reductase	AB109635	-1.2017	-1.11013	-1.38544	-0.940129	chrZ:10100760-10102247	unmapped		GTGCTCTAGCCAAATTTGCACTAAGTTCCAATTCACAGGATGAAGTGAGAGAAAATATTT
A_87_P026700	-1.15907	0.51199	0.00398487	0.00316295			BU446809	-1.80735	-0.779182	-1.32965	-0.720079	chr3:058291155-058291212	3q23		TCACGTGCTCAGGTTATGGTTCCATCCCAATGTGCTGCTTTCCTGTTGGTTTCAAAACTT
A_87_P017836	-1.15867	0.296619	0.000232026	0.000186894			CR353598	-1.29942	-0.920637	-1.50959	-0.905034	chr6:30246587-30246646	6q14		TTCCCATGTTGGATGTCTTTTGGATTTAATATAAACATGTATTACTTGCATGGGGACTCT
A_87_P014988	-1.15867	0.213302	3.60402e-05	3.43764e-05	LOC420369	similar to nestin	CR389165	-1.02099	-1.07823	-1.05881	-1.47663	chr2:112906-112965	2q11		GACAGGGCTGGGCAGCACAGCTGTGCCCATGGTGTCTAAAATGCTCCAGGCCATTTTCAT
A_87_P034562	-1.15845	0.186062	1.63867e-05	1.78965e-05			BU112852	-1.43296	-1.02829	-1.11018	-1.06238	chrUn:134953424-134953483	unmapped		TTCCACGCAAACATGTGAAAGCCCTTCTTTATGGTCATGGTGGGGGAACACCGGGACAGG
A_87_P022058	-1.15769	0.510137	0.00393845	0.00312651	NINJ1	ninjurin 1	BX935591	-0.760861	-1.46197	-0.690952	-1.71699	chr12:6686059-6686118	12p11	GO:0007155(cell adhesion)|GO:0016021(integral to membrane)|GO:0042246(tissue regeneration)	AAGCCTGATGCTAAGGTCATCCATCTCTGCTAGACATCAACAGTATTCAACTTACAACCA
[truncated: 2,093 more rows]
