# Supplementary material for: Genome-wide differential gene expression in immortalized DF-1 chicken embryo fibroblast cell line
Source: BMC Genomics. 2011 Nov 23;12:571. doi: 10.1186/1471-2164-12-571 (PMC3258366; doi:10.1186/1471-2164-12-571)
Supplement: Additional file 2 — List of 902 DE genes identified by IPA database. The values indicate Log2 fold changes. The gene symbol, gene name, GenBank accession numbers, cellular locations, and molecule types were provided. [file 1471-2164-12-571-S2.XLS]

## Sheet: Sheet0
GenBank Accession	Symbol	Entrez Gene Name	Log Ratio	p-value	Location	Type(s)
AF072698	4732456N10Rik	RIKEN cDNA 4732456N10 gene	-3.138	8.78E−09	Cytoplasm	other
U46502	AANAT	aralkylamine N-acetyltransferase	1.01	9.15E−03	Cytoplasm	enzyme
AJ720758	AATF	apoptosis antagonizing transcription factor	1.419	5.78E−04	Nucleus	transcription regulator
AJ009799	ABCB1	ATP-binding cassette, sub-family B (MDR/TAP), member 1	1.418	5.15E−05	Plasma Membrane	transporter
CR523237	ABCC6	ATP-binding cassette, sub-family C (CFTR/MRP), member 6	1.254	9.07E−05	Plasma Membrane	transporter
L40175	ACE	angiotensin I converting enzyme (peptidyl-dipeptidase A) 1	2.045	4.44E−06	Plasma Membrane	peptidase
AJ245664	ACLY	ATP citrate lyase	-1.54	2.57E−04	Cytoplasm	enzyme
BX932290	ACOT13	acyl-CoA thioesterase 13	1.011	3.48E−03	Cytoplasm	enzyme
CR385243	ACOT8	acyl-CoA thioesterase 8	1.193	1.20E−03	Cytoplasm	enzyme
BX932300	ACP6	acid phosphatase 6, lysophosphatidic	-1.228	2.30E−06	Cytoplasm	phosphatase
AJ720817	ACSL5	acyl-CoA synthetase long-chain family member 5	2.928	2.03E−07	Cytoplasm	enzyme
X73971	ACTR2	ARP2 actin-related protein 2 homolog (yeast)	-1.016	5.48E−08	Plasma Membrane	other
CR390898	ADAMTS17	ADAM metallopeptidase with thrombospondin type 1 motif, 17	-1.647	7.23E−07	Extracellular Space	other
AJ293817	ADCY5	adenylate cyclase 5	1.346	1.34E−04	Plasma Membrane	enzyme
AB090236	ADD3	adducin 3 (gamma)	-1.235	5.65E−07	Cytoplasm	other
AJ719891	ADI1	acireductone dioxygenase 1	-1.784	1.04E−06	Nucleus	enzyme
AJ719375	ADK	adenosine kinase	2.194	1.51E−07	Nucleus	kinase
BX933914	ADM	adrenomedullin	2.091	9.92E−04	Extracellular Space	other
Y12601	ADORA2B	adenosine A2b receptor	-2.613	1.68E−08	Plasma Membrane	G-protein coupled receptor
AJ720419	ADSS	adenylosuccinate synthase	-1.197	1.09E−04	Cytoplasm	enzyme
L20302	AFAP1	actin filament associated protein 1	-1.124	3.50E−05	Cytoplasm	other
BX932898	AGAP1	ArfGAP with GTPase domain, ankyrin repeat and PH domain 1	1.099	4.17E−08	Cytoplasm	enzyme
M94271	AGRN	agrin	-3.355	1.17E−07	Plasma Membrane	other
BX950766	AGTRAP	angiotensin II receptor-associated protein	1.106	2.11E−06	Plasma Membrane	G-protein coupled receptor
CR523289	AHCY	adenosylhomocysteinase	1.745	1.08E−05	Cytoplasm	enzyme
CR385844	AHNAK2	AHNAK nucleoprotein 2	2.186	1.59E−04	unknown	other
BX930997	AK4	adenylate kinase 4	-1.003	1.27E−03	Cytoplasm	kinase
BX932296	AKAP12	A kinase (PRKA) anchor protein 12	-4.857	5.51E−08	Cytoplasm	transporter
AJ131892	AKAP9	A kinase (PRKA) anchor protein (yotiao) 9	-1.166	1.31E−03	Cytoplasm	other
BX935637	AKR1B1	aldo-keto reductase family 1, member B1 (aldose reductase)	-3.744	4.39E−09	Cytoplasm	enzyme
BX934646	AKR1D1	aldo-keto reductase family 1, member D1 (delta 4-3-ketosteroid-5-beta-reductase)	-4.281	6.34E−07	Cytoplasm	enzyme
X02827	ALAS1	aminolevulinate, delta-, synthase 1	-1.31	7.65E−07	Cytoplasm	enzyme
BX934871	ALDH2	aldehyde dehydrogenase 2 family (mitochondrial)	-2.237	1.69E−07	Cytoplasm	enzyme
BX935388	ALDH4A1	aldehyde dehydrogenase 4 family, member A1	1.673	1.49E−06	Cytoplasm	enzyme
CR390629	ALG14	asparagine-linked glycosylation 14 homolog (S. cerevisiae)	1.276	6.38E−04	Cytoplasm	enzyme
AJ720081	ANAPC5	anaphase promoting complex subunit 5	1.34	7.00E−06	Nucleus	enzyme
AJ539549	ANGPT1	angiopoietin 1	-2.886	1.08E−07	Extracellular Space	growth factor
BX932571	ANKRD49	ankyrin repeat domain 49	1.01	2.98E−04	Nucleus	transcription regulator
AJ851397	ANP32E	acidic (leucine-rich) nuclear phosphoprotein 32 family, member E	1.077	3.45E−05	Nucleus	other
BX933725	ANXA1	annexin A1	-1.009	5.20E−06	Plasma Membrane	other
BX934872	ANXA13	annexin A13	2.956	2.30E−06	Plasma Membrane	other
BX933117	ANXA7	annexin A7	-1.828	1.20E−07	Plasma Membrane	ion channel
DQ150102	AOX1	aldehyde oxidase 1	-1.107	1.69E−06	Cytoplasm	enzyme
BX931554	AP1S3	adaptor-related protein complex 1, sigma 3 subunit	-3.618	4.61E−08	Cytoplasm	transporter
AJ719337	AP3M1	adaptor-related protein complex 3, mu 1 subunit	1.199	7.65E−08	Cytoplasm	transporter
AB196971	APCDD1	adenomatosis polyposis coli down-regulated 1	4.749	4.68E−08	Plasma Membrane	other
CR386157	APCDD1L	adenomatosis polyposis coli down-regulated 1-like	-5.387	6.85E−09	unknown	other
BX934473	APOO	apolipoprotein O	1.275	1.18E−04	unknown	other
BX933585	AQP1	aquaporin 1 (Colton blood group)	2.569	5.09E−05	Plasma Membrane	transporter
CR352348	ARAP3	ArfGAP with RhoGAP domain, ankyrin repeat and PH domain 3	2.445	8.39E−09	Nucleus	other
AJ851759	ARFGAP3	ADP-ribosylation factor GTPase activating protein 3	-1.42	6.95E−06	Cytoplasm	transporter
BX933640	ARFRP1	ADP-ribosylation factor related protein 1	1.36	3.10E−05	Cytoplasm	enzyme
CR387411	ARHGAP28	Rho GTPase activating protein 28	-1.52	3.62E−04	Cytoplasm	other
CR407478	ARHGEF17	Rho guanine nucleotide exchange factor (GEF) 17	1.846	3.84E−06	Cytoplasm	other
CR387262	ARHGEF4	Rho guanine nucleotide exchange factor (GEF) 4	-1.841	4.52E−04	Cytoplasm	other
BX934180	ARL10	ADP-ribosylation factor-like 10	-2.571	1.32E−07	unknown	other
BX950696	ARMC7	armadillo repeat containing 7	1.094	1.29E−04	unknown	other
AF246958	ARNTL2	aryl hydrocarbon receptor nuclear translocator-like 2	-1.463	2.82E−02	Nucleus	transcription regulator
AJ719979	ARRDC1	arrestin domain containing 1	-1.683	3.41E−05	unknown	other
BX931987	ASB5	ankyrin repeat and SOCS box containing 5	-2.551	3.78E−07	Nucleus	transcription regulator
BX935076	ASXL3	additional sex combs like 3 (Drosophila)	-1.475	3.98E−05	unknown	other
AJ719952	ATG7	ATG7 autophagy related 7 homolog (S. cerevisiae)	1.125	1.52E−04	Cytoplasm	enzyme
S64492	ATIC	5-aminoimidazole-4-carboxamide ribonucleotide formyltransferase/IMP cyclohydrolase	1.105	2.27E−04	Cytoplasm	enzyme
J02787	ATP1B1	ATPase, Na+/K+ transporting, beta 1 polypeptide	1.717	8.65E−07	Plasma Membrane	transporter
BX932166	ATP5S	ATP synthase, H+ transporting, mitochondrial Fo complex, subunit s (factor B)	1.226	3.86E−05	Cytoplasm	transporter
CR391341	ATP6V0A1	ATPase, H+ transporting, lysosomal V0 subunit a1	1.386	5.22E−06	Cytoplasm	transporter
BX932779	ATP6V1G3	ATPase, H+ transporting, lysosomal 13kDa, V1 subunit G3	-5.419	1.71E−07	Cytoplasm	transporter
AJ720451	AURKAIP1	aurora kinase A interacting protein 1	1.045	1.30E−03	Nucleus	enzyme
AY394491	AXIN2	axin 2	1.671	1.68E−05	Cytoplasm	other
AJ720227	B3GNT2	UDP-GlcNAc:betaGal beta-1,3-N-acetylglucosaminyltransferase 2	-1.662	7.12E−05	Cytoplasm	enzyme
CR406498	BAG2	BCL2-associated athanogene 2	-1.424	1.97E−05	Cytoplasm	other
AJ720093	BARD1	BRCA1 associated RING domain 1	2.093	2.67E−07	Nucleus	transcription regulator
CR387380	BCAR1	breast cancer anti-estrogen resistance 1	1.044	1.78E−04	Plasma Membrane	other
AJ720889	BCS1L	BCS1-like (S. cerevisiae)	1.28	4.08E−06	Cytoplasm	other
X61476	BDNF	brain-derived neurotrophic factor	2.382	4.63E−06	Extracellular Space	growth factor
AY237249	BMP2	bone morphogenetic protein 2	-1.099	5.21E−04	Extracellular Space	growth factor
DQ097308	BMP3	bone morphogenetic protein 3	3.001	8.07E−07	Extracellular Space	growth factor
X75915	BMP4	bone morphogenetic protein 4	-1.041	5.65E−04	Extracellular Space	growth factor
AY731507	BMPER	BMP binding endothelial regulator	-5.034	1.62E−07	Extracellular Space	other
CR385531	BMS1	BMS1 homolog, ribosome assembly protein (yeast)	1.51	3.32E−05	Nucleus	other
AJ719734	BNIP3L	BCL2/adenovirus E1B 19kDa interacting protein 3-like	-1.035	1.08E−03	Cytoplasm	other
AF355273	BRCA1	breast cancer 1, early onset	1.65	6.06E−04	Nucleus	transcription regulator
AJ719374	BRE	brain and reproductive organ-expressed (TNFRSF1A modulator)	1.192	7.24E−07	Cytoplasm	other
BX932476	BRI3BP	BRI3 binding protein	1.416	1.50E−04	unknown	other
AJ720778	BSDC1	BSD domain containing 1	-1.302	2.76E−05	unknown	other
BX930007	BST1	bone marrow stromal cell antigen 1	1.27	3.37E−06	Plasma Membrane	enzyme
BX935121	BTD	biotinidase	1.077	7.53E−05	Extracellular Space	enzyme
X64146	BTG1	B-cell translocation gene 1, anti-proliferative	-1.011	7.06E−04	Nucleus	transcription regulator
AY847576	BTN1A1	butyrophilin, subfamily 1, member A1	2.03	7.93E−07	Plasma Membrane	other
BX934490	BUD31	BUD31 homolog (S. cerevisiae)	1.576	4.35E−05	Nucleus	transcription regulator
AJ720673	C10orf2	chromosome 10 open reading frame 2	1.629	9.62E−06	Cytoplasm	enzyme
BX932585	C10orf32	chromosome 10 open reading frame 32	2.376	8.76E−06	unknown	other
CR406387	C10orf47	chromosome 10 open reading frame 47	-1.056	2.06E−05	unknown	other
BX935366	C10orf71	chromosome 10 open reading frame 71	-1.741	6.85E−08	unknown	other
BX931380	C10orf84	chromosome 10 open reading frame 84	-1.22	3.48E−05	unknown	other
BX934315	C11orf70	chromosome 11 open reading frame 70	-1.113	5.25E−05	unknown	other
AJ719825	C12orf23	chromosome 12 open reading frame 23	-1.922	8.70E−07	unknown	other
AJ721088	C12orf32	chromosome 12 open reading frame 32	1.32	9.74E−06	unknown	other
BX930215	C13orf15	chromosome 13 open reading frame 15	-6.319	6.32E−08	Cytoplasm	other
BX950616	C13orf27	chromosome 13 open reading frame 27	1.216	1.25E−04	unknown	other
BX950769	C14orf79	chromosome 14 open reading frame 79	-1.162	2.96E−05	unknown	other
CR389081	C15orf42	chromosome 15 open reading frame 42	1.899	3.95E−09	Nucleus	other
AJ720263	C15orf44	chromosome 15 open reading frame 44	1.247	3.06E−05	Cytoplasm	other
AJ720610	C16orf63	chromosome 16 open reading frame 63	1.407	7.98E−05	unknown	other
BX929426	C16orf88	chromosome 16 open reading frame 88	1.127	4.46E−05	unknown	other
BX933442	C17orf62	chromosome 17 open reading frame 62	-1.284	6.77E−08	unknown	other
BX933888	C1QTNF3	C1q and tumor necrosis factor related protein 3	-2.527	3.57E−08	Extracellular Space	other
AJ720624	C20orf4	chromosome 20 open reading frame 4	1.59	1.05E−06	unknown	other
AF162861	C21orf91	chromosome 21 open reading frame 91	-1.017	1.56E−03	unknown	other
BX934594	C2orf76	chromosome 2 open reading frame 76	1.181	1.11E−06	unknown	other
CR388613	C3orf14	chromosome 3 open reading frame 14	1.162	5.09E−03	unknown	other
BX933264	C3orf26	chromosome 3 open reading frame 26	1.427	6.01E−06	unknown	other
BX932848	C3orf75	chromosome 3 open reading frame 75	-1.037	1.16E−03	unknown	other
CR406058	C4orf21	chromosome 4 open reading frame 21	1.327	4.06E−03	unknown	other
CR406270	C4orf31	chromosome 4 open reading frame 31	-1.053	2.55E−05	Extracellular Space	other
CR386217	C5orf34	chromosome 5 open reading frame 34	-1.166	4.47E−04	unknown	other
BX933956	C5orf42	chromosome 5 open reading frame 42	-1.922	1.35E−04	unknown	other
AJ721092	C6orf130	chromosome 6 open reading frame 130	1.272	8.17E−05	unknown	other
CR407123	C6orf145	chromosome 6 open reading frame 145	-1.383	9.56E−05	unknown	other
BX930343	C6orf64	chromosome 6 open reading frame 64	1.103	1.32E−05	unknown	other
BX929876	C7orf16	chromosome 7 open reading frame 16	-3.586	1.94E−08	Cytoplasm	other
BX935035	C9orf100	chromosome 9 open reading frame 100	1.194	3.93E−05	unknown	other
CR353484	C9orf91	chromosome 9 open reading frame 91	-3.744	2.82E−08	Cytoplasm	other
BX931137	C9orf95	chromosome 9 open reading frame 95	-1.173	6.33E−03	unknown	kinase
BX931926	CA5B	carbonic anhydrase VB, mitochondrial	-1.132	2.61E−03	Cytoplasm	enzyme
AF027602	CACNA1D	calcium channel, voltage-dependent, L type, alpha 1D subunit	1.276	1.04E−05	Plasma Membrane	ion channel
BX950409	CADM2	cell adhesion molecule 2	-1.608	2.77E−05	unknown	other
M28417	CALD1	caldesmon 1	-2.345	2.56E−06	Cytoplasm	other
AF085248	CAMK2A	calcium/calmodulin-dependent protein kinase II alpha	1.392	1.26E−04	Cytoplasm	kinase
AJ720104	CAMK2D	calcium/calmodulin-dependent protein kinase II delta	-1.075	1.21E−04	Cytoplasm	kinase
BX950684	CAMK4	calcium/calmodulin-dependent protein kinase IV	-1.413	2.61E−05	Nucleus	kinase
AJ851540	CARD11	caspase recruitment domain family, member 11	3.505	1.66E−08	Cytoplasm	kinase
AJ720029	CASC4	cancer susceptibility candidate 4	1.41	1.99E−06	unknown	other
U64963	CASP2	caspase 2, apoptosis-related cysteine peptidase	1.084	1.58E−04	Cytoplasm	peptidase
AF083029	CASP3	caspase 3, apoptosis-related cysteine peptidase	-1.274	1.46E−03	Cytoplasm	peptidase
AY057939	CASP8	caspase 8, apoptosis-related cysteine peptidase	1.086	5.88E−05	Nucleus	peptidase
BX934522	CAV2	caveolin 2	1.306	3.27E−05	Plasma Membrane	other
BX934579	CCDC104	coiled-coil domain containing 104	-3.767	1.54E−07	unknown	other
BX935188	CCDC109B	coiled-coil domain containing 109B	1.038	2.24E−03	unknown	other
CR387275	CCDC123	coiled-coil domain containing 123	1.124	2.65E−03	unknown	other
AJ721006	CCDC34	coiled-coil domain containing 34	1.453	4.93E−06	unknown	other
AB086824	CCDC80	coiled-coil domain containing 80	-2.429	3.29E−07	Nucleus	other
AJ720486	CCDC88A	coiled-coil domain containing 88A	-1.761	1.74E−05	Cytoplasm	other
AJ720100	CCDC93	coiled-coil domain containing 93	2.402	4.94E−05	unknown	other
AJ251273	CCK	cholecystokinin	-6.633	1.27E−11	Extracellular Space	other
BX935990	CCNG1	cyclin G1	-1.993	3.67E−08	Nucleus	other
CR385553	CCNG2	cyclin G2	-1.893	1.21E−09	Nucleus	other
AF503351	CCRN4L	CCR4 carbon catabolite repression 4-like (S. cerevisiae)	-1.229	6.69E−05	Nucleus	transcription regulator
Y08917	CD3E	CD3e molecule, epsilon (CD3-TCR complex)	1.573	6.11E−07	Plasma Membrane	transmembrane receptor
AJ719947	CD82	CD82 molecule	1.096	5.51E−05	Plasma Membrane	other
AB032767	CD9	CD9 molecule	-5.352	1.41E−08	Plasma Membrane	other
AF055342	CDH11	cadherin 11, type 2, OB-cadherin (osteoblast)	-4.266	4.29E−09	Plasma Membrane	other
M81779	CDH13	cadherin 13, H-cadherin (heart)	-1.217	5.14E−04	Plasma Membrane	other
AJ719364	CDK2AP1	cyclin-dependent kinase 2 associated protein 1	-1.245	2.09E−05	Nucleus	other
AY138247	CDKN2B	cyclin-dependent kinase inhibitor 2B (p15, inhibits CDK4)	-7.676	2.75E−10	Nucleus	transcription regulator
AJ719984	CENPL	centromere protein L	1.399	3.14E−08	Cytoplasm	other
BX930398	CENPM	centromere protein M	1.145	5.11E−05	Cytoplasm	other
BX933773	CEP110	centrosomal protein 110kDa	-1.206	1.02E−03	Nucleus	transcription regulator
CR385518	CEP55	centrosomal protein 55kDa	1.358	9.52E−05	unknown	other
AB195692	CHAF1A	chromatin assembly factor 1, subunit A (p150)	1.057	3.71E−04	Nucleus	other
AJ719705	CHAF1B	chromatin assembly factor 1, subunit B (p60)	1.214	1.91E−05	Nucleus	other
BX935590	CHCHD1	coiled-coil-helix-coiled-coil-helix domain containing 1	1.277	2.10E−06	Nucleus	other
CR353984	CHCHD4	coiled-coil-helix-coiled-coil-helix domain containing 4	1.027	4.79E−05	Cytoplasm	other
AJ851748	CHMP2B	chromatin modifying protein 2B	-1.312	2.18E−03	Cytoplasm	other
AJ721089	CHMP4B	chromatin modifying protein 4B	1.05	4.46E−06	Cytoplasm	other
AJ721127	CHORDC1	cysteine and histidine-rich domain (CHORD) containing 1	1.861	1.72E−06	unknown	other
AJ720484	CKAP2	cytoskeleton associated protein 2	1.153	3.99E−04	Cytoplasm	other
CR354218	CLDN5	claudin 5	-3.143	7.88E−06	Plasma Membrane	other
BX934648	CLN6	ceroid-lipofuscinosis, neuronal 6, late infantile, variant	1.019	1.75E−04	Cytoplasm	other
AJ289017	CLSTN1	calsyntenin 1	-1.589	6.69E−06	Plasma Membrane	other
BX933432	CNOT1	CCR4-NOT transcription complex, subunit 1	1.02	3.87E−06	Cytoplasm	other
M88593	COL11A1	collagen, type XI, alpha 1	-5.332	9.10E−08	Extracellular Space	other
M60172	COL17A1	collagen, type XVII, alpha 1	2.543	3.53E−07	Plasma Membrane	other
U07973	COL3A1	collagen, type III, alpha 1	-2.297	7.18E−07	Extracellular Space	other
AF239838	COL4A1	collagen, type IV, alpha 1	-5.933	3.38E−08	Extracellular Space	other
CR733397	COL4A3	collagen, type IV, alpha 3 (Goodpasture antigen)	-2.844	1.63E−06	Extracellular Space	other
BX932493	COL4A3BP	collagen, type IV, alpha 3 (Goodpasture antigen) binding protein	-1.218	1.11E−04	Cytoplasm	kinase
Z21816	COL5A1	collagen, type V, alpha 1	-1.884	1.03E−04	Extracellular Space	other
BX935516	COL5A2	collagen, type V, alpha 2	-1.673	2.60E−04	Extracellular Space	other
CR385318	COL5A2	collagen, type V, alpha 2	-1.509	4.46E−05	Extracellular Space	other
J04598	COL6A1	collagen, type VI, alpha 1	-2.688	2.45E−06	Extracellular Space	other
CR387830	COL8A1	collagen, type VIII, alpha 1	-3.847	1.81E−07	Extracellular Space	other
M83179	COL9A3	collagen, type IX, alpha 3	-2.315	4.52E−05	Extracellular Space	other
DQ129668	COLEC10	collectin sub-family member 10 (C-type lectin)	3.186	1.81E−07	Cytoplasm	other
CR386502	COMMD7	COMM domain containing 7	1.289	2.44E−05	unknown	other
AJ720924	CORO1C	coronin, actin binding protein, 1C	-1.419	2.23E−04	Cytoplasm	other
CR523288	CORO2A	coronin, actin binding protein, 2A	-1.002	5.09E−06	Cytoplasm	other
BX935129	CPM	carboxypeptidase M	-3.094	3.22E−04	Plasma Membrane	peptidase
BX935063	CPSF4	cleavage and polyadenylation specific factor 4, 30kDa	1.434	5.88E−06	Nucleus	other
CR406915	CREB3L2	cAMP responsive element binding protein 3-like 2	-1.132	9.45E−05	Nucleus	other
AF301547	CRMP1	collapsin response mediator protein 1	-1.905	1.25E−03	Cytoplasm	enzyme
U26661	CRYAB	crystallin, alpha B	-3.855	7.95E−05	Nucleus	other
M15658	CRYBA1	crystallin, beta A1	-1.924	2.04E−06	unknown	other
CR354109	CSRP1	cysteine and glycine-rich protein 1	-1.3	5.13E−05	Nucleus	other
X84264	CSRP2	cysteine and glycine-rich protein 2	-2.318	1.65E−05	Nucleus	other
J05077	CST3	cystatin C	-1.313	2.83E−04	Extracellular Space	other
BX935556	CTHRC1	collagen triple helix repeat containing 1	-6.761	3.20E−08	Extracellular Space	other
D11090	CTNNA2	catenin (cadherin-associated protein), alpha 2	-3.409	7.79E−07	Plasma Membrane	other
AJ721036	CTNNBL1	catenin, beta like 1	1.046	6.27E−03	Nucleus	other
BX950718	CTNS	cystinosis, nephropathic	-1.29	4.61E−06	Cytoplasm	transporter
AJ720789	CTSA	cathepsin A	-2.255	2.26E−08	Cytoplasm	peptidase
AJ719318	CTSS	cathepsin S	-1.686	1.43E−08	Cytoplasm	peptidase
CR387507	CUBN	cubilin (intrinsic factor-cobalamin receptor)	-1.452	3.12E−04	Plasma Membrane	transmembrane receptor
AJ720181	CWC22	CWC22 spliceosome-associated protein homolog (S. cerevisiae)	1.001	4.10E−03	Nucleus	other
AF285876	CXCL14	chemokine (C-X-C motif) ligand 14	-5.626	8.28E−11	Extracellular Space	cytokine
M18539	CYB5A	cytochrome b5 type A (microsomal)	1.093	1.78E−04	Cytoplasm	enzyme
AJ721007	CYB5R2	cytochrome b5 reductase 2	-1.314	7.68E−05	Cytoplasm	enzyme
CR353824	CYP4V2	cytochrome P450, family 4, subfamily V, polypeptide 2	2.244	3.47E−08	Cytoplasm	enzyme
AJ720815	CYTH4	cytohesin 4	1.257	1.56E−04	Cytoplasm	other
CR523711	DAP	death-associated protein	-2.415	2.42E−05	Cytoplasm	transcription regulator
AJ720378	DARS	aspartyl-tRNA synthetase	1.446	4.09E−07	Cytoplasm	enzyme
AJ558161	DBC1	deleted in bladder cancer 1	-1.517	7.13E−04	Nucleus	peptidase
AJ851583	DCAF12	DDB1 and CUL4 associated factor 12	-1.074	1.51E−06	Cytoplasm	other
CR352883	DCAF7	DDB1 and CUL4 associated factor 7	1.029	2.90E−04	Cytoplasm	other
AY376897	DCLRE1B	DNA cross-link repair 1B	1.252	1.49E−05	Nucleus	other
X63797	DCN	decorin	-4.791	6.85E−10	Extracellular Space	other
AJ720410	DCTD	dCMP deaminase	2.67	1.50E−06	Cytoplasm	enzyme
AJ719424	DDT	D-dopachrome tautomerase	1.35	1.05E−04	Cytoplasm	enzyme
CR352793	DDX18	DEAD (Asp-Glu-Ala-Asp) box polypeptide 18	1.723	1.22E−06	Nucleus	enzyme
BX936279	DECR1	2,4-dienoyl CoA reductase 1, mitochondrial	1.115	4.02E−06	Cytoplasm	enzyme
AJ719802	DEPDC1B	DEP domain containing 1B	1.693	1.95E−04	Cytoplasm	other
CR406790	DERA	deoxyribose-phosphate aldolase (putative)	1.412	7.64E−09	unknown	enzyme
CR353108	DET1	de-etiolated homolog 1 (Arabidopsis)	1.108	5.96E−05	Nucleus	other
AJ720832	DHCR24	24-dehydrocholesterol reductase	1.139	4.50E−06	Cytoplasm	enzyme
AJ721056	DHX33	DEAH (Asp-Glu-Ala-His) box polypeptide 33	1.313	2.77E−07	Nucleus	enzyme
BX935664	DHX38	DEAH (Asp-Glu-Ala-His) box polypeptide 38	1.181	1.49E−04	Nucleus	enzyme
AF401753	DIO2	deiodinase, iodothyronine, type II	-3.733	2.86E−07	Cytoplasm	enzyme
Y11273	DIO3	deiodinase, iodothyronine, type III	-2.4	3.72E−05	Plasma Membrane	enzyme
CR354079	DKK3	dickkopf homolog 3 (Xenopus laevis)	-5.681	9.46E−09	Extracellular Space	cytokine
U25274	DLX5	distal-less homeobox 5	-1.493	1.75E−04	Nucleus	transcription regulator
AY640308	DLX6	distal-less homeobox 6	-1.165	9.15E−04	Nucleus	transcription regulator
BX935875	DNAJC7	DnaJ (Hsp40) homolog, subfamily C, member 7	1.137	2.00E−07	Cytoplasm	other
BX935146	DNER	delta/notch-like EGF repeat containing	-2.906	2.48E−07	Plasma Membrane	transmembrane receptor
CR391281	DNPEP	aspartyl aminopeptidase	1.11	9.00E−06	Cytoplasm	peptidase
AJ720316	DTL	denticleless homolog (Drosophila)	1.252	1.13E−07	Nucleus	other
CR387657	DTX2	deltex homolog 2 (Drosophila)	1.329	1.24E−06	Nucleus	other
AF167296	DUSP4	dual specificity phosphatase 4	1.097	9.18E−05	Nucleus	phosphatase
BX933938	DYNLRB1	dynein, light chain, roadblock-type 1	1.041	3.62E−04	Cytoplasm	other
X89245	E2F1	E2F transcription factor 1	1.164	5.09E−05	Nucleus	transcription regulator
CR385109	E2F8	E2F transcription factor 8	1.802	2.81E−05	Nucleus	other
AJ720568	EARS2	glutamyl-tRNA synthetase 2, mitochondrial (putative)	2.038	4.27E−06	Cytoplasm	enzyme
AJ238322	EBF1	early B-cell factor 1	-2.247	2.25E−05	Nucleus	transcription regulator
AJ720208	EDEM1	ER degradation enhancer, mannosidase alpha-like 1	-3.021	3.27E−08	Cytoplasm	enzyme
AJ719932	EDEM2	ER degradation enhancer, mannosidase alpha-like 2	1.128	1.29E−03	Cytoplasm	enzyme
BX929803	EFHA1	EF-hand domain family, member A1	-1.261	7.94E−04	Cytoplasm	other
X90377	EFNA5	ephrin-A5	1.383	2.37E−05	Plasma Membrane	kinase
AJ851470	EFTUD1	elongation factor Tu GTP binding domain containing 1	1.332	2.96E−06	Cytoplasm	translation regulator
AJ851526	EFTUD2	elongation factor Tu GTP binding domain containing 2	1.137	7.28E−05	Nucleus	enzyme
BX932113	EGFL7	EGF-like-domain, multiple 7	-3.046	2.61E−07	Extracellular Space	other
BX935456	EGLN3	egl nine homolog 3 (C. elegans)	-3.044	7.45E−07	Cytoplasm	enzyme
AJ719635	EGR1	early growth response 1	-1.245	2.89E−05	Nucleus	transcription regulator
CR353440	ELMO2	engulfment and cell motility 2	1.039	1.97E−04	Cytoplasm	other
AJ720366	ELOVL6	ELOVL family member 6, elongation of long chain fatty acids (FEN1/Elo2, SUR4/Elo3-like, yeast)	1.059	1.35E−03	Cytoplasm	enzyme
BX930381	EMP1	epithelial membrane protein 1	-1.009	3.76E−06	Plasma Membrane	other
BX934667	EMX2	empty spiracles homeobox 2	1.719	2.95E−05	Nucleus	transcription regulator
AY702002	ENG	endoglin	-1.037	8.02E−04	Plasma Membrane	transmembrane receptor
AB004291	ENO2	enolase 2 (gamma, neuronal)	-1.358	9.69E−07	Cytoplasm	enzyme
AB004291	ENO2	enolase 2 (gamma, neuronal)	-1.155	2.77E−07	Cytoplasm	enzyme
CR385573	ENOX1	ecto-NOX disulfide-thiol exchanger 1	1.297	7.78E−06	unknown	other
AJ720369	ENTPD1	ectonucleoside triphosphate diphosphohydrolase 1	1.251	6.41E−04	Plasma Membrane	enzyme
U74467	ENTPD2	ectonucleoside triphosphate diphosphohydrolase 2	-3.637	5.79E−06	Cytoplasm	enzyme
CR385269	ENTPD8	ectonucleoside triphosphate diphosphohydrolase 8	-1.129	4.56E−04	unknown	enzyme
M68514	EPHA3	EPH receptor A3	-6.732	5.89E−09	Plasma Membrane	kinase
Z19058	EPHA5	EPH receptor A5	2.878	3.18E−08	Plasma Membrane	kinase
Z19110	EPHB1	EPH receptor B1	-2.565	5.44E−06	Plasma Membrane	kinase
U23783	EPHB6	EPH receptor B6	-1.179	9.08E−04	Plasma Membrane	kinase
BX934260	EPHX2	epoxide hydrolase 2, cytoplasmic	-1.265	2.71E−05	Cytoplasm	enzyme
AJ719721	EPT1	ethanolaminephosphotransferase 1 (CDP-ethanolamine-specific)	1.169	9.98E−06	unknown	enzyme
AB089163	ERAL1	Era G-protein-like 1 (E. coli)	1.443	5.61E−07	Cytoplasm	other
BX932563	ERCC6	excision repair cross-complementing rodent repair deficiency, complementation group 6	1.458	4.24E−04	Nucleus	transcription regulator
BX935781	ERICH1	glutamate-rich 1	1.443	2.97E−04	unknown	other
AF075707	ETV1	ets variant 1	1.037	8.52E−04	Nucleus	transcription regulator
AJ720855	EVL	Enah/Vasp-like	-1.103	1.40E−04	Cytoplasm	other
BX930009	EXOSC3	exosome component 3	1.217	3.73E−04	Nucleus	enzyme
AB019790	EZR	ezrin	1.105	1.16E−04	Plasma Membrane	other
BX936126	FABP5	fatty acid binding protein 5 (psoriasis-associated)	-4.319	1.28E−04	Cytoplasm	transporter
X65459	FABP7	fatty acid binding protein 7, brain	1.793	3.75E−05	Cytoplasm	transporter
BX935011	FAH	fumarylacetoacetate hydrolase (fumarylacetoacetase)	-3.893	4.74E−06	Cytoplasm	enzyme
BX935339	FAM103A1	family with sequence similarity 103, member A1	1.482	5.56E−06	unknown	other
AJ719571	FAM126A	family with sequence similarity 126, member A	-1.422	4.73E−09	Cytoplasm	other
BX935566	FAM149A	family with sequence similarity 149, member A	1.076	5.01E−05	unknown	other
CR524152	FAM169A	family with sequence similarity 169, member A	-1.305	8.64E−04	unknown	other
AJ720240	FAM172A	family with sequence similarity 172, member A	-1.434	1.47E−06	Cytoplasm	transcription regulator
BX930344	FAM185A	family with sequence similarity 185, member A	-1.752	1.79E−06	unknown	other
BX934750	FAM20A	family with sequence similarity 20, member A	-4.714	1.22E−07	Extracellular Space	other
AJ720583	FAM46A	family with sequence similarity 46, member A	-1.363	1.75E−07	unknown	other
AJ719513	FAM48A	family with sequence similarity 48, member A	1.222	1.17E−07	unknown	other
CR389960	FAM69B	family with sequence similarity 69, member B	-2.821	3.56E−07	unknown	other
AJ720569	FAM76A	family with sequence similarity 76, member A	-1.319	1.33E−06	unknown	other
CR389402	FAM83D	family with sequence similarity 83, member D	-1.071	1.18E−05	unknown	other
BX933089	FAM84A	family with sequence similarity 84, member A	-3.574	2.14E−11	unknown	other
CR352907	FANCB	Fanconi anemia, complementation group B	1.237	2.95E−05	Nucleus	other
AF051399	FBLN1	fibulin 1	-5.885	1.97E−08	Extracellular Space	other
BX930719	FBLN5	fibulin 5	-2.195	1.31E−06	Extracellular Space	other
AF194817	FBN1	fibrillin 1	-2.287	6.09E−09	Extracellular Space	other
U88872	FBN1	fibrillin 1	-1.528	2.68E−07	Extracellular Space	other
AJ276212	FBP1	fructose-1,6-bisphosphatase 1	-1.28	7.49E−06	Cytoplasm	phosphatase
CR391509	FBXL14	F-box and leucine-rich repeat protein 14	1.216	5.79E−04	unknown	other
AJ719700	FEN1	flap structure-specific endonuclease 1	2.227	6.53E−06	Nucleus	enzyme
CR391344	FERMT2	fermitin family member 2	-1.219	2.10E−05	Cytoplasm	other
BX930139	FGFBP1	fibroblast growth factor binding protein 1	-2.801	8.20E−07	Extracellular Space	other
X61992	FGFR2	fibroblast growth factor receptor 2	-1.603	3.27E−07	Plasma Membrane	kinase
CR352511	FGFR2	fibroblast growth factor receptor 2	-1.079	9.88E−06	Plasma Membrane	kinase
BX933844	FHIT	fragile histidine triad gene	-1.277	1.13E−04	Cytoplasm	enzyme
CR391400	FIGNL1	fidgetin-like 1	1.703	3.82E−08	unknown	enzyme
BX929400	FILIP1	filamin A interacting protein 1	-1.793	2.67E−08	Cytoplasm	other
BX950821	FLJ37396	hypothetical protein FLJ37396	2.617	6.63E−07	unknown	other
BX933223	FLJ44606	glutaredoxin-like protein YDR286C homolog	1.405	1.35E−06	Cytoplasm	other
AJ721081	FLOT2	flotillin 2	-1.065	1.18E−05	Plasma Membrane	other
BX934700	FLRT3	fibronectin leucine rich transmembrane protein 3	-2.283	4.02E−07	Plasma Membrane	other
AJ431390	FMO6	flavin containing monooxygenase 6 pseudogene	-1.647	5.76E−06	Cytoplasm	other
U34977	FMOD	fibromodulin	-3.79	1.01E−11	Extracellular Space	other
BX933838	FN1	fibronectin 1	-2.883	1.39E−08	Plasma Membrane	enzyme
CR353830	FN1	fibronectin 1	-2.634	2.78E−07	Plasma Membrane	enzyme
U21327	FN1	fibronectin 1	-1.481	6.98E−10	Plasma Membrane	enzyme
CR338913	FNDC3B	fibronectin type III domain containing 3B	-1.166	7.88E−05	Cytoplasm	other
L36814	FOXG1	forkhead box G1	-2.285	1.72E−05	Nucleus	transcription regulator
BX931138	FOXM1	forkhead box M1	1.712	1.18E−06	Nucleus	transcription regulator
DQ017062	FRZB	frizzled-related protein	-4.271	6.34E−08	Extracellular Space	cytokine
X87609	FST	follistatin	-4.124	1.68E−08	Extracellular Space	other
AJ535692	FUT10	fucosyltransferase 10 (alpha (1,3) fucosyltransferase)	1.363	2.90E−07	Cytoplasm	enzyme
AF031830	FZD1	frizzled homolog 1 (Drosophila)	-1.865	2.10E−08	Plasma Membrane	G-protein coupled receptor
AF224316	FZD4	frizzled homolog 4 (Drosophila)	-2.563	1.38E−09	Plasma Membrane	G-protein coupled receptor
AF224317	FZD7	frizzled homolog 7 (Drosophila)	-1.804	2.81E−06	Plasma Membrane	G-protein coupled receptor
BX931325	G6PC2	glucose-6-phosphatase, catalytic, 2	1.275	9.26E−04	Cytoplasm	phosphatase
BX932502	GAA	glucosidase, alpha; acid	1.774	2.26E−07	Cytoplasm	enzyme
AJ719347	GALK2	galactokinase 2	1.086	3.09E−05	Cytoplasm	kinase
AJ720423	GALNT1	UDP-N-acetyl-alpha-D-galactosamine:polypeptide N-acetylgalactosaminyltransferase 1 (GalNAc-T1)	-1.212	5.56E−05	Cytoplasm	enzyme
BX934411	GALNTL4	UDP-N-acetyl-alpha-D-galactosamine:polypeptide N-acetylgalactosaminyltransferase-like 4	2.281	5.55E−08	Cytoplasm	enzyme
BX934209	GALNTL4	UDP-N-acetyl-alpha-D-galactosamine:polypeptide N-acetylgalactosaminyltransferase-like 4	1.168	1.20E−04	Cytoplasm	enzyme
AF022151	GBX2	gastrulation brain homeobox 2	2.082	1.89E−06	Nucleus	transcription regulator
Y07539	GCG	glucagon	-1.646	1.72E−02	Extracellular Space	other
BX950302	GCHFR	GTP cyclohydrolase I feedback regulator	-3.385	1.85E−06	Cytoplasm	other
AB105812	GEM	GTP binding protein overexpressed in skeletal muscle	-4.785	3.09E−08	Plasma Membrane	enzyme
AJ719532	GHITM	growth hormone inducible transmembrane protein	1.076	9.67E−05	Cytoplasm	other
S68571	GHR	growth hormone receptor	-3.29	2.97E−07	Plasma Membrane	transmembrane receptor
CR389376	GINS1	GINS complex subunit 1 (Psf1 homolog)	1.716	2.21E−06	Nucleus	other
M35044	GJC1	gap junction protein, gamma 1, 45kDa	-1.791	6.73E−05	Plasma Membrane	transporter
AJ851714	GLIPR1	GLI pathogenesis-related 1	-2.208	3.40E−06	Extracellular Space	other
Y09235	GLRX	glutaredoxin (thioltransferase)	-4.554	8.30E−08	Cytoplasm	enzyme
AJ720261	GLRX5	glutaredoxin 5	-1.002	8.72E−05	Cytoplasm	other
AJ719626	GLT1D1	glycosyltransferase 1 domain containing 1	-2.609	1.03E−08	Extracellular Space	enzyme
S45408	GLUL	glutamate-ammonia ligase	-1.513	5.64E−07	Cytoplasm	enzyme
AJ720138	GMNN	geminin, DNA replication inhibitor	2.027	5.43E−06	Nucleus	transcription regulator
AJ720233	GOSR1	golgi SNAP receptor complex member 1	-1.288	1.52E−04	Cytoplasm	transporter
M12105	GOT2	glutamic-oxaloacetic transaminase 2, mitochondrial (aspartate aminotransferase 2)	1.113	2.37E−04	Cytoplasm	enzyme
BX931128	GPD2	glycerol-3-phosphate dehydrogenase 2 (mitochondrial)	1.575	7.22E−05	Cytoplasm	enzyme
BX930376	GPD2	glycerol-3-phosphate dehydrogenase 2 (mitochondrial)	1.306	4.65E−07	Cytoplasm	enzyme
CR352371	GPN1	GPN-loop GTPase 1	1.167	3.74E−06	Nucleus	transcription regulator
CR391340	GPR158	G protein-coupled receptor 158	1.609	5.55E−07	Plasma Membrane	G-protein coupled receptor
CR387762	GPR162	G protein-coupled receptor 162	-3.271	5.53E−08	Plasma Membrane	G-protein coupled receptor
BX933973	GPX7	glutathione peroxidase 7	-1.684	1.89E−05	Cytoplasm	enzyme
BX932298	GPX8	glutathione peroxidase 8 (putative)	-1.772	1.07E−06	unknown	enzyme
AY309260	GRB10	growth factor receptor-bound protein 10	-1.403	1.64E−06	Cytoplasm	other
X70471	GSC	goosecoid homeobox	-5.229	6.39E−11	Nucleus	transcription regulator
AJ721093	GSDMA	gasdermin A	2.115	1.82E−04	Cytoplasm	other
AF133251	Gsta4	glutathione S-transferase, alpha 4	-2.23	7.27E−07	Cytoplasm	enzyme
BX934375	GSTO1	glutathione S-transferase omega 1	2.612	9.19E−05	Cytoplasm	enzyme
U13676	GSTT1	glutathione S-transferase theta 1	-2.759	4.46E−05	Cytoplasm	enzyme
BX935175	GSTZ1	glutathione transferase zeta 1	-1.557	3.52E−07	Cytoplasm	enzyme
CR352757	GTF3A	general transcription factor IIIA	1.086	1.54E−05	Nucleus	transcription regulator
AJ719627	GTSE1	G-2 and S-phase expressed 1	1.33	4.46E−07	Cytoplasm	other
BX932409	GYPC	glycophorin C (Gerbich blood group)	1.131	1.96E−05	Plasma Membrane	other
AF227683	HABP4	hyaluronan binding protein 4	-3.132	3.20E−06	Cytoplasm	other
AF257739	HAT1	histone acetyltransferase 1	1.554	1.83E−05	Nucleus	enzyme
AF131224	HBEGF	heparin-binding EGF-like growth factor	-1.147	2.22E−06	Extracellular Space	growth factor
CR523818	HECW1	HECT, C2 and WW domain containing E3 ubiquitin protein ligase 1	-1.049	4.77E−04	Cytoplasm	enzyme
AJ851608	HELLS	helicase, lymphoid-specific	1.335	1.89E−05	Nucleus	enzyme
CR385937	HEPH	hephaestin	-2.068	4.12E−08	Plasma Membrane	transporter
AY225440	HES1	hairy and enhancer of split 1, (Drosophila)	-1.092	2.32E−05	Nucleus	transcription regulator
AJ720574	HIBCH	3-hydroxyisobutyryl-CoA hydrolase	1.029	1.51E−07	Cytoplasm	enzyme
AB013746	HIF1A	hypoxia inducible factor 1, alpha subunit (basic helix-loop-helix transcription factor)	-1.308	8.90E−05	Nucleus	transcription regulator
DQ166204	HIF1A	hypoxia inducible factor 1, alpha subunit (basic helix-loop-helix transcription factor)	-1.009	1.07E−04	Nucleus	transcription regulator
CR390931	HIVEP2	human immunodeficiency virus type I enhancer binding protein 2	-1.291	4.10E−05	Nucleus	transcription regulator
BX931055	HMGCL	3-hydroxymethyl-3-methylglutaryl-CoA lyase	-1.218	5.31E−05	Cytoplasm	enzyme
AB109635	HMGCR	3-hydroxy-3-methylglutaryl-CoA reductase	-1.159	1.61E−05	Cytoplasm	enzyme
AB109635	HMGCR	3-hydroxy-3-methylglutaryl-CoA reductase	-1.033	4.04E−04	Cytoplasm	enzyme
BX929661	HNMT	histamine N-methyltransferase	-1.114	2.45E−02	Cytoplasm	enzyme
AJ720731	HNRNPK	heterogeneous nuclear ribonucleoprotein K	2.079	6.48E−07	Nucleus	other
BX934519	HOPX	HOP homeobox	-1.69	2.60E−07	Nucleus	transcription regulator
M81250	HOXA11	homeobox A11	-1.069	4.91E−04	Nucleus	transcription regulator
AF067959	HOXA3	homeobox A3	-1.147	6.35E−08	Nucleus	transcription regulator
X80113	HOXB3	homeobox B3	1.496	2.95E−07	Nucleus	transcription regulator
X17612	HOXB4	homeobox B4	-1.378	2.81E−05	Nucleus	transcription regulator
X57158	HOXD8	homeobox D8	-5.322	5.44E−09	Nucleus	transcription regulator
AJ720774	HPS1	Hermansky-Pudlak syndrome 1	1.247	2.72E−06	Cytoplasm	other
CR389674	HRASLS	HRAS-like suppressor	-5.628	1.37E−09	Cytoplasm	other
AJ720493	HS6ST2	heparan sulfate 6-O-sulfotransferase 2	1.157	1.42E−04	Plasma Membrane	enzyme
CR406217	HSD11B1L	hydroxysteroid (11-beta) dehydrogenase 1-like	1.337	1.38E−05	unknown	other
BX934680	IFI35	interferon-induced protein 35	1.058	2.07E−04	Nucleus	other
CR390008	IFNGR2	interferon gamma receptor 2 (interferon gamma transducer 1)	-1.149	6.51E−04	Plasma Membrane	transmembrane receptor
AJ719735	IFT52	intraflagellar transport 52 homolog (Chlamydomonas)	1.098	5.98E−05	Cytoplasm	other
AJ544105	IGFBP2	insulin-like growth factor binding protein 2, 36kDa	-2.447	2.38E−12	Extracellular Space	other
CR353604	IGFBP7	insulin-like growth factor binding protein 7	-5.856	7.05E−08	Extracellular Space	transporter
CR338761	IGSF11	immunoglobulin superfamily, member 11	-2.28	7.72E−04	Plasma Membrane	other
BX931418	IKBIP	IKBKB interacting protein	-1.019	1.73E−05	Cytoplasm	other
AB161354	IL11RA	interleukin 11 receptor, alpha	-1.862	2.18E−06	Plasma Membrane	transmembrane receptor
AJ721031	IL16	interleukin 16 (lymphocyte chemoattractant factor)	-3.634	5.66E−08	Extracellular Space	cytokine
AY278204	IL17RD	interleukin 17 receptor D	-1.855	3.08E−04	Cytoplasm	other
M81846	IL1R1	interleukin 1 receptor, type I	-1.096	1.79E−02	Plasma Membrane	transmembrane receptor
AB041738	IL1RL1	interleukin 1 receptor-like 1	1.565	3.39E−05	Plasma Membrane	transmembrane receptor
CR386407	IL23R	interleukin 23 receptor	-1.057	4.05E−04	Plasma Membrane	transmembrane receptor
M16199	IL8	interleukin 8	-2.516	2.01E−04	Extracellular Space	cytokine
BX930706	IMMP2L	IMP2 inner mitochondrial membrane peptidase-like (S. cerevisiae)	-2.175	2.20E−06	Cytoplasm	peptidase
U26946	INHBA	inhibin, beta A	1.262	1.61E−06	Extracellular Space	growth factor
AJ719295	INSIG1	insulin induced gene 1	-1.116	3.57E−09	Cytoplasm	other
AJ238354	IRX1	iroquois homeobox 1	1.191	1.05E−05	Nucleus	transcription regulator
AJ237599	IRX2	iroquois homeobox 2	-2.17	6.64E−07	Nucleus	transcription regulator
BX932808	ITGA4	integrin, alpha 4 (antigen CD49D, alpha 4 subunit of VLA-4 receptor)	2.032	5.46E−05	Plasma Membrane	other
X58519	ITGA8	integrin, alpha 8	-2.595	1.98E−06	Plasma Membrane	other
BX929301	ITGA9	integrin, alpha 9	1.051	7.47E−09	Plasma Membrane	other
AY159125	ITGB1	integrin, beta 1 (fibronectin receptor, beta polypeptide, antigen CD29 includes MDF2, MSK12)	-1.053	2.96E−06	Plasma Membrane	transmembrane receptor
BX929322	ITGB3BP	integrin beta 3 binding protein (beta3-endonexin)	2.052	3.80E−07	Nucleus	other
BX935641	ITSN1	intersectin 1 (SH3 domain protein)	-1.519	7.14E−04	Cytoplasm	other
AJ720503	JAM2	junctional adhesion molecule 2	-2.137	4.25E−05	Plasma Membrane	other
BX934536	KATNA1	katanin p60 (ATPase containing) subunit A 1	1.449	3.85E−09	Cytoplasm	enzyme
AF077369	KCNMB1	potassium large conductance calcium-activated channel, subfamily M, beta member 1	-4.075	6.08E−09	Plasma Membrane	ion channel
BX931406	KCNMB4	potassium large conductance calcium-activated channel, subfamily M, beta member 4	1.283	1.86E−04	Plasma Membrane	ion channel
AJ719955	KDELR2	KDEL (Lys-Asp-Glu-Leu) endoplasmic reticulum protein retention receptor 2	-1.133	1.38E−03	Cytoplasm	transporter
BX933364	KDELR3	KDEL (Lys-Asp-Glu-Leu) endoplasmic reticulum protein retention receptor 3	-1.781	1.38E−05	Cytoplasm	transporter
BX935103	KDELR3	KDEL (Lys-Asp-Glu-Leu) endoplasmic reticulum protein retention receptor 3	-1.756	2.02E−06	Cytoplasm	transporter
BX933315	KHDRBS3	KH domain containing, RNA binding, signal transduction associated 3	-1.415	1.25E−03	Nucleus	other
CR388810	KIAA0319L	KIAA0319-like	1.249	1.85E−04	Cytoplasm	other
AJ720140	KIAA1274	KIAA1274	-1.362	1.29E−04	Cytoplasm	phosphatase
CR387717	KIAA1310	KIAA1310	1.198	1.12E−04	unknown	other
AJ720309	KIAA1609	KIAA1609	-2.817	1.25E−10	unknown	other
BX933878	KIAA1712	KIAA1712	1.411	1.75E−04	unknown	other
AJ719314	KIF11	kinesin family member 11	1.213	2.97E−04	Nucleus	other
AJ719728	KIF18B	kinesin family member 18B	1.608	5.23E−06	unknown	other
AJ720929	KIF23	kinesin family member 23	1.17	1.19E−06	Cytoplasm	other
CR386986	KIF26A	kinesin family member 26A	-1.056	1.69E−04	Cytoplasm	other
CR405855	KIF3B	kinesin family member 3B	1.465	1.27E−07	Cytoplasm	transporter
BX936097	KLHDC8B	kelch domain containing 8B	-4.762	5.64E−11	Cytoplasm	other
CR387878	KLHL7	kelch-like 7 (Drosophila)	-1.174	8.64E−06	Nucleus	other
AF038555	LAMB2	laminin, beta 2 (laminin S)	-2.141	1.93E−07	Extracellular Space	enzyme
AY574982	LAMC2	laminin, gamma 2	2.032	1.18E−06	Extracellular Space	other
AJ720335	LAP3	leucine aminopeptidase 3	-1.137	6.13E−05	Cytoplasm	peptidase
U50339	LGALS3	lectin, galactoside-binding, soluble, 3	-1.441	2.51E−07	Extracellular Space	other
CR406772	LHFP	lipoma HMGIC fusion partner	-3.293	8.96E−09	unknown	other
AY265159	LHFPL5	lipoma HMGIC fusion partner-like 5	-3.958	4.79E−10	Plasma Membrane	other
AB073752	LIMK1	LIM domain kinase 1	1.165	2.49E−04	Cytoplasm	kinase
AB053322	LMBR1	limb region 1 homolog (mouse)	1.194	9.06E−06	Plasma Membrane	transmembrane receptor
U41823	LMX1B	LIM homeobox transcription factor 1, beta	-1.858	3.22E−08	Nucleus	transcription regulator
CR389285	LONRF3	LON peptidase N-terminal domain and ring finger 3	1.067	1.55E−05	unknown	other
BX935575	LPAR1	lysophosphatidic acid receptor 1	1.445	2.82E−07	Plasma Membrane	G-protein coupled receptor
X14670	LPL	lipoprotein lipase	-4.313	2.17E−09	Cytoplasm	enzyme
AJ295847	LRRC17	leucine rich repeat containing 17	-6.318	3.42E−08	Extracellular Space	other
CR386255	LRRC3B	leucine rich repeat containing 3B	-2.879	5.28E−09	unknown	other
CR353675	LRRC42	leucine rich repeat containing 42	-1.41	8.54E−05	unknown	other
CR386279	LRRC48	leucine rich repeat containing 48	1.29	3.58E−06	Cytoplasm	other
CR389519	LRRCC1	leucine rich repeat and coiled-coil domain containing 1	1.053	3.37E−02	Nucleus	transporter
CR386266	LRRTM3	leucine rich repeat transmembrane neuronal 3	-1.717	1.07E−06	unknown	other
Z94720	LSAMP	limbic system-associated membrane protein	-2.893	2.35E−08	Plasma Membrane	other
AJ719882	LSM7	LSM7 homolog, U6 small nuclear RNA associated (S. cerevisiae)	1.081	3.67E−04	Nucleus	other
AB101641	LSP1	lymphocyte-specific protein 1	-3.02	1.09E−07	Cytoplasm	other
M80584	LUM	lumican	-3.141	2.97E−07	Extracellular Space	other
AJ720084	LYSMD3	LysM, putative peptidoglycan-binding, domain containing 3	-1.059	1.21E−04	unknown	other
AY049705	MAB21L1	mab-21-like 1 (C. elegans)	-6.443	2.26E−10	Nucleus	other
D16187	MAFK	v-maf musculoaponeurotic fibrosarcoma oncogene homolog K (avian)	1.402	3.65E−06	Nucleus	transcription regulator
BX929438	MALL	mal, T-cell differentiation protein-like	-3.667	1.38E−08	Plasma Membrane	other
AJ719946	MANSC1	MANSC domain containing 1	-6.654	5.66E−08	unknown	other
CR523497	MAP1A	microtubule-associated protein 1A	1.169	2.94E−07	Cytoplasm	other
CR523497	MAP1A	microtubule-associated protein 1A	1.161	1.78E−05	Cytoplasm	other
AY524980	MAP2	microtubule-associated protein 2	-2.022	4.54E−06	Cytoplasm	other
AJ720776	MAPK11	mitogen-activated protein kinase 11	1.415	2.40E−07	Cytoplasm	kinase
AJ720593	MARCH5	membrane-associated ring finger (C3HC4) 5	1.077	7.00E−05	Cytoplasm	enzyme
AJ720014	MARCKSL1	MARCKS-like 1	-2.209	9.02E−07	Cytoplasm	other
AY567829	MASP1	mannan-binding lectin serine peptidase 1 (C4/C2 activating component of Ra-reactive factor)	2.344	1.96E−13	Extracellular Space	peptidase
CR338832	MCM2	minichromosome maintenance complex component 2	1.169	6.23E−05	Nucleus	enzyme
AJ719352	MCM3	minichromosome maintenance complex component 3	1.138	3.44E−08	Nucleus	enzyme
AJ720074	MCM5	minichromosome maintenance complex component 5	1.287	7.13E−07	Nucleus	enzyme
AJ720172	MCM6	minichromosome maintenance complex component 6	1.671	1.83E−06	Nucleus	enzyme
BX932010	MDH1	malate dehydrogenase 1, NAD (soluble)	1.073	5.40E−05	Cytoplasm	enzyme
M61754	MDK	midkine (neurite growth-promoting factor 2)	-3.408	7.92E−08	Extracellular Space	growth factor
AF408407	ME1	malic enzyme 1, NADP(+)-dependent, cytosolic	-4.432	7.16E−11	Cytoplasm	enzyme
AJ720661	MEAF6	MYST/Esa1-associated factor 6	-1.376	1.75E−07	Nucleus	other
AJ720853	MED17	mediator complex subunit 17	1.721	3.65E−06	Nucleus	transcription regulator
AF199011	MEIS2	Meis homeobox 2	-1.811	9.92E−09	Nucleus	transcription regulator
AJ719849	MELK	maternal embryonic leucine zipper kinase	1.104	2.56E−05	Cytoplasm	kinase
AJ401088	MEOX2	mesenchyme homeobox 2	-4.779	4.21E−10	Nucleus	transcription regulator
BX929408	METTL4	methyltransferase like 4	1.114	1.44E−04	unknown	other
BX931252	METTL7A	methyltransferase like 7A	-3.858	1.09E−07	unknown	other
AJ719408	METTL9	methyltransferase like 9	-1.255	5.09E−06	unknown	other
CR352715	MFSD10	major facilitator superfamily domain containing 10	1.338	1.04E−05	unknown	transporter
AJ851531	MGAT3	mannosyl (beta-1,4-)-glycoprotein beta-1,4-N-acetylglucosaminyltransferase	1.258	4.84E−05	Cytoplasm	enzyme
Y13903	MGP	matrix Gla protein	-3.379	3.27E−08	Extracellular Space	other
CR391444	MIS18A	MIS18 kinetochore protein homolog A (S. pombe)	1.529	1.89E−05	Nucleus	other
U66463	MMP16	matrix metallopeptidase 16 (membrane-inserted)	-1.169	8.88E−05	Extracellular Space	peptidase
BX929570	MMP23B	matrix metallopeptidase 23B	-2.551	5.17E−06	Extracellular Space	peptidase
AF327450	MOXD1	monooxygenase, DBH-like 1	-5.14	1.65E−06	Cytoplasm	enzyme
BX934702	MRPL13	mitochondrial ribosomal protein L13	1.079	1.59E−03	Cytoplasm	other
BX935417	MRPL46	mitochondrial ribosomal protein L46	1.123	2.24E−05	Cytoplasm	other
X06749	MT2A	metallothionein 2A	-1.549	2.89E−04	Cytoplasm	other
AJ720506	MTERFD1	MTERF domain containing 1	1.172	8.09E−05	Cytoplasm	other
AJ719787	MTF1	metal-regulatory transcription factor 1	-1.222	2.87E−05	Nucleus	transcription regulator
AJ720683	MTMR2	myotubularin related protein 2	1.498	6.43E−06	Cytoplasm	phosphatase
BX930280	MUSTN1	musculoskeletal, embryonic nuclear protein 1	-4.816	7.68E−07	Nucleus	other
AJ719815	MXD4	MAX dimerization protein 4	-1.895	3.61E−07	Nucleus	transcription regulator
X67505	MYBL2	v-myb myeloblastosis viral oncogene homolog (avian)-like 2	2.233	6.61E−05	Nucleus	transcription regulator
NM_001031091	MYCN	v-myc myelocytomatosis viral related oncogene, neuroblastoma derived (avian)	-1.593	4.73E−04	Nucleus	transcription regulator
AJ721002	MYEF2	myelin expression factor 2	1.126	1.01E−05	Nucleus	transcription regulator
M93676	MYH10	myosin, heavy chain 10, non-muscle	-1.296	5.24E−05	Cytoplasm	other
U87231	MYH4	myosin, heavy chain 4, skeletal muscle	-2.995	2.59E−06	Plasma Membrane	other
S64689	MYH6	myosin, heavy chain 6, cardiac muscle, alpha	3.522	4.92E−06	unknown	other
CR353595	MYL10	myosin, light chain 10, regulatory	1.647	1.54E−10	Cytoplasm	other
J02823	MYL4	myosin, light chain 4, alkali; atrial, embryonic	-3.371	3.98E−07	Cytoplasm	other
X16189	MYOD1	myogenic differentiation 1	-1.331	2.89E−05	Nucleus	transcription regulator
BX933581	N4BP2L1	NEDD4 binding protein 2-like 1	-1.029	6.32E−06	unknown	other
AJ720914	NACC2	NACC family member 2, BEN and BTB (POZ) domain containing	-1.232	2.17E−03	Nucleus	transcription regulator
AJ719339	NASP	nuclear autoantigenic sperm protein (histone-binding)	1.138	5.96E−04	Nucleus	other
CR390809	NAV2	neuron navigator 2	1.568	6.00E−03	Nucleus	other
CR391224	NAV2	neuron navigator 2	1.036	1.01E−03	Nucleus	other
CR387696	NAV2	neuron navigator 2	1.019	3.36E−04	Nucleus	other
AF230342	NBN	nibrin	1.068	9.61E−05	Nucleus	other
U91630	NCALD	neurocalcin delta	1.613	6.58E−05	Cytoplasm	other
AJ719646	NDC80	NDC80 homolog, kinetochore complex component (S. cerevisiae)	1.294	1.15E−04	Nucleus	other
AJ720110	NDEL1	nudE nuclear distribution gene E homolog (A. nidulans)-like 1	-1.561	5.61E−05	Nucleus	other
BX929635	NDP	Norrie disease (pseudoglioma)	-4.259	3.67E−07	Extracellular Space	growth factor
CR353099	NDUFC2	NADH dehydrogenase (ubiquinone) 1, subcomplex unknown, 2, 14.5kDa	1.312	4.09E−04	Cytoplasm	enzyme
AF104246	NEDD9	neural precursor cell expressed, developmentally down-regulated 9	-1.087	2.55E−04	Nucleus	other
AJ132999	NEGR1	neuronal growth regulator 1	-1.243	1.16E−04	Extracellular Space	other
U07644	NEO1	neogenin 1	1.09	5.64E−05	Plasma Membrane	transcription regulator
AJ719833	NEURL	neuralized homolog (Drosophila)	-2.338	4.47E−06	Nucleus	other
X51485	NFIB	nuclear factor I/B	-3.675	1.46E−06	Nucleus	transcription regulator
AF335427	NFIL3	nuclear factor, interleukin 3 regulated	-1.56	9.56E−04	Nucleus	transcription regulator
AJ721119	NFU1	NFU1 iron-sulfur cluster scaffold homolog (S. cerevisiae)	1.931	5.90E−06	Cytoplasm	other
X59713	NFYB	nuclear transcription factor Y, beta	1.466	6.84E−06	Nucleus	transcription regulator
BX935591	NINJ1	ninjurin 1	-1.158	3.94E−03	Plasma Membrane	other
CR406066	NINJ2	ninjurin 2	-4.546	5.83E−07	Plasma Membrane	other
AJ719499	NIPA1	non imprinted in Prader-Willi/Angelman syndrome 1	1.361	6.49E−06	Plasma Membrane	other
BX931407	NIT2	nitrilase family, member 2	1.016	1.29E−06	Cytoplasm	enzyme
AJ720318	NKIRAS2	NFKB inhibitor interacting Ras-like 2	1.029	1.25E−06	Cytoplasm	enzyme
CR352823	NLN	neurolysin (metallopeptidase M3 family)	-1.982	4.38E−06	Cytoplasm	peptidase
AJ720345	NOC2L	nucleolar complex associated 2 homolog (S. cerevisiae)	1.04	9.60E−04	Nucleus	transcription regulator
BX932328	NOL12	nucleolar protein 12	1.164	2.29E−05	Nucleus	other
U46504	NOS2	nitric oxide synthase 2, inducible	-1.039	3.63E−04	Cytoplasm	enzyme
X59284	NOV	nephroblastoma overexpressed gene	-8.403	3.11E−09	Extracellular Space	growth factor
AJ720150	NPL	N-acetylneuraminate pyruvate lyase (dihydrodipicolinate synthase)	-1.052	2.42E−04	unknown	enzyme
M87294	NPY	neuropeptide Y	-3.729	4.45E−08	Extracellular Space	other
BX930752	NPY5R	neuropeptide Y receptor Y5	1.674	1.97E−05	Plasma Membrane	G-protein coupled receptor
BX950381	NR2C1	nuclear receptor subfamily 2, group C, member 1	-1.113	1.31E−03	Nucleus	transcription regulator
AF468211	NR3C2	nuclear receptor subfamily 3, group C, member 2	1.153	4.35E−08	Nucleus	ligand-dependent nuclear receptor
AJ851798	NRAS	neuroblastoma RAS viral (v-ras) oncogene homolog	-1.826	2.97E−06	Plasma Membrane	enzyme
L11264	NRG1	neuregulin 1	2.16	1.01E−05	Extracellular Space	growth factor
AJ720374	NRG4	neuregulin 4	1.421	1.81E−07	Extracellular Space	growth factor
AB090235	NRP2	neuropilin 2	1.001	7.30E−06	Plasma Membrane	kinase
BX933919	NRSN1	neurensin 1	-4.685	2.85E−10	Plasma Membrane	other
AJ300473	NRXN1	neurexin 1	-2.726	5.09E−05	Plasma Membrane	transporter
AJ720274	NSFL1C	NSFL1 (p97) cofactor (p47)	1.314	8.12E−05	Cytoplasm	other
CR387827	NT5C1B	5'-nucleotidase, cytosolic IB	-3.134	2.76E−09	Cytoplasm	phosphatase
AF292935	NTM	neurotrimin	-1.724	1.14E−03	Plasma Membrane	other
L34550	NTN1	netrin 1	2.901	4.86E−07	Extracellular Space	other
AJ719769	NTPCR	nucleoside-triphosphatase, cancer-related	1.169	1.54E−07	unknown	other
BX931642	NTS	neurotensin	-1.247	2.75E−02	Extracellular Space	other
CR389417	NUDT14	nudix (nucleoside diphosphate linked moiety X)-type motif 14	-4.204	1.37E−09	Cytoplasm	phosphatase
CR389303	NUDT9	nudix (nucleoside diphosphate linked moiety X)-type motif 9	1.033	3.40E−04	Cytoplasm	phosphatase
AJ720907	NUF2	NUF2, NDC80 kinetochore complex component, homolog (S. cerevisiae)	-1.994	6.41E−09	Nucleus	other
AJ719302	NUP160	nucleoporin 160kDa	1.065	1.44E−04	Nucleus	transporter
CR523523	NUP35	nucleoporin 35kDa	1.332	4.50E−05	Nucleus	transporter
AJ851764	NUP93	nucleoporin 93kDa	1.482	5.29E−06	Nucleus	other
AB002586	OASL	2'-5'-oligoadenylate synthetase-like	-1.217	2.82E−04	Cytoplasm	enzyme
AJ720605	OAT	ornithine aminotransferase	-1.02	2.46E−05	Cytoplasm	enzyme
X64710	ODC1	ornithine decarboxylase 1	1.424	6.02E−05	Cytoplasm	enzyme
BX934435	OLFM3	olfactomedin 3	-2.38	4.88E−06	Cytoplasm	other
BX930005	Olfr1134	olfactory receptor 1134	1.011	2.58E−05	Plasma Membrane	G-protein coupled receptor
AF411041	OLIG3	oligodendrocyte transcription factor 3	-2.426	3.24E−05	Nucleus	other
AJ719459	ORC1	origin recognition complex, subunit 1	2.106	3.06E−06	Nucleus	other
AJ720422	ORC2	origin recognition complex, subunit 2	1.837	6.42E−06	Nucleus	other
BX932635	ORC6	origin recognition complex, subunit 6	1.473	1.62E−07	Nucleus	other
BX933463	OSCP1	organic solute carrier partner 1	-1.388	6.61E−04	Extracellular Space	other
CR523499	OSGIN1	oxidative stress induced growth inhibitor 1	3.431	5.04E−09	unknown	growth factor
AJ719270	OSTM1	osteopetrosis associated transmembrane protein 1	-2.731	1.81E−09	Plasma Membrane	other
BX932544	OXNAD1	oxidoreductase NAD-binding domain containing 1	1.014	3.68E−05	Cytoplasm	transporter
M26217	P4HA1	prolyl 4-hydroxylase, alpha polypeptide I	-1.589	5.76E−09	Cytoplasm	enzyme
BX931933	PAK1	p21 protein (Cdc42/Rac)-activated kinase 1	1.134	1.39E−07	Cytoplasm	kinase
CR406042	PAPSS1	3'-phosphoadenosine 5'-phosphosulfate synthase 1	-1.283	1.00E−03	Cytoplasm	enzyme
BX932696	PARP4	poly (ADP-ribose) polymerase family, member 4	1.194	4.44E−06	Nucleus	enzyme
BX934967	PARS2	prolyl-tRNA synthetase 2, mitochondrial (putative)	1.148	1.02E−05	Cytoplasm	enzyme
AB026496	PAX2	paired box 2	1.156	2.20E−05	Nucleus	transcription regulator
BX930018	PBK	PDZ binding kinase	1.108	1.76E−04	Cytoplasm	kinase
BX934609	PBLD	phenazine biosynthesis-like protein domain containing	1.022	2.60E−07	unknown	enzyme
AJ005157	PCBD1	pterin-4 alpha-carbinolamine dehydratase/dimerization cofactor of hepatocyte nuclear factor 1 alpha	-1.612	2.31E−06	Nucleus	transcription regulator
CR388971	PCDH7	protocadherin 7	-2.482	3.94E−08	Plasma Membrane	other
CR523783	PCSK6	proprotein convertase subtilisin/kexin type 6	-2.759	1.55E−06	Extracellular Space	peptidase
CR388470	PDCD11	programmed cell death 11	1.323	1.64E−05	Nucleus	other
CR388470	PDCD11	programmed cell death 11	1.136	4.15E−03	Nucleus	other
BX933420	PDCD5	programmed cell death 5	1.049	1.56E−05	Nucleus	other
CR406588	PDE4B	phosphodiesterase 4B, cAMP-specific	-1.02	2.21E−04	Cytoplasm	enzyme
AB033829	PDGFC	platelet derived growth factor C	-3.027	1.46E−09	Extracellular Space	growth factor
AJ851474	PDHA1	pyruvate dehydrogenase (lipoamide) alpha 1	1.21	3.79E−08	Cytoplasm	enzyme
AJ720264	PDIA4	protein disulfide isomerase family A, member 4	-1.379	7.84E−06	Cytoplasm	enzyme
AJ249219	Pdlim3	PDZ and LIM domain 3	1.298	1.11E−06	Plasma Membrane	other
AF167295	PDLIM4	PDZ and LIM domain 4	-3.7	3.37E−06	Cytoplasm	other
CR387480	PDZRN3	PDZ domain containing ring finger 3	-2.038	1.12E−06	Extracellular Space	enzyme
AJ720820	PECR	peroxisomal trans-2-enoyl-CoA reductase	1.346	1.09E−05	Cytoplasm	enzyme
CR405789	PENK	proenkephalin	-4.542	1.62E−08	Extracellular Space	other
AJ720071	PEPD	peptidase D	1.061	7.81E−06	Cytoplasm	peptidase
BX934767	PEX16	peroxisomal biogenesis factor 16	-1.034	8.32E−06	Cytoplasm	other
AB061205	PFKM	phosphofructokinase, muscle	-2.376	2.31E−07	Cytoplasm	kinase
AB083368	PFKM	phosphofructokinase, muscle	-1.856	1.12E−06	Cytoplasm	kinase
CR387706	PHB	prohibitin	1.177	4.68E−04	Nucleus	transcription regulator
AJ851684	PHF20L1	PHD finger protein 20-like 1	1.078	4.40E−03	unknown	other
AJ719441	PHKB	phosphorylase kinase, beta	1.258	4.02E−04	Cytoplasm	kinase
CR391517	PHLDB1	pleckstrin homology-like domain, family B, member 1	-3.325	9.43E−06	unknown	other
CR406792	PHLDB2	pleckstrin homology-like domain, family B, member 2	-1.515	4.04E−06	Cytoplasm	other
AJ720051	PHTF2	putative homeodomain transcription factor 2	-1.502	2.01E−04	Cytoplasm	other
BX929279	PIGP	phosphatidylinositol glycan anchor biosynthesis, class P	1.003	3.21E−05	Plasma Membrane	enzyme
AF315784	PIK3AP1	phosphoinositide-3-kinase adaptor protein 1	-1.451	3.17E−04	Cytoplasm	other
AJ851606	PIK3CD	phosphoinositide-3-kinase, catalytic, delta polypeptide	-3.039	1.56E−09	Cytoplasm	kinase
BX935055	PITX2	paired-like homeodomain 2	-1.342	7.75E−06	Nucleus	transcription regulator
U19496	PKIA	protein kinase (cAMP-dependent, catalytic) inhibitor alpha	-3.337	5.73E−11	Cytoplasm	other
U10329	PLA2G4A	phospholipase A2, group IVA (cytosolic, calcium-dependent)	-4.183	8.63E−10	Cytoplasm	enzyme
AY450642	PLA2R1	phospholipase A2 receptor 1, 180kDa	1.127	5.08E−06	Plasma Membrane	transmembrane receptor
J05187	PLAU	plasminogen activator, urokinase	-1.556	2.27E−04	Extracellular Space	peptidase
BX932923	PLEK2	pleckstrin 2	3.466	2.63E−08	unknown	other
AJ719903	PLEKHA3	pleckstrin homology domain containing, family A (phosphoinositide binding specific) member 3	1.538	2.15E−05	Cytoplasm	other
AJ851578	PLEKHB2	pleckstrin homology domain containing, family B (evectins) member 2	1.173	1.94E−06	unknown	other
AJ720598	PLK1	polo-like kinase 1	1.077	6.70E−05	Nucleus	kinase
CR406861	PLOD2	procollagen-lysine, 2-oxoglutarate 5-dioxygenase 2	-1.982	4.75E−09	Cytoplasm	enzyme
AJ720945	PLS3	plastin 3	-1.038	2.72E−05	Cytoplasm	other
CR390309	PLTP	phospholipid transfer protein	-3.283	1.59E−07	Extracellular Space	other
AJ720584	PMM2	phosphomannomutase 2	1.331	3.61E−05	Cytoplasm	enzyme
CR523331	PMP2	peripheral myelin protein 2	-5.218	7.49E−06	Cytoplasm	other
AJ720799	PNRC1	proline-rich nuclear receptor coactivator 1	-1.226	6.91E−06	Nucleus	other
AJ851508	POGLUT1	protein O-glucosyltransferase 1	-1.186	6.39E−04	Extracellular Space	other
AJ720256	POLD3	polymerase (DNA-directed), delta 3, accessory subunit	1.12	1.72E−06	Nucleus	transcription regulator
CR386275	POLR2C	polymerase (RNA) II (DNA directed) polypeptide C, 33kDa	1.092	1.84E−06	Nucleus	enzyme
AJ720255	POMT1	protein-O-mannosyltransferase 1	1.9	1.32E−06	Cytoplasm	enzyme
BX950276	POP5	processing of precursor 5, ribonuclease P/MRP subunit (S. cerevisiae)	1.736	1.91E−04	Nucleus	enzyme
CR353565	POSTN	periostin, osteoblast specific factor	-4.767	2.76E−08	Extracellular Space	other
AF163809	PPARA	peroxisome proliferator-activated receptor alpha	-1.113	6.72E−04	Nucleus	ligand-dependent nuclear receptor
M60069	PPAT	phosphoribosyl pyrophosphate amidotransferase	1.33	1.05E−07	Cytoplasm	enzyme
BX935801	PPDPF	pancreatic progenitor cell differentiation and proliferation factor homolog (zebrafish)	-3.348	1.65E−09	unknown	other
AJ721114	PPME1	protein phosphatase methylesterase 1	1.446	5.18E−06	unknown	enzyme
AJ721001	PPP1R16B	protein phosphatase 1, regulatory (inhibitor) subunit 16B	1.026	2.27E−04	Plasma Membrane	phosphatase
BX929596	PPP1R1C	protein phosphatase 1, regulatory (inhibitor) subunit 1C	-5.008	3.47E−05	Cytoplasm	phosphatase
BX929811	PPP1R3B	protein phosphatase 1, regulatory (inhibitor) subunit 3B	-1.027	1.08E−06	Cytoplasm	other
BX929987	PPP1R3D	protein phosphatase 1, regulatory (inhibitor) subunit 3D	1.453	2.62E−05	Cytoplasm	phosphatase
AJ719927	PPP1R8	protein phosphatase 1, regulatory (inhibitor) subunit 8	-1.033	4.99E−04	Nucleus	phosphatase
CR385503	PPP2R3A	protein phosphatase 2, regulatory subunit B'', alpha	-1.895	2.73E−06	Nucleus	phosphatase
CR523238	PPT1	palmitoyl-protein thioesterase 1	-1.145	6.45E−06	Cytoplasm	enzyme
AJ851410	PRC1	protein regulator of cytokinesis 1	1.501	1.12E−05	Nucleus	other
AJ720069	PREPL	prolyl endopeptidase-like	1.008	3.42E−02	unknown	peptidase
AJ719578	PRIM2	primase, DNA, polypeptide 2 (58kDa)	1.773	1.52E−08	Nucleus	enzyme
AY393837	PRKCA	protein kinase C, alpha	-1.004	2.29E−04	Cytoplasm	kinase
AJ720865	PRMT7	protein arginine methyltransferase 7	1.328	8.01E−08	Cytoplasm	enzyme
M61145	PRNP	prion protein	-4.91	3.24E−08	Plasma Membrane	other
U46563	PROX1	prospero homeobox 1	-1.067	1.11E−03	Nucleus	transcription regulator
CR354205	PRPS2	phosphoribosyl pyrophosphate synthetase 2	1.257	5.06E−06	unknown	kinase
AJ719908	PRPSAP2	phosphoribosyl pyrophosphate synthetase-associated protein 2	1.533	4.01E−04	unknown	other
BX936218	PRRG1	proline rich Gla (G-carboxyglutamic acid) 1	-1.149	1.02E−05	Plasma Membrane	other
BX929762	PRRG4	proline rich Gla (G-carboxyglutamic acid) 4 (transmembrane)	-1.132	1.68E−05	Plasma Membrane	other
AJ719711	PSME3	proteasome (prosome, macropain) activator subunit 3 (PA28 gamma; Ki)	1.123	1.21E−06	Cytoplasm	peptidase
BX950555	PSMG2	proteasome (prosome, macropain) assembly chaperone 2	1.558	2.92E−07	Nucleus	other
CR390934	PTCD1	pentatricopeptide repeat domain 1	1.458	7.52E−06	unknown	other
BX935601	PTCHD1	patched domain containing 1	-3.878	1.09E−06	Plasma Membrane	other
CR353418	PTER	phosphotriesterase related	-2.45	4.09E−08	unknown	enzyme
M64990	PTGS2	prostaglandin-endoperoxide synthase 2 (prostaglandin G/H synthase and cyclooxygenase)	-6.776	1.11E−10	Cytoplasm	enzyme
AJ720733	PTP4A1	protein tyrosine phosphatase type IVA, member 1	-1.039	3.02E−04	Cytoplasm	phosphatase
CR386940	PTPLA	protein tyrosine phosphatase-like (proline instead of catalytic arginine), member A	-1.057	1.22E−04	unknown	phosphatase
AJ719527	PTPLAD1	protein tyrosine phosphatase-like A domain containing 1	1.108	2.37E−05	Cytoplasm	other
CR352863	PTPLB	protein tyrosine phosphatase-like (proline instead of catalytic arginine), member b	1.315	9.28E−05	Cytoplasm	phosphatase
M65068	PVALB	parvalbumin	-2.077	2.60E−05	Cytoplasm	other
CR352808	PXDN	peroxidasin homolog (Drosophila)	-1.452	8.58E−06	Extracellular Space	enzyme
BX933107	PYGO1	pygopus homolog 1 (Drosophila)	-1.363	4.05E−06	Nucleus	other
BX929950	QPCT	glutaminyl-peptide cyclotransferase	-3.353	1.24E−05	Cytoplasm	enzyme
BX929572	RAB23	RAB23, member RAS oncogene family	1.333	2.27E−05	Cytoplasm	enzyme
BX950281	RAB32	RAB32, member RAS oncogene family	1.194	1.55E−06	Cytoplasm	other
CR406254	RABL5	RAB, member RAS oncogene family-like 5	-1.043	5.76E−05	unknown	other
U79756	RAC3	ras-related C3 botulinum toxin substrate 3 (rho family, small GTP binding protein Rac3)	-1.225	5.19E−04	Cytoplasm	enzyme
AJ720361	RAD17	RAD17 homolog (S. pombe)	1.12	7.01E−06	Nucleus	other
L09655	RAD51	RAD51 homolog (RecA homolog, E. coli) (S. cerevisiae)	1.563	3.42E−07	Nucleus	enzyme
BX932349	RAD52	RAD52 homolog (S. cerevisiae)	1.23	1.99E−05	Nucleus	other
AF178529	RAD54B	RAD54 homolog B (S. cerevisiae)	1.41	2.24E−03	Nucleus	enzyme
U92461	RAD54L	RAD54-like (S. cerevisiae)	1.066	1.51E−04	Nucleus	enzyme
AJ851653	RALGAPB	Ral GTPase activating protein, beta subunit (non-catalytic)	1.064	1.14E−05	unknown	other
BX936098	RAMP1	receptor (G protein-coupled) activity modifying protein 1	-2.476	2.17E−07	Plasma Membrane	transporter
X56674	RARB	retinoic acid receptor, beta	-3.027	2.27E−07	Nucleus	ligand-dependent nuclear receptor
CR385440	RARRES2	retinoic acid receptor responder (tazarotene induced) 2	-3.298	1.17E−07	Plasma Membrane	transmembrane receptor
BX930456	RASD1	RAS, dexamethasone-induced 1	-1.941	1.21E−04	Cytoplasm	enzyme
BX936013	RDH14	retinol dehydrogenase 14 (all-trans/9-cis/11-cis)	1.097	1.27E−04	Cytoplasm	enzyme
U12438	RFC2	replication factor C (activator 1) 2, 40kDa	2.244	1.66E−08	Nucleus	other
AJ720394	RFC3	replication factor C (activator 1) 3, 38kDa	2.284	3.30E−08	Nucleus	enzyme
BX931624	RFC4	replication factor C (activator 1) 4, 37kDa	1.149	3.28E−05	Nucleus	other
AB037935	RGN	regucalcin (senescence marker protein-30)	-2.179	6.45E−07	Nucleus	enzyme
BX931885	RGS2	regulator of G-protein signaling 2, 24kDa	-2.946	3.11E−08	Nucleus	other
U79758	RHOB	ras homolog gene family, member B	-1.633	1.37E−03	Cytoplasm	enzyme
BX935033	RIC3	resistance to inhibitors of cholinesterase 3 homolog (C. elegans)	-4.981	1.60E−10	Cytoplasm	other
CR386671	RIF1	RAP1 interacting factor homolog (yeast)	1.467	6.35E−06	Nucleus	other
AJ720348	RIPK2	receptor-interacting serine-threonine kinase 2	2.004	4.13E−04	Plasma Membrane	kinase
BX929860	RNASEH2B	ribonuclease H2, subunit B	1.184	8.90E−07	unknown	other
AJ720373	RNF126	ring finger protein 126	-1.563	1.32E−04	unknown	other
AJ851512	RNF25	ring finger protein 25	1.043	6.14E−04	Nucleus	transcription regulator
AJ720534	RNF7	ring finger protein 7	1.481	4.14E−05	Nucleus	other
AJ620298	ROR1	receptor tyrosine kinase-like orphan receptor 1	-1.245	3.36E−04	Plasma Membrane	kinase
BX932540	RPGRIP1L	RPGRIP1-like	1.215	7.52E−04	Cytoplasm	other
AJ851386	RPRD1B	regulation of nuclear pre-mRNA domain containing 1B	1.137	3.43E−05	unknown	other
CR389655	RRP7A	ribosomal RNA processing 7 homolog A (S. cerevisiae)	1.467	7.22E−05	Cytoplasm	other
AY164724	RTN1	reticulon 1	-2.042	1.19E−06	Cytoplasm	other
BX929955	RTTN	rotatin	1.544	1.98E−04	unknown	other
Z36530	Runx1	runt related transcription factor 1	-1.702	1.34E−07	Nucleus	transcription regulator
X58997	RXRG	retinoid X receptor, gamma	-1.022	6.66E−06	Nucleus	ligand-dependent nuclear receptor
U77733	S100A11	S100 calcium binding protein A11	-1.763	4.71E−07	Cytoplasm	other
AJ720415	SAMHD1	SAM domain and HD domain 1	1.23	2.19E−08	Nucleus	enzyme
AJ720161	SASH3	SAM and SH3 domain containing 3	-1.34	1.57E−04	Cytoplasm	other
AJ720650	SBDS	Shwachman-Bodian-Diamond syndrome	-1.212	2.82E−04	Nucleus	other
AF537108	SDK2	sidekick homolog 2 (chicken)	-2.328	1.00E−05	unknown	other
AJ719902	SDR16C5	short chain dehydrogenase/reductase family 16C, member 5	1.42	1.75E−06	Cytoplasm	enzyme
BX931784	SDR42E1	short chain dehydrogenase/reductase family 42E, member 1	-1.955	8.60E−10	unknown	enzyme
BX934378	SEC24D	SEC24 family, member D (S. cerevisiae)	-1.142	1.81E−05	Cytoplasm	transporter
AJ851522	SEC31A	SEC31 homolog A (S. cerevisiae)	-1.049	1.57E−05	Cytoplasm	other
CR405768	SEC61A2	Sec61 alpha 2 subunit (S. cerevisiae)	-1.367	1.91E−02	Cytoplasm	transporter
BX935001	SELENBP1	selenium binding protein 1	-4.777	1.63E−09	Cytoplasm	other
U28240	SEMA3D	sema domain, immunoglobulin domain (Ig), short basic domain, secreted, (semaphorin) 3D	-3.284	1.10E−06	Extracellular Space	other
AF495525	SEMA3F	sema domain, immunoglobulin domain (Ig), short basic domain, secreted, (semaphorin) 3F	-1.575	1.16E−06	Extracellular Space	other
CR352446	SEMA4G	sema domain, immunoglobulin domain (Ig), transmembrane domain (TM) and short cytoplasmic domain, (semaphorin) 4G	-1.297	2.69E−03	Plasma Membrane	other
CR352801	SEPN1	selenoprotein N, 1	-2.025	6.85E−08	Cytoplasm	other
BX930278	SEPX1	selenoprotein X, 1	1.9	8.05E−06	unknown	enzyme
BX950828	SEPX1	selenoprotein X, 1	1.697	7.63E−05	unknown	enzyme
BX934893	SERPINE2	serpin peptidase inhibitor, clade E (nexin, plasminogen activator inhibitor type 1), member 2	-4.227	6.37E−09	Extracellular Space	other
BX935009	SERPINF2	serpin peptidase inhibitor, clade F (alpha-2 antiplasmin, pigment epithelium derived factor), member 2	-3.422	8.64E−10	Extracellular Space	other
Z71930	SERPINI1	serpin peptidase inhibitor, clade I (neuroserpin), member 1	-1.217	6.40E−05	Extracellular Space	other
AJ404652	SFRP1	secreted frizzled-related protein 1	-1.287	1.53E−03	Plasma Membrane	transmembrane receptor
CR389696	Sfrs5	splicing factor, arginine/serine-rich 5	-1.527	2.97E−04	Nucleus	other
AJ720367	SGCB	sarcoglycan, beta (43kDa dystrophin-associated glycoprotein)	-1.132	4.19E−06	Plasma Membrane	other
CR405962	SGCD	sarcoglycan, delta (35kDa dystrophin-associated glycoprotein)	-1.16	5.02E−06	Cytoplasm	other
BX935782	SGK1	serum/glucocorticoid regulated kinase 1	-1.64	9.42E−07	Cytoplasm	kinase
BX934417	SGK223	homolog of rat pragma of Rnd2	-1.038	4.41E−05	unknown	kinase
AJ720380	SGK3	serum/glucocorticoid regulated kinase family, member 3	-1.369	2.74E−05	Cytoplasm	kinase
AJ720539	SGTB	small glutamine-rich tetratricopeptide repeat (TPR)-containing, beta	-1.844	2.34E−08	unknown	other
AJ851721	SH3BGRL	SH3 domain binding glutamic acid-rich protein like	-1.141	2.74E−06	Cytoplasm	other
U40058	SIM1	single-minded homolog 1 (Drosophila)	2.213	2.97E−08	Nucleus	transcription regulator
CR386558	SIRT6	sirtuin 6	-1.039	1.92E−06	Nucleus	enzyme
AB199734	SIX1	SIX homeobox 1	-3.919	1.98E−06	Nucleus	transcription regulator
CR353653	SKA3	spindle and kinetochore associated complex subunit 3	1.057	5.30E−06	Nucleus	other
AY278230	SLA	Src-like-adaptor	-1.199	5.09E−05	Plasma Membrane	other
AY675345	SLBP	stem-loop binding protein	1.862	2.80E−06	Nucleus	other
AJ720554	SLC12A4	solute carrier family 12 (potassium/chloride transporters), member 4	1.528	1.15E−03	Plasma Membrane	transporter
AJ721138	SLC16A1	solute carrier family 16, member 1 (monocarboxylic acid transporter 1)	-1.267	3.14E−04	Plasma Membrane	transporter
AF204396	SLC16A3	solute carrier family 16, member 3 (monocarboxylic acid transporter 4)	-1.906	1.03E−04	Plasma Membrane	transporter
AJ720344	SLC16A9	solute carrier family 16, member 9 (monocarboxylic acid transporter 9)	2.65	8.67E−07	unknown	other
BX934894	SLC19A1	solute carrier family 19 (folate transporter), member 1	1.18	1.62E−04	Plasma Membrane	transporter
AF177985	SLC24A2	solute carrier family 24 (sodium/potassium/calcium exchanger), member 2	-3.998	2.11E−06	Plasma Membrane	transporter
AJ720668	SLC25A15	solute carrier family 25 (mitochondrial carrier; ornithine transporter) member 15	-3.331	5.30E−09	Cytoplasm	transporter
AJ719388	SLC25A4	solute carrier family 25 (mitochondrial carrier; adenine nucleotide translocator), member 4	-7.694	1.22E−10	Cytoplasm	transporter
BX934997	SLC2A10	solute carrier family 2 (facilitated glucose transporter), member 10	-4.199	2.37E−08	Plasma Membrane	transporter
AY703477	SLC30A7	solute carrier family 30 (zinc transporter), member 7	-1.036	4.42E−03	Cytoplasm	transporter
BX932962	SLC37A2	solute carrier family 37 (glycerol-3-phosphate transporter), member 2	-2.163	1.33E−08	unknown	transporter
AJ851620	SLC37A3	solute carrier family 37 (glycerol-3-phosphate transporter), member 3	-1.194	3.50E−04	unknown	transporter
AJ851469	SLC6A6	solute carrier family 6 (neurotransmitter transporter, taurine), member 6	-4.155	3.06E−09	Plasma Membrane	transporter
CR354083	SLCO5A1	solute carrier organic anion transporter family, member 5A1	1.33	8.65E−08	unknown	transporter
CR390208	SLITRK2	SLIT and NTRK-like family, member 2	-1.512	6.37E−05	unknown	other
AJ851573	SLMO2	slowmo homolog 2 (Drosophila)	1.007	1.24E−05	Cytoplasm	other
AF230193	SMAD9	SMAD family member 9	-1.149	7.92E−05	Nucleus	transcription regulator
CR406600	SMARCA1	SWI/SNF related, matrix associated, actin dependent regulator of chromatin, subfamily a, member 1	1.119	1.19E−03	Nucleus	transcription regulator
X91638	SMARCA2	SWI/SNF related, matrix associated, actin dependent regulator of chromatin, subfamily a, member 2	-1.152	3.59E−04	Nucleus	transcription regulator
BX932163	SMOX	spermine oxidase	-1.194	2.32E−03	Cytoplasm	enzyme
AF253514	SNCB	synuclein, beta	-3.028	2.38E−06	Cytoplasm	other
AF253513	SNCG	synuclein, gamma (breast cancer-specific protein 1)	1.031	8.50E−04	Cytoplasm	other
BX931182	SNF8	SNF8, ESCRT-II complex subunit, homolog (S. cerevisiae)	1.354	1.24E−04	Cytoplasm	enzyme
AJ720043	SNRPA1	small nuclear ribonucleoprotein polypeptide A'	1.557	8.33E−06	Nucleus	other
BX935594	SNX1	sorting nexin 1	-1.284	1.10E−04	Cytoplasm	transporter
AJ720825	SNX10	sorting nexin 10	-2.521	2.38E−08	Cytoplasm	transporter
BX932121	SNX30	sorting nexin family member 30	-1.124	2.09E−05	unknown	other
BX933215	SOCS1	suppressor of cytokine signaling 1	3.052	3.63E−07	Cytoplasm	other
NM_204540	SOCS2	suppressor of cytokine signaling 2	1.51	1.67E−03	Cytoplasm	other
AF424806	SOCS3	suppressor of cytokine signaling 3	-1.689	1.01E−05	Cytoplasm	other
BX930609	SOD3	superoxide dismutase 3, extracellular	-4.061	2.31E−08	Extracellular Space	enzyme
AF152356	SOX10	SRY (sex determining region Y)-box 10	-2.008	3.92E−03	Nucleus	transcription regulator
AF302936	SOX18	SRY (sex determining region Y)-box 18	-1.373	1.36E−06	Nucleus	transcription regulator
AJ626988	SOX5	SRY (sex determining region Y)-box 5	-2.815	1.96E−06	Nucleus	transcription regulator
AB012236	SOX9	SRY (sex determining region Y)-box 9	-2.099	2.43E−05	Nucleus	transcription regulator
BX932394	SPC25	SPC25, NDC80 kinetochore complex component, homolog (S. cerevisiae)	1.003	1.91E−04	Cytoplasm	other
BX950702	SPRED1	sprouty-related, EVH1 domain containing 1	-1.277	4.35E−04	Plasma Membrane	other
S43579	SRC	v-src sarcoma (Schmidt-Ruppin A-2) viral oncogene homolog (avian)	1.52	5.10E−06	Cytoplasm	kinase
BX933402	SRFBP1	serum response factor binding protein 1	-1.112	5.89E−05	Nucleus	other
AJ721047	SRP9	signal recognition particle 9kDa	-1.974	3.71E−06	Cytoplasm	other
X80503	ST3GAL1	ST3 beta-galactoside alpha-2,3-sialyltransferase 1	-7.259	4.67E−09	Cytoplasm	enzyme
AJ720044	ST3GAL6	ST3 beta-galactoside alpha-2,3-sialyltransferase 6	-4.286	1.49E−06	Cytoplasm	enzyme
BX929951	ST6GALNAC4	ST6 (alpha-N-acetyl-neuraminyl-2,3-beta-galactosyl-1,3)-N-acetylgalactosaminide alpha-2,6-sialyltransferase 4	-1.215	1.27E−04	Cytoplasm	enzyme
CR387165	STAM2	signal transducing adaptor molecule (SH3 domain and ITAM motif) 2	1.072	1.54E−05	Cytoplasm	other
X65458	STMN1	stathmin 1	-1.515	3.95E−05	Cytoplasm	other
BX931745	STRADB	STE20-related kinase adaptor beta	1.435	4.70E−06	Cytoplasm	kinase
CR386917	STT3A	STT3, subunit of the oligosaccharyltransferase complex, homolog A (S. cerevisiae)	-1.168	1.50E−04	Plasma Membrane	enzyme
CR385499	STX7	syntaxin 7	-1.08	8.88E−04	Plasma Membrane	transporter
AJ719897	SUCLG2	succinate-CoA ligase, GDP-forming, beta subunit	1.352	3.31E−04	Cytoplasm	enzyme
CR353745	SULT1B1	sulfotransferase family, cytosolic, 1B, member 1	-1.067	1.81E−02	Cytoplasm	enzyme
AJ721097	SURF6	surfeit 6	1.136	1.61E−05	Nucleus	other
BX932765	SUV420H1	suppressor of variegation 4-20 homolog 1 (Drosophila)	-1.481	3.62E−04	Nucleus	enzyme
U28143	SYNM	synemin, intermediate filament protein	-1.801	4.97E−05	Cytoplasm	other
U27708	SYNPR	synaptoporin	-1.261	9.68E−04	Plasma Membrane	transporter
CR385804	SYS1	SYS1 Golgi-localized integral membrane protein homolog (S. cerevisiae)	1.083	1.02E−04	unknown	other
BX936066	SYT12	synaptotagmin XII	-3.831	5.32E−05	Plasma Membrane	transporter
CR524009	TACC2	transforming, acidic coiled-coil containing protein 2	-1.202	4.46E−04	Nucleus	other
CR353598	TACC2	transforming, acidic coiled-coil containing protein 2	-1.159	2.32E−04	Nucleus	other
CR354081	TADA2A	transcriptional adaptor 2A	1.336	1.97E−05	Nucleus	transcription regulator
BX931141	TARSL2	threonyl-tRNA synthetase-like 2	1.071	2.98E−04	unknown	enzyme
BX931824	TBC1D8	TBC1 domain family, member 8 (with GRAM domain)	1.355	4.47E−07	Plasma Membrane	other
CR405938	TBL1X	transducin (beta)-like 1X-linked	-1.429	1.53E−05	Nucleus	transcription regulator
AJ719451	TBL3	transducin (beta)-like 3	1.177	7.83E−06	Cytoplasm	peptidase
AY550994	TBX18	T-box 18	-1.3	2.90E−04	Nucleus	transcription regulator
CR407056	TCP11L2	t-complex 11 (mouse)-like 2	-1.719	7.69E−05	unknown	other
AF202114	TDG	thymine-DNA glycosylase	-1.325	4.30E−06	Nucleus	other
CR387750	TDP1	tyrosyl-DNA phosphodiesterase 1	1.003	3.07E−05	Nucleus	enzyme
U06848	TEAD4	TEA domain family member 4	-1.507	3.31E−08	Nucleus	transcription regulator
AF065140	TFAP2B	transcription factor AP-2 beta (activating enhancer binding protein 2 beta)	2.424	1.27E−07	Nucleus	transcription regulator
BX950598	TFPI	tissue factor pathway inhibitor (lipoprotein-associated coagulation inhibitor)	1.987	3.74E−06	Extracellular Space	other
NM_001031045	TGFB2	transforming growth factor, beta 2	-2.661	3.94E−09	Extracellular Space	growth factor
AB005553	TGFBI	transforming growth factor, beta-induced, 68kDa	-5.615	2.35E−08	Extracellular Space	other
D14460	TGFBR1	transforming growth factor, beta receptor 1	-1.191	2.73E−06	Plasma Membrane	kinase
U25353	TGIF1	TGFB-induced factor homeobox 1	1.598	4.72E−07	Nucleus	transcription regulator
U47273	TGM2	transglutaminase 2 (C polypeptide, protein-glutamine-gamma-glutamyltransferase)	-3.953	1.14E−12	Cytoplasm	enzyme
AJ720726	TH1L	TH1-like (Drosophila)	1.144	3.42E−05	Nucleus	other
U76994	THBS1	thrombospondin 1	-1.602	3.26E−09	Extracellular Space	other
BX934533	THBS1	thrombospondin 1	-1.336	1.67E−07	Extracellular Space	other
M60853	THBS2	thrombospondin 2	-5.151	9.32E−08	Extracellular Space	other
AJ851484	TIPIN	TIMELESS interacting protein	1.691	3.41E−07	Nucleus	other
AF085184	TJP2	tight junction protein 2 (zona occludens 2)	-1.72	7.91E−06	Plasma Membrane	kinase
X04353	TK1	thymidine kinase 1, soluble	1.227	7.88E−07	Cytoplasm	kinase
AY581310	TMC3	transmembrane channel-like 3	1.402	4.53E−05	unknown	other
AY581312	TMC7	transmembrane channel-like 7	-1.586	9.29E−05	unknown	other
CR386825	TMCO6	transmembrane and coiled-coil domains 6	1.091	2.70E−05	unknown	other
AJ720156	TMED8	transmembrane emp24 protein transport domain containing 8	-1.067	1.29E−05	unknown	other
BX936211	TMEM116	transmembrane protein 116	4.256	9.58E−10	unknown	other
BX931781	TMEM126A	transmembrane protein 126A	1.439	6.83E−06	Cytoplasm	other
L77699	TMEM189-UBE2V1	TMEM189-UBE2V1 readthrough	1.294	8.74E−05	Cytoplasm	other
AJ720295	TMEM194B	transmembrane protein 194B	1.17	2.01E−03	unknown	other
BX932258	TMEM26	transmembrane protein 26	-2.01	9.84E−08	unknown	other
CR388761	TMEM47	transmembrane protein 47	-1.086	1.33E−05	Plasma Membrane	other
BX932028	TMEM5	transmembrane protein 5	-1.033	4.84E−06	Plasma Membrane	other
AY845022	TMEM57	transmembrane protein 57	-1.155	5.11E−06	Nucleus	other
AJ719948	TMEM65	transmembrane protein 65	1.129	1.45E−04	Cytoplasm	other
AJ851387	TMLHE	trimethyllysine hydroxylase, epsilon	1.197	5.30E−05	Cytoplasm	enzyme
BX932610	TMTC4	transmembrane and tetratricopeptide repeat containing 4	-1.438	1.69E−05	unknown	other
DQ275160	TNFAIP6	tumor necrosis factor, alpha-induced protein 6	-2.631	7.79E−06	Extracellular Space	other
AJ719323	TNFRSF18	tumor necrosis factor receptor superfamily, member 18	1.696	2.01E−05	Plasma Membrane	transmembrane receptor
BX930081	TNFSF15	tumor necrosis factor (ligand) superfamily, member 15	-3.74	8.80E−07	Extracellular Space	cytokine
AF285155	TOP2A	topoisomerase (DNA) II alpha 170kDa	1.412	2.02E−07	Nucleus	enzyme
AB215104	TOP3A	topoisomerase (DNA) III alpha	1.318	1.97E−05	Nucleus	enzyme
AJ851440	TP53INP1	tumor protein p53 inducible nuclear protein 1	-1.445	8.20E−08	Nucleus	other
BX950550	TPK1	thiamin pyrophosphokinase 1	-2.617	7.30E−12	Cytoplasm	kinase
BX934333	TPPP	tubulin polymerization promoting protein	-2.383	5.50E−06	Cytoplasm	other
CR389919	TPRN	taperin	-1.717	5.26E−06	Extracellular Space	other
CR385883	TPST2	tyrosylprotein sulfotransferase 2	-1.302	2.18E−03	Cytoplasm	enzyme
AB101006	TPX2	TPX2, microtubule-associated, homolog (Xenopus laevis)	1.708	1.01E−06	Nucleus	other
CR390935	TRAF3IP2	TRAF3 interacting protein 2	-3.954	9.00E−09	unknown	other
AY247742	TRIB2	tribbles homolog 2 (Drosophila)	-1.132	5.08E−07	Plasma Membrane	kinase
BX932285	TRIM2	tripartite motif containing 2	-3.637	2.67E−07	Cytoplasm	other
BX929756	TRIM65	tripartite motif containing 65	1.637	2.00E−07	unknown	other
CR390529	TRMT5	TRM5 tRNA methyltransferase 5 homolog (S. cerevisiae)	1.022	6.30E−06	unknown	other
AY657006	TRPC1	transient receptor potential cation channel, subfamily C, member 1	-1.069	3.37E−06	Plasma Membrane	ion channel
AJ720058	TRPC4AP	transient receptor potential cation channel, subfamily C, member 4 associated protein	1.254	1.51E−04	Cytoplasm	transporter
CR390707	TSEN15	tRNA splicing endonuclease 15 homolog (S. cerevisiae)	1.038	2.07E−05	Nucleus	other
AJ720752	TSEN2	tRNA splicing endonuclease 2 homolog (S. cerevisiae)	1.339	1.49E−04	Cytoplasm	enzyme
CR385875	TSHZ2	teashirt zinc finger homeobox 2	-1.81	8.97E−06	unknown	other
CR385941	TSHZ2	teashirt zinc finger homeobox 2	-1.412	2.50E−06	unknown	other
AB100033	TSKU	tsukushi small leucine rich proteoglycan homolog (Xenopus laevis)	-2.867	4.31E−08	unknown	other
BX931995	TTC35	tetratricopeptide repeat domain 35	1.68	2.10E−04	Nucleus	other
J02828	TUBB1	tubulin, beta 1	1.389	1.20E−05	Cytoplasm	other
BX933657	TUSC3	tumor suppressor candidate 3	-1.492	6.48E−09	Plasma Membrane	enzyme
AJ131110	TWIST2	twist homolog 2 (Drosophila)	4.609	3.93E−09	Nucleus	transcription regulator
CR390511	TXNRD2	thioredoxin reductase 2	1.029	1.24E−03	Cytoplasm	enzyme
BX932834	TYMS	thymidylate synthetase	2.054	2.36E−08	Nucleus	enzyme
AJ720107	UBA2	ubiquitin-like modifier activating enzyme 2	1.034	3.53E−06	Cytoplasm	enzyme
AJ720006	UBIAD1	UbiA prenyltransferase domain containing 1	1.202	5.36E−07	Nucleus	enzyme
AJ720070	UBXN2A	UBX domain protein 2A	-1.469	4.60E−07	unknown	other
AF287144	UCP3	uncoupling protein 3 (mitochondrial, proton carrier)	1.941	1.58E−09	Cytoplasm	transporter
AJ851561	UGDH	UDP-glucose 6-dehydrogenase	-1.691	3.18E−06	Nucleus	enzyme
BX950619	UGT2A3	UDP glucuronosyltransferase 2 family, polypeptide A3	1.101	4.38E−04	Plasma Membrane	enzyme
AJ719322	UMPS	uridine monophosphate synthetase	1.16	1.36E−05	Cytoplasm	enzyme
AY187310	UNC5C	unc-5 homolog C (C. elegans)	-3.098	1.49E−06	Plasma Membrane	transmembrane receptor
CR523336	UPP1	uridine phosphorylase 1	-1.786	1.96E−05	Cytoplasm	enzyme
CR406530	UPP2	uridine phosphorylase 2	-1.927	2.61E−07	Cytoplasm	enzyme
AJ720641	UQCC	ubiquinol-cytochrome c reductase complex chaperone	1.295	7.55E−06	Cytoplasm	other
AY376871	USP7	ubiquitin specific peptidase 7 (herpes virus-associated)	1.087	2.90E−06	Nucleus	peptidase
AF242552	USPL1	ubiquitin specific peptidase like 1	1.009	8.81E−03	unknown	other
D13542	VCAN	versican	-2.289	1.11E−04	Extracellular Space	other
CR390115	VDAC1	voltage-dependent anion channel 1	-4.661	1.20E−07	Cytoplasm	ion channel
U09350	VIP	vasoactive intestinal peptide	2.44	8.54E−03	Extracellular Space	other
BX931599	VIPR2	vasoactive intestinal peptide receptor 2	-2.901	5.36E−06	Plasma Membrane	G-protein coupled receptor
X80207	VLDLR	very low density lipoprotein receptor	-4.065	1.05E−09	Plasma Membrane	transporter
CR407099	VPS13B	vacuolar protein sorting 13 homolog B (yeast)	3.033	3.44E−06	Nucleus	transporter
AJ719468	VRK1	vaccinia related kinase 1	1.608	1.86E−04	Nucleus	kinase
CR387563	WDR67	WD repeat domain 67	1.277	2.21E−04	unknown	other
AJ719346	WDR75	WD repeat domain 75	1.2	1.75E−05	Nucleus	other
AJ438290	WFDC1	WAP four-disulfide core domain 1	-3.67	7.90E−08	Extracellular Space	other
CR406323	WIPI2	WD repeat domain, phosphoinositide interacting 2	1.46	3.19E−06	Cytoplasm	other
DQ003338	WISP1	WNT1 inducible signaling pathway protein 1	-3.58	5.95E−07	Extracellular Space	other
AB006014	WNT5A	wingless-type MMTV integration site family, member 5A	-3.948	4.48E−08	Extracellular Space	cytokine
AY753293	WNT9A	wingless-type MMTV integration site family, member 9A	-1.448	1.76E−05	Extracellular Space	other
CR390526	WWC1	WW and C2 domain containing 1	1.012	2.00E−03	Cytoplasm	transcription regulator
AY699713	XKR8	XK, Kell blood group complex subunit-related family, member 8	-1.113	1.66E−04	unknown	other
AJ719315	XPO4	exportin 4	1.118	3.66E−05	Nucleus	transporter
CR352609	YIPF3	Yip1 domain family, member 3	-1.036	1.32E−05	Cytoplasm	other
AJ719678	YWHAB	tyrosine 3-monooxygenase/tryptophan 5-monooxygenase activation protein, beta polypeptide	1.082	1.18E−05	Cytoplasm	other
AJ719971	ZBTB1	zinc finger and BTB domain containing 1	-1.132	1.88E−04	Nucleus	other
AJ721120	ZDHHC13	zinc finger, DHHC-type containing 13	1.47	1.53E−06	Nucleus	transcription regulator
AJ851604	ZDHHC21	zinc finger, DHHC-type containing 21	-1.067	1.60E−04	Plasma Membrane	other
CR354086	ZMYM4	zinc finger, MYM-type 4	-1.104	2.45E−05	unknown	other
BX933314	ZNF507	zinc finger protein 507	1.042	9.30E−04	Nucleus	other
AB197938	ZP2	zona pellucida glycoprotein 2 (sperm receptor)	1.194	3.10E−03	Extracellular Space	other
BX934457	ZWILCH	Zwilch, kinetochore associated, homolog (Drosophila)	1.18	6.49E−05	Nucleus	other
